# Supplementary material for: Different packing motifs mediated by weak inter­actions and polymorphism in the crystal structures of five 2-(benzyl­idene)benzosuberone derivatives
Source: Acta Crystallogr E Crystallogr Commun. 2019 Oct 29;75(Pt 11):1741–7. doi: 10.1107/S2056989019014245 (PMC6829743; doi:10.1107/S2056989019014245)
Supplement: Supplementary file 1 [file e-75-01741-sup1.cif]

##############################################################################
#                                                                            #
# This CIF contains the data in a paper accepted for publication in          #
# Acta Crystallographica Section E. It conforms to the requirements of       #
# Notes for Authors for Acta Crystallographica Section E, and has been       #
# peer reviewed under the auspices of the IUCr Commission on Journals.       #
#                                                                            #
# Full details of the Crystallographic Information File format               #
# are given in the paper "The Crystallographic Information File (CIF):       #
# a New Standard Archive File for Crystallography" by S. R. Hall, F. H.      #
# Allen and I. D. Brown [Acta Cryst. (1991), A47, 655-685].                  #
#                                                                            #
# The current version of the core CIF dictionary is obtainable from          #
# ftp://ftp.iucr.org/pub/cif_core.dic.                                       #
#                                                                            #
# Software is freely available for graphical display of the structure(s)     #
# in this CIF. For information consult the CIF software page                 #
# http://www.iucr.org/resources/cif/software.                                #
#                                                                            #
# This file may be used for bona fide research purposes within the           #
# scientific community so long as proper attribution is given to the journal # 
# article from which it was obtained.                                        #
#                                                                            #
##############################################################################
data_I
_audit_creation_method     'SHELXL-2014/7'
_chemical_name_systematic
;
6-(4-Methoxybenzylidene)-6,7,8,9-tetrahydro-5<i>H</i>-benzo[7]annulen-5-one
;
_chemical_name_common     ?
_chemical_formula_moiety     'C19 H18 O2'
_chemical_formula_sum     'C19 H18 O2'
_chemical_formula_iupac     'C19 H18 O2'
_chemical_formula_weight     278.33
_chemical_melting_point     ?
_space_group_crystal_system     monoclinic
_space_group_name_H-M_alt     'P 21/c'
_space_group_name_Hall     '-P 2ybc'
loop_
    _space_group_symop_operation_xyz
    'x, y, z'
    '-x, y+1/2, -z+1/2'
    '-x, -y, -z'
    'x, -y-1/2, z-1/2'
_cell_length_a     10.9171(3)
_cell_length_b     9.1262(2)
_cell_length_c     15.2539(3)
_cell_angle_alpha     90
_cell_angle_beta     108.618(3)
_cell_angle_gamma     90
_cell_volume     1440.24(6)
_cell_formula_units_Z     4
_cell_measurement_reflns_used     6994
_cell_measurement_theta_min     3.5480
_cell_measurement_theta_max     30.6270
_cell_measurement_temperature     100(2)
_exptl_crystal_description     block
_exptl_crystal_colour     colourless
_exptl_crystal_size_max     0.200
_exptl_crystal_size_mid     0.150
_exptl_crystal_size_min     0.050
_exptl_crystal_density_diffrn     1.284
_exptl_crystal_density_meas     ?
_exptl_crystal_density_method     ?
_exptl_crystal_F_000     592
_exptl_absorpt_coefficient_mu     0.082
_exptl_absorpt_correction_type     multi-scan
_exptl_absorpt_process_details
;
(CrysAlis PRO; Rigaku, 2017)
;
_exptl_absorpt_correction_T_min     0.87705
_exptl_absorpt_correction_T_max     1.00000
_diffrn_ambient_temperature     100(2)
_diffrn_source     'Rotating-anode X-ray tube'
_diffrn_radiation_type     'Mo K\a'
_diffrn_radiation_wavelength     0.71073
_diffrn_radiation_monochromator     mirror
_diffrn_measurement_device_type     'XtaLAB AFC12 (RCD3): Kappa single CCD'
_diffrn_measurement_method     \w
_diffrn_detector_area_resol_mean     ?
_diffrn_reflns_number     16988
_diffrn_reflns_av_R_equivalents     0.0333
_diffrn_reflns_av_unetI/netI     0.0238
_diffrn_reflns_theta_min     2.639
_diffrn_reflns_theta_max     27.483
_diffrn_reflns_theta_full     25.242
_diffrn_measured_fraction_theta_max     0.998
_diffrn_measured_fraction_theta_full     0.997
_diffrn_reflns_limit_h_min     -13
_diffrn_reflns_limit_h_max     14
_diffrn_reflns_limit_k_min     -11
_diffrn_reflns_limit_k_max     11
_diffrn_reflns_limit_l_min     -19
_diffrn_reflns_limit_l_max     19
_refine_special_details     ?
_reflns_number_total     3296
_reflns_number_gt     2843
_reflns_threshold_expression     'I > 2\s(I)'
_refine_ls_structure_factor_coef     Fsqd
_refine_ls_matrix_type     full
_refine_ls_R_factor_all     0.0445
_refine_ls_R_factor_gt     0.0373
_refine_ls_wR_factor_gt     0.0886
_refine_ls_wR_factor_ref     0.0930
_refine_ls_goodness_of_fit_ref     1.027
_refine_ls_restrained_S_all     1.027
_refine_ls_number_reflns     3296
_refine_ls_number_parameters     191
_refine_ls_number_restraints     0
_refine_ls_hydrogen_treatment     constr
_refine_ls_weighting_scheme     calc
_refine_ls_weighting_details
              'w=1/[\s^2^(Fo^2^)+(0.0435P)^2^+0.4350P] where P=(Fo^2^+2Fc^2^)/3'
_atom_sites_solution_hydrogens     geom
_atom_sites_solution_primary     direct
_atom_sites_solution_secondary     ?
_refine_ls_shift/su_max     0.000
_refine_ls_shift/su_mean     0.000
_refine_diff_density_max     0.248
_refine_diff_density_min     -0.184
_refine_ls_extinction_method     none
_refine_ls_extinction_coef     .
loop_
    _atom_type_symbol
    _atom_type_description
    _atom_type_scat_dispersion_real
    _atom_type_scat_dispersion_imag
    _atom_type_scat_source
    'C' 'C' 0.0033 0.0016
                         'International Tables Vol C Tables 4.2.6.8 and 6.1.1.4'
    'H' 'H' 0.0000 0.0000
                         'International Tables Vol C Tables 4.2.6.8 and 6.1.1.4'
    'O' 'O' 0.0106 0.0060
                         'International Tables Vol C Tables 4.2.6.8 and 6.1.1.4'
_computing_data_collection
;
CrysAlis PRO (Rigaku, 2017)
;
_computing_cell_refinement
;
CrysAlis PRO (Rigaku, 2017)
;
_computing_data_reduction
;
CrysAlis PRO (Rigaku, 2017)
;
_computing_structure_solution
;
SHELXS97 (Sheldrick, 2008)
;
_computing_structure_refinement
;
SHELXL2014 (Sheldrick, 2015)
;
_computing_molecular_graphics
;
ORTEP-3 (Farrugia, 2012)
;
_computing_publication_material
;
publCIF (Westrip, 2010)
;
loop_
    _atom_site_type_symbol
    _atom_site_label
    _atom_site_fract_x
    _atom_site_fract_y
    _atom_site_fract_z
    _atom_site_U_iso_or_equiv
    _atom_site_adp_type
    _atom_site_calc_flag
    _atom_site_occupancy
    _atom_site_disorder_assembly
    _atom_site_disorder_group
    C C1 0.21223(10) 0.67551(12) 0.33073(7) 0.0185(2) Uani d 1 . .
    C C2 0.25289(10) 0.51984(12) 0.35285(7) 0.0176(2) Uani d 1 . .
    C C3 0.26700(10) 0.42493(12) 0.27568(7) 0.0192(2) Uani d 1 . .
    H H3A 0.3201 0.3384 0.3032 0.023 Uiso calc 1 . .
    H H3B 0.3146 0.4809 0.2413 0.023 Uiso calc 1 . .
    C C4 0.13905(11) 0.37140(12) 0.20672(7) 0.0235(2) Uani d 1 . .
    H H4A 0.1543 0.3392 0.1491 0.028 Uiso calc 1 . .
    H H4B 0.1077 0.2858 0.2333 0.028 Uiso calc 1 . .
    C C5 0.03505(11) 0.49088(12) 0.18348(8) 0.0228(2) Uani d 1 . .
    H H5A -0.0381 0.4586 0.1296 0.027 Uiso calc 1 . .
    H H5B 0.0022 0.5024 0.2365 0.027 Uiso calc 1 . .
    C C6 0.08193(10) 0.63762(12) 0.16175(7) 0.0187(2) Uani d 1 . .
    C C7 0.03877(11) 0.69424(13) 0.07205(7) 0.0220(2) Uani d 1 . .
    H H7 -0.0170 0.6369 0.0237 0.026 Uiso calc 1 . .
    C C8 0.07549(11) 0.83208(13) 0.05212(8) 0.0237(2) Uani d 1 . .
    H H8 0.0461 0.8677 -0.0096 0.028 Uiso calc 1 . .
    C C9 0.15527(11) 0.91857(13) 0.12212(8) 0.0227(2) Uani d 1 . .
    H H9 0.1795 1.0139 0.1087 0.027 Uiso calc 1 . .
    C C10 0.19928(10) 0.86472(12) 0.21178(7) 0.0199(2) Uani d 1 . .
    H H10 0.2534 0.9237 0.2600 0.024 Uiso calc 1 . .
    C C11 0.16467(10) 0.72442(12) 0.23167(7) 0.0178(2) Uani d 1 . .
    C C12 0.28541(10) 0.48266(12) 0.44276(7) 0.0184(2) Uani d 1 . .
    H H12 0.2785 0.5598 0.4828 0.022 Uiso calc 1 . .
    C C13 0.32958(10) 0.34296(12) 0.48884(7) 0.0179(2) Uani d 1 . .
    C C14 0.28868(10) 0.20616(12) 0.44938(7) 0.0186(2) Uani d 1 . .
    H H14 0.2300 0.2016 0.3881 0.022 Uiso calc 1 . .
    C C15 0.33124(10) 0.07653(12) 0.49704(7) 0.0192(2) Uani d 1 . .
    H H15 0.3014 -0.0152 0.4689 0.023 Uiso calc 1 . .
    C C16 0.41828(10) 0.08253(12) 0.58673(7) 0.0182(2) Uani d 1 . .
    C C17 0.45955(10) 0.21776(12) 0.62786(7) 0.0205(2) Uani d 1 . .
    H H17 0.5189 0.2220 0.6889 0.025 Uiso calc 1 . .
    C C18 0.41448(11) 0.34552(12) 0.58016(7) 0.0204(2) Uani d 1 . .
    H H18 0.4414 0.4371 0.6096 0.024 Uiso calc 1 . .
    C C19 0.41639(11) -0.17646(12) 0.60092(8) 0.0220(2) Uani d 1 . .
    H H19A 0.3224 -0.1777 0.5874 0.033 Uiso calc 1 . .
    H H19B 0.4555 -0.2544 0.6452 0.033 Uiso calc 1 . .
    H H19C 0.4370 -0.1924 0.5436 0.033 Uiso calc 1 . .
    O O1 0.21902(8) 0.76586(9) 0.39153(5) 0.0253(2) Uani d 1 . .
    O O2 0.46646(7) -0.03768(8) 0.63967(5) 0.02142(18) Uani d 1 . .
loop_
    _atom_site_aniso_label
    _atom_site_aniso_U_11
    _atom_site_aniso_U_22
    _atom_site_aniso_U_33
    _atom_site_aniso_U_12
    _atom_site_aniso_U_13
    _atom_site_aniso_U_23
    C1 0.0175(5) 0.0198(5) 0.0189(5) -0.0002(4) 0.0067(4) -0.0003(4)
    C2 0.0171(5) 0.0181(5) 0.0178(5) -0.0003(4) 0.0058(4) -0.0001(4)
    C3 0.0236(6) 0.0186(5) 0.0166(5) 0.0020(4) 0.0081(4) 0.0007(4)
    C4 0.0305(6) 0.0199(6) 0.0183(5) -0.0024(5) 0.0054(5) -0.0002(4)
    C5 0.0215(6) 0.0247(6) 0.0204(5) -0.0040(4) 0.0041(4) 0.0002(4)
    C6 0.0165(5) 0.0211(5) 0.0192(5) 0.0020(4) 0.0065(4) 0.0011(4)
    C7 0.0195(5) 0.0265(6) 0.0186(5) 0.0036(4) 0.0041(4) 0.0004(4)
    C8 0.0246(6) 0.0283(6) 0.0192(5) 0.0083(5) 0.0083(4) 0.0070(4)
    C9 0.0250(6) 0.0203(6) 0.0260(6) 0.0048(4) 0.0127(5) 0.0057(4)
    C10 0.0196(5) 0.0194(5) 0.0220(5) 0.0027(4) 0.0086(4) -0.0001(4)
    C11 0.0174(5) 0.0192(5) 0.0182(5) 0.0032(4) 0.0076(4) 0.0015(4)
    C12 0.0187(5) 0.0193(5) 0.0181(5) 0.0003(4) 0.0070(4) -0.0014(4)
    C13 0.0177(5) 0.0213(5) 0.0159(5) 0.0009(4) 0.0071(4) 0.0008(4)
    C14 0.0178(5) 0.0233(6) 0.0142(5) -0.0003(4) 0.0042(4) 0.0008(4)
    C15 0.0200(5) 0.0204(5) 0.0175(5) -0.0015(4) 0.0065(4) -0.0002(4)
    C16 0.0179(5) 0.0218(5) 0.0163(5) 0.0027(4) 0.0076(4) 0.0037(4)
    C17 0.0193(5) 0.0271(6) 0.0140(5) 0.0004(4) 0.0037(4) 0.0003(4)
    C18 0.0222(5) 0.0218(5) 0.0176(5) -0.0011(4) 0.0071(4) -0.0024(4)
    C19 0.0241(6) 0.0199(5) 0.0226(5) 0.0015(4) 0.0081(4) 0.0041(4)
    O1 0.0349(5) 0.0208(4) 0.0187(4) 0.0036(3) 0.0066(3) -0.0019(3)
    O2 0.0239(4) 0.0209(4) 0.0177(4) 0.0025(3) 0.0043(3) 0.0037(3)
_geom_special_details
;
 All esds (except the esd in the dihedral angle between two l.s. planes)
 are estimated using the full covariance matrix.  The cell esds are taken
 into account individually in the estimation of esds in distances, angles
 and torsion angles; correlations between esds in cell parameters are only
 used when they are defined by crystal symmetry.  An approximate (isotropic)
 treatment of cell esds is used for estimating esds involving l.s. planes.
;
loop_
    _geom_bond_atom_site_label_1
    _geom_bond_atom_site_label_2
    _geom_bond_site_symmetry_2
    _geom_bond_distance
    _geom_bond_publ_flag
    C1 O1 . 1.2254(13) ?
    C1 C2 . 1.4945(15) ?
    C1 C11 . 1.5003(14) ?
    C2 C12 . 1.3458(15) ?
    C2 C3 . 1.5085(14) ?
    C3 C4 . 1.5356(15) ?
    C3 H3A . 0.9900 ?
    C3 H3B . 0.9900 ?
    C4 C5 . 1.5319(16) ?
    C4 H4A . 0.9900 ?
    C4 H4B . 0.9900 ?
    C5 C6 . 1.5078(15) ?
    C5 H5A . 0.9900 ?
    C5 H5B . 0.9900 ?
    C6 C7 . 1.3962(15) ?
    C6 C11 . 1.4021(15) ?
    C7 C8 . 1.3832(16) ?
    C7 H7 . 0.9500 ?
    C8 C9 . 1.3885(17) ?
    C8 H8 . 0.9500 ?
    C9 C10 . 1.3869(15) ?
    C9 H9 . 0.9500 ?
    C10 C11 . 1.3955(15) ?
    C10 H10 . 0.9500 ?
    C12 C13 . 1.4614(15) ?
    C12 H12 . 0.9500 ?
    C13 C14 . 1.3959(15) ?
    C13 C18 . 1.4056(15) ?
    C14 C15 . 1.3887(15) ?
    C14 H14 . 0.9500 ?
    C15 C16 . 1.3956(15) ?
    C15 H15 . 0.9500 ?
    C16 O2 . 1.3642(12) ?
    C16 C17 . 1.3926(15) ?
    C17 C18 . 1.3793(15) ?
    C17 H17 . 0.9500 ?
    C18 H18 . 0.9500 ?
    C19 O2 . 1.4304(13) ?
    C19 H19A . 0.9800 ?
    C19 H19B . 0.9800 ?
    C19 H19C . 0.9800 ?
loop_
    _geom_angle_atom_site_label_1
    _geom_angle_atom_site_label_2
    _geom_angle_atom_site_label_3
    _geom_angle_site_symmetry_1
    _geom_angle_site_symmetry_3
    _geom_angle
    _geom_angle_publ_flag
    O1 C1 C2 . . 121.79(10) ?
    O1 C1 C11 . . 118.68(10) ?
    C2 C1 C11 . . 119.51(9) ?
    C12 C2 C1 . . 115.63(9) ?
    C12 C2 C3 . . 126.23(10) ?
    C1 C2 C3 . . 117.81(9) ?
    C2 C3 C4 . . 114.83(9) ?
    C2 C3 H3A . . 108.6 ?
    C4 C3 H3A . . 108.6 ?
    C2 C3 H3B . . 108.6 ?
    C4 C3 H3B . . 108.6 ?
    H3A C3 H3B . . 107.5 ?
    C5 C4 C3 . . 112.15(9) ?
    C5 C4 H4A . . 109.2 ?
    C3 C4 H4A . . 109.2 ?
    C5 C4 H4B . . 109.2 ?
    C3 C4 H4B . . 109.2 ?
    H4A C4 H4B . . 107.9 ?
    C6 C5 C4 . . 113.86(9) ?
    C6 C5 H5A . . 108.8 ?
    C4 C5 H5A . . 108.8 ?
    C6 C5 H5B . . 108.8 ?
    C4 C5 H5B . . 108.8 ?
    H5A C5 H5B . . 107.7 ?
    C7 C6 C11 . . 118.05(10) ?
    C7 C6 C5 . . 120.80(10) ?
    C11 C6 C5 . . 121.07(9) ?
    C8 C7 C6 . . 121.41(11) ?
    C8 C7 H7 . . 119.3 ?
    C6 C7 H7 . . 119.3 ?
    C7 C8 C9 . . 120.18(10) ?
    C7 C8 H8 . . 119.9 ?
    C9 C8 H8 . . 119.9 ?
    C10 C9 C8 . . 119.45(11) ?
    C10 C9 H9 . . 120.3 ?
    C8 C9 H9 . . 120.3 ?
    C9 C10 C11 . . 120.47(11) ?
    C9 C10 H10 . . 119.8 ?
    C11 C10 H10 . . 119.8 ?
    C10 C11 C6 . . 120.42(10) ?
    C10 C11 C1 . . 117.47(10) ?
    C6 C11 C1 . . 121.99(9) ?
    C2 C12 C13 . . 130.49(10) ?
    C2 C12 H12 . . 114.8 ?
    C13 C12 H12 . . 114.8 ?
    C14 C13 C18 . . 117.46(10) ?
    C14 C13 C12 . . 124.18(9) ?
    C18 C13 C12 . . 118.30(10) ?
    C15 C14 C13 . . 121.92(10) ?
    C15 C14 H14 . . 119.0 ?
    C13 C14 H14 . . 119.0 ?
    C14 C15 C16 . . 119.28(10) ?
    C14 C15 H15 . . 120.4 ?
    C16 C15 H15 . . 120.4 ?
    O2 C16 C17 . . 115.97(9) ?
    O2 C16 C15 . . 124.19(10) ?
    C17 C16 C15 . . 119.84(10) ?
    C18 C17 C16 . . 120.12(10) ?
    C18 C17 H17 . . 119.9 ?
    C16 C17 H17 . . 119.9 ?
    C17 C18 C13 . . 121.34(10) ?
    C17 C18 H18 . . 119.3 ?
    C13 C18 H18 . . 119.3 ?
    O2 C19 H19A . . 109.5 ?
    O2 C19 H19B . . 109.5 ?
    H19A C19 H19B . . 109.5 ?
    O2 C19 H19C . . 109.5 ?
    H19A C19 H19C . . 109.5 ?
    H19B C19 H19C . . 109.5 ?
    C16 O2 C19 . . 116.31(8) ?
loop_
    _geom_torsion_atom_site_label_1
    _geom_torsion_atom_site_label_2
    _geom_torsion_atom_site_label_3
    _geom_torsion_atom_site_label_4
    _geom_torsion_site_symmetry_1
    _geom_torsion_site_symmetry_2
    _geom_torsion_site_symmetry_3
    _geom_torsion_site_symmetry_4
    _geom_torsion
    _geom_torsion_publ_flag
    O1 C1 C2 C12 . . . . 6.07(15) ?
    C11 C1 C2 C12 . . . . -175.42(9) ?
    O1 C1 C2 C3 . . . . -167.73(10) ?
    C11 C1 C2 C3 . . . . 10.78(14) ?
    C12 C2 C3 C4 . . . . 110.47(12) ?
    C1 C2 C3 C4 . . . . -76.47(12) ?
    C2 C3 C4 C5 . . . . 40.48(13) ?
    C3 C4 C5 C6 . . . . 46.53(12) ?
    C4 C5 C6 C7 . . . . 110.60(11) ?
    C4 C5 C6 C11 . . . . -72.74(13) ?
    C11 C6 C7 C8 . . . . -0.30(16) ?
    C5 C6 C7 C8 . . . . 176.46(10) ?
    C6 C7 C8 C9 . . . . -1.05(17) ?
    C7 C8 C9 C10 . . . . 0.97(16) ?
    C8 C9 C10 C11 . . . . 0.46(16) ?
    C9 C10 C11 C6 . . . . -1.83(15) ?
    C9 C10 C11 C1 . . . . -177.98(9) ?
    C7 C6 C11 C10 . . . . 1.73(15) ?
    C5 C6 C11 C10 . . . . -175.02(10) ?
    C7 C6 C11 C1 . . . . 177.70(9) ?
    C5 C6 C11 C1 . . . . 0.95(15) ?
    O1 C1 C11 C10 . . . . 36.06(14) ?
    C2 C1 C11 C10 . . . . -142.50(10) ?
    O1 C1 C11 C6 . . . . -140.03(11) ?
    C2 C1 C11 C6 . . . . 41.42(14) ?
    C1 C2 C12 C13 . . . . -179.67(10) ?
    C3 C2 C12 C13 . . . . -6.47(19) ?
    C2 C12 C13 C14 . . . . -33.81(17) ?
    C2 C12 C13 C18 . . . . 148.98(11) ?
    C18 C13 C14 C15 . . . . -1.16(15) ?
    C12 C13 C14 C15 . . . . -178.38(10) ?
    C13 C14 C15 C16 . . . . -0.55(15) ?
    C14 C15 C16 O2 . . . . -179.87(9) ?
    C14 C15 C16 C17 . . . . 1.11(15) ?
    O2 C16 C17 C18 . . . . -179.03(9) ?
    C15 C16 C17 C18 . . . . 0.07(15) ?
    C16 C17 C18 C13 . . . . -1.85(16) ?
    C14 C13 C18 C17 . . . . 2.36(15) ?
    C12 C13 C18 C17 . . . . 179.75(9) ?
    C17 C16 O2 C19 . . . . 174.98(9) ?
    C15 C16 O2 C19 . . . . -4.07(14) ?
loop_
    _geom_hbond_atom_site_label_D
    _geom_hbond_atom_site_label_H
    _geom_hbond_atom_site_label_A
    _geom_hbond_site_symmetry_A
    _geom_hbond_distance_DH
    _geom_hbond_distance_HA
    _geom_hbond_distance_DA
    _geom_hbond_angle_DHA
    C15 H15 O1 1_545 0.95 2.35 3.2971(14) 176
    C19 H19A Cg1 4_566 0.98 2.76 3.6165(13) 146
    C19 H19C Cg2 3_656 0.98 2.74 3.6029(13) 147
_shelx_space_group_comment
;
The symmetry employed for this shelxl refinement is uniquely defined
by the following loop, which should always be used as a source of
symmetry information in preference to the above space-group names.
They are only intended as comments.
;
_shelx_estimated_absorpt_T_min     0.984
_shelx_estimated_absorpt_T_max     0.996
_shelx_hkl_file
;
   0   0  -2  159.18    4.46
   0   0  -2  196.48    4.19
   0   0   3   -0.33    0.44
   0   0  -3    0.86    0.56
   0   0   3   -0.02    0.39
   0   0  -3   -0.33    0.40
   0   0   4 2865.51   23.43
   0   0  -4 2865.64   22.82
   0   0   4 3003.27   27.81
   0   0   4 2995.14   26.23
   0   0  -5   -1.16    0.84
   0   0   5    0.90    0.91
   0   0   5   -0.57    0.83
   0   0   5   -0.15    0.96
   0   0   6  207.83    7.79
   0   0   6  213.78    9.30
   0   0  -6  199.93    7.40
   0   0   6  207.33    8.55
   0   0  -7   -0.48    0.88
   0   0   7    1.97    1.18
   0   0   7    1.09    1.14
   0   0   7   -1.11    0.92
   0   0  -8  185.00    8.21
   0   0   8  176.57    9.24
   0   0   8  184.09   10.19
   0   0   8  165.76    8.33
   0   0  -9   -0.15    1.13
   0   0   9    0.21    1.35
   0   0   9    0.63    1.57
   0   0   9   -0.81    1.27
   0   0  10   13.93    2.91
   0   0 -10   10.38    2.32
   0   0  10   12.32    2.97
   0   0  10    9.66    2.81
   0   0  11    0.91    1.91
   0   0  11   -0.37    1.73
   0   0  11    2.43    2.23
   0   0 -11   -0.21    1.40
   0   0 -12    5.73    1.87
   0   0  12    3.95    2.24
   0   0  12    7.66    3.00
   0   0  12    9.87    3.31
   0   0  13   -1.08    2.96
   0   0  13   -2.65    2.24
   0   0 -13    0.60    1.75
   0   0  13   -1.07    2.18
   0   0  14  377.60   20.51
   0   0  14  342.92   16.27
   0   0  14  359.86   18.32
   0   0  15   -0.61    3.14
   0   0  15    2.24    2.66
   0   0  15    2.50    2.78
   0   0  16    6.27    4.50
   0   0  16    1.24    3.22
   0   0  16    9.16    4.07
   0   0  17   -3.46    2.65
   0   0  17   -6.24    5.30
   0   0  18  278.17   16.47
   0   0  18  300.40   20.12
   0   1  -1  106.07    2.83
   0   1  -1  107.31    3.86
   0   1  -2   99.14    4.37
   0   1  -2   98.42    3.60
   0  -1   2   87.26    3.42
   0   1  -2  103.55    4.42
   0  -1   3  638.38   11.00
   0  -1   3  605.73   12.31
   0   1  -3  616.92   10.68
   0   1  -3  604.82   11.43
   0  -1   3  594.43   11.55
   0  -1   4  868.45   16.32
   0  -1   4  841.77   14.94
   0   1  -4  845.35   14.55
   0  -1   4  863.12   14.65
   0   1  -4  831.49   14.17
   0   1   4  840.70   12.53
   0   1  -4  847.47   16.06
   0   1  -5    7.76    1.89
   0   1   5    7.88    1.38
   0   1  -5    8.65    1.81
   0  -1   5    9.97    2.46
   0   1   5    5.50    1.27
   0  -1   5    9.15    1.87
   0  -1   5    8.46    2.41
   0  -1   6 3202.44   37.75
   0   1   6 3242.03   32.95
   0   1  -6 3106.75   31.99
   0   1  -6 3165.81   36.82
   0   1   6 3230.85   34.77
   0  -1   6 3169.84   34.06
   0   1   6 3126.25   29.99
   0   1   7  287.65   10.88
   0  -1   7  304.05   12.56
   0   1   7  295.30   11.36
   0  -1   7  279.26   10.94
   0   1   7  280.45    9.69
   0  -1   7  300.43   11.55
   0   1  -7  286.61   10.31
   0   1  -7  294.75   12.03
   0  -1   8  147.97    9.57
   0   1  -8  142.39    8.01
   0   1  -8  142.40    9.08
   0  -1   8  135.54    8.29
   0   1   8  153.89    8.79
   0  -1   8  140.43    8.33
   0   1   8  149.16    8.56
   0   1   8  140.75    7.36
   0   1   9    5.99    2.02
   0   1  -9    6.89    2.45
   0   1  -9   12.16    2.75
   0  -1   9    5.52    2.60
   0   1   9    7.91    2.17
   0  -1   9    8.17    2.23
   0   1   9    7.10    2.30
   0  -1   9    9.96    2.49
   0  -1  10  110.03    8.31
   0   1  10  107.54    8.14
   0  -1  10  110.25    9.23
   0   1  10  106.35    8.50
   0  -1  10  101.22    7.97
   0   1  10  108.19    7.40
   0   1 -10  109.75    7.59
   0   1 -11  362.73   14.12
   0  -1  11  335.07   15.37
   0   1  11  351.11   15.39
   0   1  11  347.53   16.50
   0  -1  11  339.00   17.21
   0   1  11  342.97   13.84
   0  -1  11  369.47   15.38
   0   1  12  480.13   19.22
   0  -1  12  480.14   21.37
   0   1  12  510.24   20.83
   0   1 -12  464.50   16.49
   0  -1  12  457.72   17.99
   0   1  12  452.06   16.60
   0  -1  13   -1.12    1.74
   0   1  13    4.22    2.75
   0  -1  13    4.24    2.73
   0   1  13    0.90    1.90
   0  -1  13    2.76    2.53
   0   1 -13    0.59    2.03
   0   1  13   -1.21    2.53
   0  -1  14    6.61    2.86
   0   1  14    7.07    2.70
   0   1  14    5.04    3.47
   0  -1  14    1.97    3.15
   0   1 -14    6.20    2.32
   0   1  14   14.52    4.85
   0  -1  14    8.53    3.98
   0  -1  15    1.98    3.21
   0   1  15    0.58    2.49
   0  -1  15    5.86    3.07
   0  -1  15    4.67    3.21
   0   1  15    8.85    3.44
   0   1 -15    1.76    2.52
   0   1 -16   44.48    6.04
   0   1  16   43.45    8.04
   0   1  16   42.28    6.81
   0  -1  16   51.64    7.58
   0   1  16   43.42    6.65
   0  -1  16   48.91    7.70
   0   1  17   24.40    5.76
   0  -1  17   27.32    5.76
   0  -1  17   32.21    7.34
   0   1  17   28.49    5.90
   0  -1  18    7.07    4.20
   0  -1  18    3.44    4.51
   0   1  18    1.15    4.22
   0   1  18    6.42    4.33
   0   2   0  474.63    5.49
   0   2   0  493.92   10.57
   0   2   0  486.54   12.13
   0  -2   1  435.53   11.73
   0   2  -1  436.07   10.47
   0   2  -1  427.26   11.61
   0  -2   1  418.76    6.25
   0   2  -1  427.78    6.59
   0  -2   2  476.17    8.39
   0   2  -2  490.26   11.68
   0  -2   2  470.71   12.53
   0  -2   2  486.45   11.89
   0   2  -2  458.35    8.41
   0   2  -2  475.84   12.47
   0  -2   3 2039.41   26.93
   0   2  -3 1973.22   20.16
   0   2  -3 2033.27   26.48
   0   2  -3 2001.44   25.51
   0  -2   3 2056.53   26.39
   0  -2   3 1991.57   20.16
   0  -2   4    9.82    1.62
   0   2  -4    6.17    1.46
   0   2  -4    8.74    2.01
   0  -2   4    8.42    1.94
   0   2  -4   12.37    2.44
   0  -2   4    9.17    2.16
   0  -2   5  855.61   19.11
   0   2  -5  871.66   19.41
   0   2  -5  856.74   18.63
   0  -2   5  852.02   16.49
   0  -2   5  917.87   20.36
   0   2  -5  841.29   16.37
   0   2  -6 1709.35   29.09
   0   2  -6 1775.99   25.97
   0  -2   6 1716.10   28.33
   0   2   6 1726.64   23.14
   0  -2   6 1692.39   25.49
   0   2  -6 1711.20   27.26
   0  -2   7  106.79    7.76
   0   2   7  123.10    6.56
   0  -2   7  129.86    8.90
   0   2   7  126.66    7.21
   0   2  -7  107.44    7.78
   0   2  -7  119.90    7.51
   0  -2   7  124.99    7.56
   0  -2   8   31.55    4.29
   0  -2   8   30.88    4.97
   0   2  -8   32.24    4.17
   0   2   8   30.09    3.60
   0   2   8   31.14    3.95
   0   2  -8   35.08    4.83
   0  -2   8   34.38    4.55
   0   2   9   18.75    3.28
   0  -2   9   12.74    2.94
   0  -2   9   17.50    3.22
   0  -2   9   15.07    3.93
   0   2  -9   13.82    3.34
   0   2  -9   16.95    3.48
   0   2   9   16.43    2.92
   0   2   9   17.66    3.33
   0   2 -10  117.78    8.31
   0  -2  10  116.17    9.93
   0   2  10  135.36    9.50
   0  -2  10  116.60    8.65
   0  -2  10  124.44    9.11
   0   2 -10  132.66   10.09
   0   2  10  130.58    8.12
   0   2  10  123.86    8.60
   0   2 -11 1173.59   31.62
   0   2 -11 1111.77   26.68
   0  -2  11 1125.83   28.52
   0   2  11 1179.89   28.08
   0  -2  11 1172.80   29.07
   0  -2  11 1135.84   32.20
   0   2  11 1143.64   28.91
   0   2  11 1148.73   25.22
   0   2  12    8.56    3.37
   0  -2  12    6.70    4.13
   0   2  12    7.60    2.54
   0   2 -12    4.62    2.09
   0  -2  12    8.42    3.04
   0  -2  12    4.63    3.00
   0   2 -12    9.72    3.39
   0   2  12    4.09    1.46
   0  -2  13  360.98   17.93
   0   2  13  334.82   15.03
   0   2  13  332.82   16.83
   0   2 -13  328.51   15.41
   0  -2  13  349.30   19.85
   0   2  13  342.09   17.98
   0  -2  13  345.15   17.00
   0   2  14  235.14   14.75
   0  -2  14  233.74   14.76
   0  -2  14  230.19   16.92
   0   2  14  234.92   15.38
   0   2 -14  228.94   13.14
   0  -2  14  255.79   15.75
   0   2  14  219.01   12.82
   0   2  15   -3.12    3.60
   0  -2  15    2.61    4.42
   0   2  15    1.50    1.98
   0  -2  15    2.67    3.71
   0  -2  15    1.34    2.94
   0   2  15    3.06    2.91
   0   2 -15    1.99    2.23
   0   2  16    4.88    3.48
   0  -2  16    4.23    3.62
   0  -2  16    4.94    3.49
   0   2 -16   -0.01    2.65
   0   2  16    2.36    3.27
   0   2  16    2.36    3.46
   0   2  17    2.49    3.02
   0  -2  17   -1.12    4.27
   0  -2  17   -1.95    3.65
   0   2 -17    3.29    2.43
   0   2  17    3.28    2.96
   0   2  18  112.28   12.34
   0  -2  18  105.48   11.81
   0  -2  18  119.93   12.96
   0   3   0    1.45    1.04
   0   3   0    1.39    0.49
   0  -3   0    0.41    0.36
   0   3   0   -0.12    0.87
   0  -3   1  205.60    8.69
   0   3   1  199.50    8.10
   0   3  -1  186.52    4.97
   0   3   1  199.84    3.99
   0  -3   1  184.98    4.58
   0   3  -1  195.12    8.47
   0  -3   2  878.61   11.99
   0  -3   2  883.79   20.69
   0   3  -2  844.15   12.23
   0  -3   2  949.18   19.68
   0   3  -2  916.70   20.87
   0   3  -2  876.86   18.42
   0   3  -3  133.13    7.51
   0  -3   3  133.87    5.48
   0  -3   3  131.76    7.80
   0   3  -3  132.72    5.56
   0   3  -3  124.69    8.01
   0  -3   3  137.02    8.38
   0   3  -4  769.32   18.98
   0  -3   4  774.70   19.88
   0  -3   4  744.35   14.44
   0  -3   4  730.45   19.76
   0   3  -4  732.00   19.43
   0   3  -4  743.95   14.65
   0   3  -5 1898.51   25.52
   0  -3   5 1872.80   25.30
   0   3  -5 1944.92   32.29
   0  -3   5 1971.67   32.92
   0  -3   5 1886.02   32.61
   0   3  -5 1923.93   31.66
   0  -3   6 1348.51   23.24
   0   3  -6 1404.12   28.31
   0   3  -6 1404.44   28.15
   0   3  -6 1434.56   23.93
   0  -3   6 1337.87   28.52
   0   3  -7  153.12    8.41
   0   3  -7  156.27    9.70
   0   3  -7  149.63    9.96
   0  -3   7  153.20    8.55
   0  -3   7  161.10   10.78
   0  -3   7  146.82    9.92
   0   3  -8   40.85    5.66
   0   3   8   53.83    4.96
   0  -3   8   42.19    4.91
   0  -3   8   45.19    5.61
   0  -3   8   42.57    5.89
   0   3  -8   44.00    5.39
   0   3   8   38.86    4.13
   0   3   9   11.62    2.59
   0  -3   9    9.59    2.90
   0   3  -9    8.25    2.55
   0  -3   9   16.45    3.48
   0   3   9   10.67    2.31
   0  -3   9    4.21    3.19
   0   3  -9    7.72    2.94
   0  -3  10  795.35   22.83
   0   3 -10  738.69   22.84
   0  -3  10  770.62   24.61
   0   3  10  775.50   21.44
   0   3  10  761.56   20.25
   0   3 -10  786.95   25.78
   0  -3  10  826.16   27.34
   0   3 -11  239.39   13.40
   0  -3  11  245.97   14.49
   0  -3  11  240.47   15.73
   0   3  11  244.28   13.49
   0   3 -11  253.96   15.33
   0   3  11  249.00   13.00
   0  -3  11  245.28   13.53
   0   3  11  258.62   12.47
   0   3 -12   19.04    4.35
   0   3  12   27.33    4.47
   0   3  12   24.41    4.89
   0  -3  12   25.12    6.22
   0  -3  12   19.01    4.45
   0   3  12   16.73    3.20
   0   3 -12   22.90    4.64
   0  -3  12   24.20    4.87
   0   3 -13    9.39    3.34
   0   3  13   13.55    3.87
   0  -3  13   10.96    5.34
   0   3 -13    9.12    3.15
   0  -3  13    8.22    2.40
   0   3  13    8.51    2.33
   0  -3  13    6.71    3.44
   0   3  13   13.49    4.30
   0  -3  14   75.43    9.03
   0  -3  14   70.99    8.35
   0   3  14   86.69    9.52
   0  -3  14   85.55   11.21
   0   3  14   72.98    8.06
   0   3  14   81.44    8.20
   0   3 -14   61.50    7.69
   0   3  15   17.52    3.93
   0   3  15   19.24    4.74
   0   3  15   13.46    5.46
   0   3 -15   19.85    5.03
   0  -3  15   16.20    5.09
   0  -3  15   16.31    4.81
   0   3  16   19.98    5.42
   0   3  16   20.57    4.51
   0   3 -16   13.71    4.32
   0  -3  16   24.46    6.28
   0   3  16   10.52    4.34
   0  -3  16   29.31    6.44
   0  -3  17    1.17    3.57
   0   3 -17    0.42    3.21
   0   3  17   -0.71    3.10
   0   3  17    1.54    3.78
   0  -3  17   -1.14    3.38
   0   3  18   44.57    8.11
   0  -3  18   39.20    7.97
   0  -3  18   32.52    6.73
   0   4   0  100.69    3.61
   0   4   0  105.83    8.20
   0   4   0  105.33    7.08
   0  -4   0  112.59    3.26
   0  -4   1 1076.12   11.90
   0   4  -1 1054.92   25.54
   0   4   1 1073.58   25.65
   0   4   1 1046.64   21.62
   0   4  -1 1012.59   22.15
   0   4   1 1041.58   10.83
   0  -4   1 1070.10   22.64
   0   4  -1 1027.79   12.97
   0   4   2   31.82    1.94
   0  -4   2   34.84    4.50
   0   4  -2   32.85    4.41
   0   4  -2   23.45    4.11
   0  -4   2   30.18    2.40
   0   4  -2   29.01    2.53
   0   4  -3  231.35   11.09
   0   4  -3  237.48    7.85
   0  -4   3  242.52    7.62
   0   4  -3  240.03   12.57
   0  -4   3  243.08   12.90
   0  -4   3  258.60   12.17
   0   4  -4 1209.37   28.44
   0  -4   4 1270.23   28.05
   0   4  -4 1273.67   26.97
   0  -4   4 1242.73   29.48
   0  -4   4 1222.68   18.97
   0   4  -4 1236.56   19.63
   0  -4   5 1330.82   29.90
   0   4  -5 1287.80   28.17
   0  -4   5 1273.43   21.30
   0   4  -5 1261.36   21.61
   0  -4   5 1341.00   31.06
   0   4  -5 1338.66   30.31
   0  -4   6   80.29    5.95
   0   4  -6   72.32    7.14
   0  -4   6   69.72    7.35
   0   4  -6   78.25    7.55
   0  -4   6   79.58    7.87
   0   4  -6   83.55    6.06
   0  -4   7   68.34    5.85
   0   4  -7   72.33    7.36
   0   4  -7   69.75    5.86
   0   4  -7   62.65    7.02
   0  -4   7   66.56    7.46
   0  -4   7   64.00    7.16
   0   4   8  175.37    9.00
   0   4  -8  168.37   11.64
   0  -4   8  172.77   12.21
   0  -4   8  153.82   11.58
   0   4  -8  177.87   11.69
   0  -4   8  171.57    9.82
   0  -4   9  961.19   30.10
   0  -4   9  930.87   28.55
   0   4  -9  881.74   27.68
   0   4  -9  914.13   27.10
   0   4   9  911.83   22.53
   0  -4   9  906.84   23.67
   0   4   9  913.02   21.87
   0  -4  10  616.01   23.99
   0  -4  10  635.47   25.79
   0   4 -10  615.56   22.70
   0  -4  10  592.68   20.26
   0   4  10  608.04   19.01
   0   4  10  586.63   18.87
   0   4 -11  272.76   15.31
   0  -4  11  298.10   17.12
   0  -4  11  314.82   15.63
   0   4  11  296.67   14.18
   0   4 -11  309.92   17.70
   0  -4  11  295.42   18.39
   0   4  11  282.71   13.64
   0   4  12  122.01    9.98
   0  -4  12  105.66   10.67
   0   4  12  121.22    9.36
   0   4 -12  127.80   12.07
   0   4 -12  137.49   11.17
   0  -4  12  128.88   10.46
   0  -4  12  120.61   12.65
   0   4  12  128.80    9.97
   0   4  13  125.38   11.03
   0  -4  13  118.56   11.50
   0  -4  13  117.56   10.69
   0   4  13  111.24    9.84
   0   4 -13  114.61   10.66
   0   4 -13  116.46   11.79
   0   4  13  113.01    9.31
   0  -4  13  115.77   13.12
   0   4  14  130.84   11.28
   0   4  14  126.49   11.49
   0  -4  14  110.65   11.30
   0  -4  14  110.24   11.65
   0   4 -14  106.84   11.90
   0  -4  14  113.85   13.08
   0   4  14  127.34   10.27
   0   4 -14  124.77   11.32
   0   4  15    5.95    5.01
   0   4  15    5.22    2.72
   0   4 -15    2.12    3.52
   0   4 -15    1.75    3.11
   0  -4  15    4.94    4.53
   0   4  15   -0.59    2.70
   0  -4  15    4.97    2.98
   0   4  16  142.18   11.38
   0   4 -16  113.12   11.74
   0  -4  16  171.30   14.62
   0   4  16  160.84   14.73
   0  -4  16  143.61   13.87
   0   4  16  148.08   12.85
   0   4  17  102.57   10.05
   0  -4  17  102.56   12.06
   0  -4  17  115.67   12.31
   0   4  17  113.49   11.74
   0   4 -17   86.24   10.38
   0   5   0    0.58    1.61
   0   5   0    0.22    0.63
   0   5   0    0.43    1.72
   0   5  -1  193.54   12.60
   0  -5   1  187.53   10.67
   0   5   1  164.93    9.82
   0   5  -1  171.73   10.34
   0   5   1  170.51    4.98
   0  -5   1  176.48    5.05
   0   5   1  180.77   12.04
   0   5  -1  169.98    5.76
   0   5   2  189.97    5.18
   0   5  -2  191.43   12.48
   0   5  -2  182.94    6.57
   0  -5   2  180.65    5.93
   0   5  -2  188.96   10.91
   0  -5   2  183.23   10.80
   0   5   2  179.56   10.07
   0  -5   3  557.50   11.85
   0  -5   3  583.71   20.15
   0   5  -3  550.28   12.62
   0   5  -3  554.23   19.12
   0   5  -3  572.34   21.51
   0   5   3  562.35    9.19
   0   5  -4  170.01   12.06
   0   5  -4  178.06   11.02
   0  -5   4  158.00    7.07
   0  -5   4  190.26   12.21
   0   5  -4  169.44    7.66
   0   5  -5  250.99   14.72
   0  -5   5  244.63   14.89
   0  -5   5  263.92   14.68
   0   5  -5  269.90   14.05
   0  -5   5  262.89    9.93
   0   5  -5  270.53   10.39
   0  -5   6   63.24    7.72
   0   5  -6   60.67    6.97
   0  -5   6   63.03    7.56
   0  -5   6   51.59    4.85
   0   5  -6   62.17    7.69
   0   5  -6   55.57    5.08
   0  -5   7  119.96   10.63
   0   5  -7  123.34   10.23
   0   5  -7  125.05    8.19
   0  -5   7  119.71   10.87
   0  -5   7  123.28    7.98
   0   5  -7  109.16   10.00
   0   5  -8    4.02    3.75
   0  -5   8    5.77    3.88
   0  -5   8   -2.40    2.29
   0   5  -8   -1.15    1.91
   0   5  -8    1.79    2.16
   0  -5   8   -3.37    2.21
   0  -5   9  357.61   15.27
   0   5   9  361.15   13.70
   0   5  -9  353.30   18.63
   0  -5   9  386.51   20.61
   0   5  -9  354.80   18.48
   0  -5   9  357.88   19.44
   0   5  10   -0.02    1.55
   0   5 -10    0.46    2.18
   0  -5  10   -2.34    2.41
   0  -5  10    4.53    2.82
   0  -5  10    4.14    3.18
   0   5 -10    4.57    2.96
   0   5  10    0.56    1.59
   0   5  11  194.95   11.41
   0  -5  11  200.31   16.45
   0   5 -11  203.24   14.53
   0  -5  11  205.65   15.66
   0   5  11  211.57   12.41
   0  -5  11  207.79   12.89
   0   5 -11  198.12   15.11
   0   5  12  342.32   15.99
   0  -5  12  379.33   22.85
   0  -5  12  325.92   20.08
   0  -5  12  364.06   17.84
   0   5  12  370.14   16.88
   0   5 -12  347.32   19.32
   0   5 -12  309.28   19.44
   0  -5  13  147.98   12.20
   0   5  13  137.26   10.89
   0   5  13  149.86   11.30
   0   5 -13  132.93   12.12
   0   5  13  138.29   11.85
   0   5 -13  142.61   13.97
   0  -5  13  147.89   14.19
   0  -5  13  148.80   15.30
   0   5  14    0.54    2.65
   0   5 -14   -0.19    3.32
   0   5 -14   -2.44    3.19
   0   5  14    5.95    4.11
   0  -5  14    6.26    3.15
   0   5  14    0.18    2.90
   0  -5  14    3.28    4.21
   0   5 -15    6.37    3.58
   0   5 -15   -1.17    3.36
   0  -5  15    6.89    3.43
   0  -5  15    8.70    5.59
   0   5  15    4.49    3.89
   0   5  15   -4.85    4.84
   0   5  15    5.10    3.83
   0   5 -16    9.24    5.31
   0  -5  16   12.86    5.91
   0  -5  16   11.19    4.43
   0   5  16    8.11    3.50
   0   5  16    4.25    3.16
   0   5 -16   18.19    5.85
   0   5  17   96.06   11.45
   0  -5  17   72.28   11.70
   0  -5  17   97.18   12.19
   0   6   0  580.55   10.56
   0   6   0  575.53   20.20
   0   6   0  619.84   24.43
   0   6  -1  413.10   19.90
   0   6  -1  380.69    9.21
   0   6   1  416.39   19.90
   0   6  -1  399.40   16.99
   0   6   1  376.61   16.22
   0   6   1  375.95    8.07
   0  -6   1  387.05    7.69
   0   6   2   74.04    3.56
   0   6  -2   78.47    4.59
   0  -6   2   73.96    3.88
   0   6   2   74.68    7.06
   0   6  -2   73.38    8.41
   0  -6   2   77.80    7.63
   0   6  -2   83.98    8.32
   0   6   2   78.30    8.98
   0   6  -3   28.98    3.26
   0  -6   3   34.23    2.98
   0   6   3   32.78    4.76
   0   6   3   33.36    5.91
   0   6  -3   31.78    4.93
   0  -6   3   25.53    4.80
   0   6  -3   33.57    6.07
   0   6   3   31.14    2.29
   0  -6   4   13.36    2.24
   0   6  -4   17.72    4.53
   0   6  -4   10.95    2.92
   0   6   4   13.67    1.72
   0   6  -4   13.14    2.33
   0  -6   4   10.68    3.66
   0   6  -5   61.16    5.24
   0   6  -5   66.60    7.87
   0   6  -5   60.28    8.35
   0  -6   5   71.10    5.30
   0  -6   5   76.02    8.91
   0  -6   6  255.12   16.04
   0   6  -6  225.52   14.13
   0   6  -6  233.10   10.54
   0   6  -6  243.36   16.23
   0  -6   6  236.10   10.24
   0   6  -7   16.77    3.06
   0  -6   7   11.69    2.70
   0   6  -7   19.44    5.35
   0  -6   7   22.82    6.24
   0   6  -7   13.36    3.66
   0  -6   7   15.26    4.81
   0  -6   8 1203.71   38.04
   0   6  -8 1161.73   34.18
   0   6  -8 1220.98   36.76
   0   6   8 1194.57   23.50
   0  -6   8 1203.18   37.01
   0  -6   8 1223.59   26.68
   0  -6   9    0.58    2.72
   0  -6   9    1.81    2.55
   0   6   9    0.69    1.83
   0   6  -9    1.69    2.57
   0  -6   9   -3.50    2.00
   0   6  -9    3.30    3.68
   0  -6  10  231.07   17.48
   0   6 -10  230.92   16.39
   0   6 -10  210.91   15.83
   0  -6  10  217.66   17.24
   0   6  10  215.37   11.40
   0  -6  10  198.40   12.18
   0  -6  11    6.46    5.50
   0   6  11   -2.06    1.91
   0   6  11    0.60    1.86
   0   6 -11    0.70    3.89
   0  -6  11   -5.85    3.37
   0   6 -11   -1.83    2.50
   0  -6  11    1.22    2.75
   0   6 -12   79.70   10.19
   0   6  12   60.88    6.79
   0  -6  12   59.97   10.09
   0  -6  12   69.48   10.68
   0   6  12   61.39    7.40
   0   6 -12   66.02    9.08
   0  -6  12   75.45    8.39
   0   6 -13  143.85   13.92
   0   6  13  143.22   10.75
   0  -6  13  137.17   11.86
   0  -6  13  139.16   15.03
   0   6 -13  160.66   15.30
   0   6  13  152.15   11.92
   0  -6  14    6.70    4.73
   0   6 -14    4.05    3.74
   0   6 -14    4.06    3.59
   0  -6  14    0.80    3.04
   0   6  14    0.74    2.84
   0   6  14   -0.44    2.75
   0   6  14    6.96    4.11
   0   6  15  132.08   13.39
   0   6  15  148.27   12.26
   0   6 -15  136.63   14.23
   0   6  15  153.85   12.57
   0  -6  15  146.36   13.19
   0  -6  15  130.74   14.62
   0   6 -15  147.35   15.48
   0   6  16   -2.29    3.30
   0   6 -16    0.50    3.90
   0  -6  16    0.29    3.48
   0   6  16   -0.47    3.84
   0  -6  16    0.60    4.97
   0   7   0    6.39    3.58
   0   7   0    1.34    0.87
   0  -7   1 1447.73   15.17
   0   7  -1 1414.84   18.45
   0   7  -1 1412.59   34.64
   0   7   1 1409.20   16.61
   0   7   1 1441.25   34.75
   0   7  -1 1548.11   42.25
   0   7   1 1598.97   42.68
   0   7  -2  342.85   19.87
   0  -7   2  349.14    8.30
   0   7  -2  351.52   17.69
   0   7  -2  346.58    9.98
   0   7   2  325.09    7.89
   0   7   2  325.74   16.49
   0   7   2  339.60   19.74
   0  -7   3  415.42   19.96
   0   7  -3  403.80   11.58
   0   7  -3  421.86   22.33
   0  -7   3  413.49   10.24
   0   7   3  412.79   21.88
   0   7   3  375.45   17.57
   0   7  -3  441.65   20.00
   0   7   3  380.49    8.61
   0  -7   4  852.70   16.38
   0   7   4  829.17   30.75
   0   7  -4  848.92   17.97
   0   7  -4  826.72   27.87
   0  -7   4  845.54   29.38
   0   7   4  793.38   12.76
   0   7  -4  861.31   32.13
   0   7   4  816.16   25.92
   0   7  -5  181.16   14.96
   0   7   5  192.58    6.61
   0  -7   5  208.63    8.88
   0   7  -5  197.04   13.97
   0   7  -5  200.73    9.48
   0  -7   5  207.69   15.14
   0   7  -6    0.29    2.52
   0  -7   6    1.37    2.39
   0   7  -6    1.03    2.75
   0  -7   6    1.99    1.65
   0   7   6   -0.84    0.95
   0   7  -6    0.87    1.34
   0  -7   7   50.73    5.29
   0   7  -7   52.64    7.52
   0   7  -7   51.19    5.55
   0  -7   7   54.09    8.57
   0   7  -7   57.58    9.06
   0  -7   8   64.16    9.20
   0   7   8   60.85    5.47
   0   7  -8   71.80   10.10
   0  -7   8   62.69    6.17
   0   7  -8   79.39    9.95
   0   7   9   19.28    3.48
   0   7  -9   22.36    6.69
   0  -7   9   12.61    3.44
   0   7  -9   14.01    5.04
   0  -7   9   19.03    5.59
   0   7  10   22.34    3.72
   0   7 -10   17.29    6.20
   0  -7  10   25.28    4.56
   0  -7  10   13.13    5.89
   0   7 -10   24.01    6.35
   0   7  11    1.67    1.79
   0  -7  11    0.80    1.99
   0   7 -11    1.05    3.28
   0   7  12    2.43    2.25
   0   7 -12    5.27    4.22
   0   7  12    4.27    2.91
   0  -7  12    7.80    3.54
   0   7 -12    6.59    4.10
   0   7  13  145.52   12.76
   0   7  13  163.18   11.96
   0   7 -13  156.86   15.43
   0  -7  13  166.71   12.86
   0   7 -13  169.11   16.61
   0  -7  14  122.18   11.68
   0   7  14  129.98   11.58
   0   7 -14  129.89   15.04
   0   7  14  119.18   10.94
   0   7 -15  131.41   15.90
   0  -7  15  140.23   13.20
   0   7  15  123.71   11.35
   0   7  15  128.69   12.16
   0   8   0   16.52    2.01
   0   8   0   28.38    5.73
   0   8   0   34.03    8.23
   0   8  -1  374.73   23.45
   0   8   1  319.91    8.04
   0   8   1  321.44   17.74
   0   8  -1  328.06    9.16
   0   8   1  328.72   21.44
   0   8  -1  369.64   19.49
   0   8   2  335.09    8.18
   0  -8   2  377.14    8.58
   0   8  -2  385.16   19.94
   0   8   2  373.63   19.04
   0   8  -2  370.04   10.50
   0   8   2  376.20   22.63
   0   8  -2  344.11   21.70
   0   8  -3  437.34   21.54
   0  -8   3  420.40   10.12
   0   8   3  403.44   19.98
   0   8  -3  405.72   11.86
   0   8   3  368.70    8.79
   0   8   3  418.12   23.64
   0   8  -4    2.34    1.89
   0   8   4    2.54    3.70
   0  -8   4    5.78    1.76
   0   8  -4   42.57    9.43
   0  -8   4   59.48    8.33
   0   8   4   -0.07    3.07
   0   8  -4   29.11    6.13
   0   8  -5 1119.51   35.11
   0   8  -5 1165.25   40.73
   0  -8   5 1178.86   20.83
   0   8   5 1078.76   32.70
   0   8   5 1092.71   38.71
   0  -8   5 1112.56   36.99
   0   8   5 1082.52   16.17
   0   8  -5 1181.69   23.15
   0   8   6   56.60    3.99
   0   8   6   41.48    6.61
   0   8  -6   80.52   10.16
   0  -8   6   66.08    5.56
   0   8   6   57.15    9.31
   0   8  -6  101.85   12.88
   0   8  -6   62.60    5.93
   0  -8   6   86.39   11.77
   0   8   7  439.16   11.40
   0  -8   7  461.70   15.50
   0   8   7  440.92   13.25
   0  -8   7  462.76   25.20
   0   8   7  458.32   25.41
   0   8  -7  454.35   25.91
   0   8  -7  529.99   25.55
   0   8  -8   36.63    7.52
   0   8   8   33.17    3.53
   0   8  -8   38.97    7.94
   0  -8   8   33.58    4.93
   0  -8   8   35.48    7.75
   0   8   8   34.31    4.14
   0   8  -9    4.64    4.08
   0   8  -9   18.28    6.05
   0  -8   9   14.90    3.60
   0   8   9   13.65    3.13
   0  -8   9   12.10    5.79
   0   8 -10    6.92    3.44
   0  -8  10    5.68    2.70
   0   8  10    9.14    3.23
   0   8 -11    1.58    3.11
   0   8  11   -3.01    2.64
   0  -8  11    1.01    2.93
   0  -8  12   44.26    6.72
   0   8  12   49.75    7.93
   0   8  12   46.28    6.41
   0   8 -12   47.24    8.86
   0   8  13   20.56    4.50
   0   8  13   20.05    4.96
   0   8 -13   21.27    6.85
   0  -8  13   24.88    5.89
   0   9   0    0.22    0.91
   0   9   0    9.93    4.20
   0   9  -1  190.57   14.98
   0   9   1  185.83   14.81
   0   9   1  157.06    5.49
   0   9  -1  179.03   17.34
   0   9  -1  176.95    6.63
   0   9   1  179.78   17.07
   0   9   2   66.96    9.70
   0   9  -2   45.59    3.85
   0   9   2   71.06   11.46
   0   9  -2   46.35    7.70
   0   9  -2   60.42   10.44
   0   9  -3   42.63    4.07
   0   9  -3   41.92    9.50
   0   9   3   35.26    7.03
   0   9   3   33.27    2.61
   0  -9   3   40.57    3.18
   0   9  -3   62.15    9.40
   0   9   3   40.30    8.86
   0   9  -4   61.33    5.10
   0   9   4   56.53    3.47
   0  -9   4   62.21    4.32
   0   9  -4   58.05    8.75
   0   9   4   68.50    9.18
   0   9  -4   49.03   10.13
   0   9   4   62.99   11.06
   0  -9   5   94.88   11.83
   0   9   5   78.70    9.93
   0  -9   5   93.39    5.81
   0   9   5   70.72    4.12
   0   9   5   87.67   12.39
   0   9  -5   97.03   13.40
   0   9  -5   93.44   11.38
   0   9   6    5.04    5.57
   0   9   6   -1.64    1.44
   0  -9   6    1.44    1.67
   0   9  -6    0.56    4.21
   0   9  -6   -0.28    3.17
   0   9   6    0.93    1.21
   0   9   6   -7.12    4.04
   0  -9   6    4.96    3.88
   0  -9   7   67.50    5.92
   0   9   7   57.36    4.84
   0  -9   7   81.57   12.26
   0   9   7   57.17    4.31
   0   9  -7   59.83    9.82
   0   9   7   56.97   10.75
   0   9   7   63.43    8.98
   0   9  -8  146.27   14.54
   0   9   8  120.56   12.07
   0  -9   8  127.08    8.66
   0   9   8  120.76    7.33
   0   9   8  125.45   14.70
   0   9   8  109.24    6.09
   0   9   9    5.52    5.30
   0   9   9    3.04    1.93
   0   9  -9    0.86    3.97
   0  -9   9    0.60    2.14
   0   9   9    9.29    2.98
   0   9 -10   14.97    6.56
   0   9  10   23.81    4.27
   0  -9  10   20.94    4.64
   0  -9  11    6.30    3.27
   0   9  11    4.45    2.78
   0   9 -11    1.29    4.73
   0   9 -12    9.74    6.32
   0   9  12    5.15    3.28
   0  -9  12    8.03    4.25
   0  10   0    2.39    2.88
   0  10  -1    8.73    4.65
   0  10   1    3.16    3.37
   0  10   2    9.72    4.77
   0  10  -2    1.69    3.80
   0  10  -3   10.75    4.27
   0  10   3   15.79    5.00
   0 -10   4    1.93    1.25
   0  10   4   -0.04    3.90
   0  10   4    1.32    0.82
   0  10   4    0.13    0.75
   0  10   5    1.83    1.24
   0  10   5    2.44    1.16
   0 -10   5    4.38    1.64
   0  10   5    5.03    4.95
   0  10   6   31.12    7.18
   0  10  -6   36.68    8.88
   0  10   6   32.68    2.98
   0 -10   6   38.47    4.20
   0  10  -7    1.46    4.04
   0 -10   7    5.68    2.26
   0  10   7    5.17    1.94
   0  10   7    1.47    4.14
   0  10  -8   67.66   11.50
   0 -10   8   66.03    6.20
   0  10   8   48.68    8.78
   0  10   9  296.65   20.56
   0  10  -9  303.40   22.60
   0 -10   9  320.72   14.17
   0 -10  10   27.94    5.21
   0  10  10   29.70    6.87
   0  10 -10   30.14    8.29
   0  11   0    4.15    4.08
   0  11   1   34.35    7.96
   0  11  -1   24.66    6.82
   0  11  -2    7.67    5.09
   0  11   2    8.44    5.25
   0  11  -3  243.27   19.35
   0  11   3  233.17   18.93
   0  11   4  204.31   17.51
   0  11  -4  228.58   19.20
   0  11  -5   -9.52    5.73
   0  11   5   -0.08    4.47
   0  11  -6    8.84    5.43
   0  11   6   12.61    6.82
  -1   0  19   -1.67    4.01
  -1   0  18  128.06   10.57
  -1   0  18  144.66   14.14
  -1   0  17   -1.93    2.87
  -1   0  17   -0.19    2.81
  -1   0  16  171.84   15.37
  -1   0  16  170.31   11.45
  -1   0  16  191.23   14.23
  -1   0  15   -3.08    3.55
  -1   0  15    0.13    1.94
  -1   0  15    1.94    2.43
  -1   0  14  188.35   14.08
  -1   0  14  188.24   13.20
  -1   0  14  190.42   11.00
  -1   0  13    0.25    2.19
  -1   0  13   -2.12    1.67
  -1   0  13   -3.33    2.35
  -1   0  12   47.92    5.27
  -1   0  12   46.69    5.99
  -1   0  12   52.76    6.95
   1   0 -12   47.76    4.42
  -1   0  11   -2.06    1.61
   1   0 -11    0.25    0.96
  -1   0  11    0.66    1.09
  -1   0  11    2.56    2.05
  -1   0  10  133.28    9.01
  -1   0  10  137.30    7.46
  -1   0  10  145.41    9.77
   1   0 -10  142.53    6.88
  -1   0   9    1.80    1.42
  -1   0   9    0.74    1.17
  -1   0   9    0.70    1.29
   1   0  -9    0.04    0.90
  -1   0   8 6810.32   44.36
  -1   0   8 6968.89   58.77
   1   0  -8 6998.98   41.03
  -1   0   8 6791.06   56.05
  -1   0   7    0.12    0.91
  -1   0   7   -0.86    1.06
  -1   0   7    0.13    0.71
   1   0  -7   -0.17    0.81
   1   0  -7    1.04    0.76
   1   0  -7    0.42    1.22
  -1   0   6   18.80    2.62
   1   0  -6   21.90    1.89
   1   0  -6   18.52    2.67
  -1   0   6   23.68    2.94
  -1   0   6   20.48    2.02
   1   0  -6   21.43    2.72
  -1   0   5    0.24    0.52
   1   0  -5   -0.34    0.55
  -1   0   5   -0.26    0.73
  -1   0   5   -0.37    0.60
   1   0  -5    0.21    0.34
   1   0  -5    0.42    0.66
  -1   0   4  317.31    8.25
   1   0  -4  309.03    8.23
   1   0  -4  323.07    8.16
  -1   0   4  318.94    8.21
  -1   0   4  315.58    5.27
   1   0  -4  312.39    4.94
  -1   0   3   -0.26    0.40
   1   0  -3    0.58    0.44
   1   0  -3   -0.03    0.59
  -1   0   3    0.19    0.54
  -1   0  -1    0.12    0.31
  -1   0  -2 4058.17   27.59
   1   0   2 4038.86   27.84
   1   0   3   -0.40    0.75
  -1   0  -3   -0.29    0.53
   1   0   4 4003.20   35.38
  -1   0  -4 4037.23   33.68
   1   0   5    1.47    0.83
  -1   0  -5    0.91    0.95
   1   0   5    0.21    0.79
   1   0   6  193.57    9.42
   1   0   6  199.31    8.93
  -1   0  -6  206.43    8.70
   1   0   7    1.54    1.13
   1   0   7   -0.26    1.21
   1   0   7    0.00    1.60
  -1   0  -7    0.51    0.79
   1   0   8    0.31    1.15
   1   0   8    0.98    1.24
  -1   0  -8   -0.35    0.89
   1   0   8    0.77    1.37
   1   0   9   -0.67    1.63
   1   0   9   -0.98    1.80
  -1   0  -9   -0.92    1.36
   1   0   9    0.49    1.45
   1   0  10   24.79    4.73
  -1   0 -10   24.98    3.68
   1   0  10   23.90    4.13
   1   0  10   19.35    3.89
   1   0  11    4.07    2.45
   1   0  11    0.98    1.78
  -1   0 -11    1.46    1.93
   1   0  11   -0.90    1.68
   1   0  12    2.79    1.99
   1   0  12    4.60    2.93
  -1   0 -12    3.79    2.21
   1   0  12    4.72    2.94
   1   0  13    5.59    3.85
   1   0  13    0.37    1.94
  -1   0 -13   -0.16    2.13
   1   0  13    2.48    2.14
  -1   0 -14   55.55    6.52
   1   0  14   61.51    9.23
   1   0  14   53.77    7.35
   1   0  14   56.45    7.40
   1   0  15    0.66    3.43
   1   0  15   -7.14    3.71
   1   0  15   -1.05    3.24
   1   0  16   99.50   11.01
   1   0  16   91.05    9.79
   1   0  17  -13.83    5.51
   1   0  17    7.12    4.34
   1   0  18  234.70   18.32
   1   0  18  180.54   14.68
  -1  -1  19    3.82    4.69
  -1   1  19    5.79    4.94
  -1   1  18    7.21    4.36
  -1  -1  18   -3.02    4.42
  -1  -1  18    2.07    2.92
  -1   1  18   -0.08    3.24
  -1   1  17    3.31    3.39
  -1   1  17    0.95    2.39
  -1  -1  17    4.77    3.57
  -1  -1  17   -1.86    2.93
  -1   1  17    1.82    3.99
  -1   1  16   83.56    7.78
  -1  -1  16  103.84   10.71
  -1  -1  16   87.65   10.92
  -1   1  16  101.28   10.33
  -1  -1  16   92.14    8.87
  -1   1  16   87.92   10.36
   1   1 -16   89.81    7.39
  -1   1  15   39.59    6.43
  -1   1  15   39.56    6.86
  -1  -1  15   36.29    6.18
  -1  -1  15   35.08    7.09
   1   1 -15   31.66    4.15
  -1  -1  15   32.23    5.27
  -1   1  15   38.24    5.33
  -1  -1  14  195.13   11.67
   1   1 -14  190.00   10.05
  -1   1  14  210.17   13.68
  -1  -1  14  198.50   13.53
  -1  -1  14  196.80   14.77
  -1   1  14  207.54   14.49
  -1   1  14  177.38   10.22
   1   1 -13   -1.46    1.30
  -1   1  13   -1.47    2.10
  -1  -1  13    1.29    2.32
  -1   1  13    0.63    1.88
  -1   1  13   -0.46    2.22
  -1  -1  13   -0.53    1.68
  -1  -1  13    4.29    3.24
  -1   1  12  315.31   12.17
  -1  -1  12  326.38   13.62
   1   1 -12  319.90   12.22
  -1   1  12  340.88   15.72
  -1   1  12  329.12   16.08
  -1  -1  12  333.40   17.38
  -1  -1  12  333.02   15.87
  -1   1  11    6.74    2.97
  -1  -1  11    3.94    1.76
   1   1 -11    0.87    1.51
  -1  -1  11    2.80    1.70
  -1  -1  11    6.67    3.05
  -1   1  11    2.40    1.27
  -1   1  11    0.31    1.80
   1   1 -11    3.80    1.62
  -1  -1  10  137.93   10.08
  -1  -1  10  117.64    7.71
  -1   1  10  117.28    6.88
  -1   1  10  125.29    8.54
   1   1 -10  135.35    9.57
  -1  -1  10  138.82    9.25
   1   1 -10  116.94    6.82
  -1   1  10  129.85    9.13
  -1  -1   9  112.14    7.94
   1   1  -9  132.98    8.54
   1   1  -9  115.44    6.59
  -1   1   9  111.67    6.08
  -1   1   9  122.53    8.08
  -1  -1   9  117.39    8.81
  -1   1   9  109.70    7.46
  -1  -1   9  109.69    6.93
   1   1  -9  110.65    8.15
  -1   1   8  212.81    9.89
  -1  -1   8  192.91    9.61
  -1  -1   8  213.27    8.99
   1   1  -8  208.48    8.15
   1   1  -8  207.64   10.40
  -1   1   8  215.26    7.56
  -1  -1   8  206.49   10.68
   1   1  -8  221.19   10.33
  -1   1   8  210.02    9.78
   1   1  -7   69.70    5.62
  -1   1   7   66.68    5.17
  -1   1   7   69.84    5.19
  -1  -1   7   70.14    5.94
   1   1  -7   76.07    4.64
  -1  -1   7   64.06    4.66
  -1   1   7   68.71    3.89
   1   1  -7   65.47    5.50
  -1  -1   6  330.71    9.56
  -1  -1   6  336.22   11.88
  -1   1   6  336.36   10.17
   1   1  -6  322.95   10.78
  -1   1   6  343.14    7.76
   1   1  -6  324.72    8.93
   1   1  -6  333.06   11.46
  -1   1   6  339.07   10.41
  -1   1   5 1065.70   11.93
  -1  -1   5 1063.23   19.37
   1  -1  -5 1047.91   16.37
  -1   1   5 1081.37   16.07
   1   1  -5 1087.06   19.01
  -1   1   5 1062.62   16.47
   1   1  -5 1039.69   17.76
  -1  -1   5 1112.66   16.11
  -1  -1   5 1030.03   17.33
   1   1  -5 1063.52   15.15
   1   1  -4 5882.94   40.50
  -1  -1   4 6117.90   35.12
  -1  -1   4 6014.52   41.70
   1   1  -4 5900.79   33.81
  -1  -1   4 5797.71   36.94
  -1  -1   3  174.00    6.49
   1   1  -3  169.62    5.66
   1   1  -3  172.52    6.33
   1   1  -3  171.64    5.46
  -1  -1   3  166.43    5.51
  -1   1   3  170.19    4.92
   1  -1  -3  161.59    4.77
   1   1  -1  998.46   13.13
   1   1  -1 1026.84    9.95
  -1   1   1 1028.49   12.30
  -1   1   0 1122.25   14.12
  -1   1   0 1116.86   10.12
  -1   1  -1 5746.32   34.85
   1   1   2   45.80    3.08
   1  -1   2   46.13    3.23
  -1   1  -2   40.87    3.25
  -1   1  -2   43.30    3.14
   1  -1   2   41.34    3.40
   1  -1   3    0.21    0.69
   1   1   3    0.19    0.54
   1  -1   3    1.22    0.83
  -1   1  -3    0.42    0.77
  -1   1  -3    0.66    0.79
  -1   1  -4  471.02   12.58
   1  -1   4  466.27   12.87
   1  -1   4  476.83   11.27
  -1   1  -4  481.14   12.82
   1   1   4  469.46   11.61
   1   1   5 1347.12   21.35
  -1   1  -5 1398.35   23.93
   1  -1   5 1318.55   20.59
   1  -1   5 1294.59   22.85
   1  -1   5 1419.86   24.24
  -1   1  -5 1377.62   22.70
   1  -1   6   45.58    4.39
   1   1   6   41.61    4.13
  -1   1  -6   48.10    4.50
  -1  -1  -6   39.03    3.75
   1  -1   6   38.58    4.19
   1  -1   6   46.41    4.97
  -1   1  -6   36.18    4.18
  -1  -1  -7 1359.54   23.25
  -1   1  -7 1347.86   25.20
   1   1   7 1412.25   26.62
   1  -1   7 1278.74   24.25
   1   1   7 1307.51   24.26
   1  -1   7 1345.02   26.21
   1  -1   7 1371.88   27.87
   1  -1   8    7.22    2.46
   1   1   8    6.69    1.86
  -1   1  -8    7.05    1.77
   1  -1   8    1.51    1.17
   1  -1   8    9.46    2.78
   1   1   8    4.37    1.60
   1   1   8    4.98    2.23
   1   1   9  256.58   13.06
   1  -1   9  259.11   12.64
   1   1   9  252.36   11.95
   1  -1   9  263.15   13.90
   1   1   9  232.65   11.48
   1  -1   9  244.35   12.06
  -1   1  -9  235.84   11.56
   1  -1  10  100.22    8.23
   1  -1  10   90.94    8.88
   1   1  10   91.69    8.37
   1   1  10   82.91    7.34
   1   1  10   85.39    7.46
  -1   1 -10   93.62    7.69
   1  -1  10   87.27    7.94
   1  -1  11  620.47   21.74
   1  -1  11  667.47   24.66
   1   1  11  683.11   22.26
   1  -1  11  681.26   22.60
  -1   1 -11  633.13   20.55
   1   1  11  669.52   23.96
   1   1  11  607.99   20.41
   1  -1  12  207.50   14.57
   1   1  12  213.73   13.14
   1  -1  12  189.31   12.45
  -1   1 -12  215.52   12.37
   1  -1  12  202.94   12.98
   1   1  12  191.04   12.18
   1   1  12  197.47   13.45
  -1   1 -13    0.52    1.73
   1   1  13    2.77    2.42
   1  -1  13    2.87    2.98
   1   1  13   -1.97    2.35
   1   1  13    1.85    2.07
   1  -1  13   -3.78    3.03
   1  -1  13    0.64    2.36
   1  -1  14  204.15   16.09
   1   1  14  194.52   13.85
   1  -1  14  207.98   14.14
   1  -1  14  205.70   14.52
   1   1  14  205.84   15.39
   1   1  14  186.05   13.02
  -1   1 -14  210.43   13.07
   1  -1  15  173.86   15.42
   1   1  15  174.27   15.04
   1  -1  15  170.04   13.77
   1   1  15  166.98   13.50
   1   1  15  169.43   12.95
   1  -1  15  186.38   14.28
  -1   1 -15  186.28   12.42
   1  -1  16   23.38    6.07
   1  -1  16   21.44    5.54
   1   1  16   12.93    4.81
   1   1  16   30.01    6.95
  -1   1 -16   18.90    4.63
   1   1  17   58.63    8.49
   1  -1  17   57.09    8.67
   1   1  17   65.76    9.54
   1  -1  17   51.82    8.67
   1   1  18  270.83   19.33
   1  -1  18  252.09   18.09
   1  -1  18  213.40   17.26
   1   1  18  222.88   15.96
  -1  -2  18    7.82    4.64
  -1   2  18   -4.92    5.17
  -1  -2  18    4.12    3.93
  -1  -2  17   -3.80    3.46
  -1  -2  17   -4.03    3.35
  -1   2  17    1.52    2.96
   1   2 -17   -0.34    2.38
  -1   2  17    3.49    4.33
  -1   2  17    3.73    2.80
  -1   2  16    0.05    2.24
  -1  -2  16    5.78    3.78
  -1   2  16   -3.39    3.02
   1   2 -16    2.06    2.73
  -1  -2  16    1.08    3.84
  -1   2  16    3.11    2.44
  -1  -2  16   -0.27    3.21
  -1   2  15  221.84   14.56
  -1  -2  15  220.73   15.46
  -1  -2  15  246.65   18.16
  -1   2  15  223.17   15.29
   1   2 -15  237.68   12.58
  -1   2  15  216.66   11.66
  -1  -2  15  224.38   13.91
  -1   2  14  460.86   20.05
   1   2 -14  444.87   16.77
  -1   2  14  447.02   20.53
  -1  -2  14  452.82   20.58
  -1   2  14  432.09   15.59
  -1  -2  14  458.19   23.58
  -1  -2  14  473.20   19.05
  -1   2  13   16.15    3.54
  -1  -2  13   18.93    4.27
   1   2 -13   20.64    3.79
  -1   2  13   18.01    4.77
  -1  -2  13   23.41    4.78
  -1   2  13   20.45    4.22
   1   2 -13   13.64    3.81
  -1  -2  13   18.43    4.40
  -1   2  12  502.99   19.03
   1   2 -12  482.04   20.62
  -1  -2  12  500.39   19.81
  -1   2  12  467.77   14.91
  -1  -2  12  515.84   22.46
   1   2 -12  459.05   16.12
  -1  -2  12  491.51   18.14
  -1   2  12  514.60   19.83
  -1   2  11  230.22   12.10
  -1   2  11  234.39   12.46
  -1   2  11  229.74    9.92
   1   2 -11  237.70   13.85
  -1  -2  11  230.94   12.72
  -1  -2  11  257.99   15.08
  -1  -2  11  222.76   11.72
   1   2 -11  232.22   11.08
  -1  -2  10  165.11   11.46
   1   2 -10  144.70    8.53
  -1  -2  10  156.98   10.01
   1   2 -10  146.94    9.66
  -1   2  10  159.97    9.49
  -1   2  10  145.85    9.39
  -1  -2  10  147.22    9.18
  -1   2  10  158.91    7.84
   1   2 -10  153.38   10.66
  -1  -2   9    5.36    1.98
  -1  -2   9    5.36    1.86
  -1   2   9    4.75    1.65
   1   2  -9    7.46    1.82
   1   2  -9    3.85    1.80
   1   2  -9    8.83    2.90
  -1   2   9    6.48    2.10
  -1  -2   9    3.64    1.90
  -1   2   9    7.02    2.07
  -1   2   8    3.79    1.52
  -1   2   8    2.62    1.42
  -1   2   8    2.75    1.60
   1   2  -8    4.09    1.65
   1   2  -8    1.17    0.95
   1   2  -8    1.43    1.15
  -1  -2   8    1.32    1.37
  -1  -2   8    3.99    2.14
  -1  -2   8    3.39    1.85
  -1   2   7  148.89    6.22
  -1  -2   7  134.57    8.84
  -1  -2   7  135.97    7.74
  -1   2   7  143.48    7.35
   1   2  -7  133.91    7.51
   1   2  -7  139.05    8.64
   1   2  -7  134.90    7.70
  -1  -2   7  141.15    7.93
  -1  -2   6  253.99   11.35
  -1  -2   6  258.48   10.22
   1   2  -6  233.88    9.46
  -1   2   6  246.60    8.71
  -1  -2   6  249.97    9.68
   1   2  -6  250.25   10.87
   1   2  -6  253.32    9.90
   1   2  -5  150.50    7.10
  -1  -2   5  147.62    6.86
   1   2  -5  145.69    7.29
  -1  -2   5  147.66    7.50
   1   2  -5  160.22    8.21
  -1  -2   5  151.96    8.27
  -1   2   5  150.96    6.18
   1   2  -4    7.58    1.65
  -1  -2   4   10.83    2.07
  -1  -2   4    6.77    1.68
   1   2  -4    6.97    1.58
   1   2  -4    7.46    1.55
  -1   2   4    8.69    1.36
  -1  -2   4    8.81    1.57
   1   2  -3  926.15   17.33
  -1   2   3  959.77   11.04
  -1  -2   3  898.09   13.52
  -1  -2   3  956.04   18.29
   1   2  -3  913.60   14.03
  -1   2   2   18.18    1.13
  -1   2   2   15.86    2.17
   1   2  -2   18.10    1.74
   1   2  -2   18.57    2.57
  -1  -2   2   19.11    2.70
  -1  -2   2   18.99    1.81
  -1  -2   1    1.07    0.56
  -1   2   1    0.55    0.42
   1  -2  -1    1.40    1.19
   1   2  -1    0.58    0.60
  -1   2   1    0.19    0.97
  -1  -2   1    0.56    0.97
   1   2  -1    2.65    1.28
   1  -2   0  225.48    8.48
  -1  -2   0  221.76    4.60
  -1   2   0  212.51    8.25
   1   2   0  233.57    4.93
  -1   2   0  220.49    6.48
   1  -2   0  222.50    6.58
   1  -2   1 1028.79   18.88
   1  -2   1 1051.51   15.83
  -1   2  -1 1048.31   18.78
   1  -2   1  996.34   10.08
  -1   2  -1 1052.65   15.49
  -1   2  -2  342.33   11.21
   1  -2   2  331.63    7.33
   1  -2   2  353.19   10.06
   1  -2   2  340.47   11.38
  -1   2  -2  345.67    9.84
   1  -2   3    8.47    2.25
  -1   2  -3    7.15    1.73
  -1   2  -3    6.58    1.60
   1  -2   3    7.06    1.31
   1  -2   3    7.15    1.95
   1  -2   4  244.23   10.53
  -1   2  -4  256.22   10.02
  -1   2  -4  250.02   10.51
   1  -2   4  272.37   10.71
   1  -2   4  243.08    8.23
   1  -2   5  512.37   13.23
  -1   2  -5  525.91   15.57
   1  -2   5  536.15   16.21
   1   2   5  532.72   13.88
  -1   2  -5  518.52   15.67
   1  -2   5  539.57   16.42
  -1   2  -6 1363.38   26.48
  -1   2  -6 1365.06   27.03
   1   2   6 1320.61   23.19
   1  -2   6 1329.44   26.99
   1  -2   6 1296.92   22.87
  -1   2  -7   49.34    5.54
  -1   2  -7   49.44    5.33
   1  -2   7   44.50    5.31
   1  -2   7   48.99    5.80
   1   2   7   49.76    4.85
   1  -2   7   50.03    4.92
   1  -2   8    5.49    2.29
   1   2   8    6.51    2.08
   1  -2   8    5.25    1.52
  -1   2  -8    8.61    2.23
   1  -2   8    8.83    2.83
  -1   2  -8    4.38    2.31
   1   2   9   39.70    4.68
   1  -2   9   39.08    5.80
   1   2   9   40.65    4.76
  -1   2  -9   49.63    5.84
  -1   2  -9   43.17    5.88
   1  -2   9   49.75    5.68
   1  -2   9   46.34    6.04
   1   2  10  322.61   15.28
   1  -2  10  334.16   17.33
  -1   2 -10  321.84   16.23
   1  -2  10  319.55   14.76
   1  -2  10  294.36   15.17
   1   2  10  303.38   13.68
   1   2  10  315.31   14.15
  -1   2 -10  316.65   14.91
   1  -2  11   67.94    7.28
   1   2  11   69.96    7.19
   1  -2  11   73.45    7.79
   1   2  11   63.96    7.25
  -1   2 -11   64.21    6.85
   1   2  11   67.32    7.24
   1  -2  11   69.10    8.25
   1  -2  12  873.53   28.04
   1  -2  12  898.96   31.00
   1   2  12  882.22   26.44
   1  -2  12  862.92   26.94
  -1   2 -12  820.08   25.42
   1   2  12  902.76   28.59
   1   2  12  862.66   25.43
   1  -2  13  433.56   20.07
   1  -2  13  434.30   22.66
   1  -2  13  428.91   20.33
   1   2  13  438.74   19.44
   1   2  13  450.50   21.26
   1   2  13  421.94   18.75
  -1   2 -13  436.03   19.07
   1   2  14   44.81    6.75
  -1   2 -14   45.13    6.47
   1  -2  14   36.83    6.61
   1   2  14   41.24    7.40
   1  -2  14   44.40    7.81
   1  -2  14   31.99    6.12
   1   2  14   41.22    6.42
   1  -2  15   13.95    5.33
  -1   2 -15   19.05    4.48
   1   2  15   16.10    5.09
   1   2  15   26.82    5.45
   1  -2  15   11.72    4.64
   1   2  15   15.28    4.31
   1  -2  16  112.96   12.02
   1   2  16  126.48   11.39
  -1   2 -16  106.99   10.84
   1   2  16  126.57   12.11
   1  -2  16  125.93   12.57
   1  -2  17    8.05    3.55
   1  -2  17   10.74    5.24
  -1   2 -17   11.96    4.78
   1   2  17    6.87    4.29
   1   2  17   10.23    4.62
   1  -2  18    5.10    4.80
   1  -2  18    6.03    5.33
   1   2  18    8.65    5.46
   1   2  18   -2.01    3.55
  -1  -3  18   -2.57    4.44
  -1  -3  18    7.50    5.28
  -1   3  18    0.66    4.29
  -1   3  17   65.34    9.78
  -1   3  17   48.57    6.28
  -1   3  17   65.71    9.13
   1   3 -17   50.20    6.79
  -1  -3  17   36.22    6.94
  -1  -3  17   53.98    8.82
  -1   3  16  105.99   10.53
   1   3 -16   86.10    8.53
  -1   3  16   80.79    9.70
  -1  -3  16   96.86   10.67
  -1   3  16   96.64    8.12
  -1  -3  16   89.06    9.78
  -1  -3  15  156.95   15.16
   1   3 -15  149.21   10.65
  -1  -3  15  155.55   12.91
  -1   3  15  166.74   12.65
  -1  -3  15  175.74   12.99
  -1   3  15  167.42   10.63
   1   3 -15  176.43   14.81
  -1   3  15  166.96   13.37
   1   3 -14   97.50    8.77
  -1   3  14   93.04    7.83
  -1  -3  14   95.01    9.63
  -1   3  14  103.33    9.60
  -1  -3  14   96.84   11.60
   1   3 -14   97.45   10.91
  -1   3  14  108.29    9.67
  -1  -3  14  100.06   10.37
  -1   3  13 2302.50   42.63
  -1  -3  13 2164.22   50.35
   1   3 -13 2151.67   39.29
   1   3 -13 2311.00   49.14
  -1  -3  13 2162.65   42.53
  -1  -3  13 2228.95   44.12
  -1   3  13 2285.89   43.61
  -1   3  13 2150.22   35.03
  -1  -3  12  516.25   23.54
  -1   3  12  558.92   19.79
  -1   3  12  543.37   20.13
  -1  -3  12  513.26   20.27
   1   3 -12  516.88   18.87
  -1   3  12  510.11   16.44
   1   3 -12  543.16   22.94
  -1  -3  12  538.39   20.71
  -1  -3  11   54.94    6.56
  -1   3  11   59.25    6.17
  -1  -3  11   54.19    6.71
  -1   3  11   56.78    6.09
   1   3 -11   58.78    6.27
  -1  -3  11   64.33    7.90
   1   3 -11   55.63    7.23
  -1   3  11   55.36    5.09
   1   3 -10  100.84    9.26
  -1   3  10   95.18    7.69
  -1   3  10  109.53    7.97
  -1  -3  10  100.06    8.17
  -1   3  10   95.75    6.42
  -1  -3  10   94.41    8.22
   1   3 -10  102.28    8.11
   1   3 -10  103.04    8.38
  -1  -3  10   98.44    9.45
  -1  -3   9    1.07    1.69
  -1  -3   9    0.62    1.41
  -1  -3   9    3.51    2.08
   1   3  -9    2.08    1.63
  -1   3   9    0.77    1.22
  -1   3   9    1.52    1.49
   1   3  -9    1.68    1.81
   1   3  -9    1.95    1.34
   1   3  -8   -0.42    1.51
   1   3  -8    0.16    1.46
  -1  -3   8   -0.95    1.15
   1   3  -8    1.06    1.26
  -1   3   8    1.22    1.17
  -1  -3   8   -2.95    2.21
  -1  -3   8    1.96    2.31
   1   3  -7   93.77    6.69
  -1  -3   7   87.67    6.45
   1   3  -7   89.87    7.10
   1   3  -7   86.37    7.45
  -1  -3   7   87.49    7.88
  -1   3   7   90.40    5.75
  -1  -3   7   84.06    7.14
   1   3  -6  631.57   16.12
   1   3  -6  641.76   18.38
  -1   3   6  643.96   13.84
   1   3  -6  624.93   19.01
  -1  -3   6  658.79   20.16
  -1  -3   6  604.09   15.42
  -1  -3   6  633.54   18.73
   1   3  -5  449.50   15.26
  -1   3   5  466.64   10.63
  -1  -3   5  478.69   15.99
  -1  -3   5  487.79   16.58
  -1  -3   5  446.18   12.20
   1   3  -5  455.99   12.64
  -1  -3   4 1875.08   22.75
  -1   3   4 1913.55   18.48
   1   3  -4 1882.09   30.46
   1   3  -4 1883.94   30.18
   1   3  -4 1873.55   23.51
  -1  -3   4 1955.05   31.55
   1   3  -3  819.83   14.27
   1   3  -3  825.49   19.26
  -1  -3   3  805.35   13.47
  -1   3   3  825.14   18.77
   1   3  -3  810.28   19.82
  -1  -3   3  853.78   20.00
  -1   3   3  803.98    9.77
  -1  -3   2    2.28    0.69
   1   3  -2    1.61    1.40
   1   3  -2    1.46    0.65
   1   3  -2    1.57    1.11
  -1  -3   2    2.09    1.01
  -1   3   2    2.29    1.15
  -1   3   2    0.99    0.56
  -1   3   1    8.29    1.74
   1   3  -1    7.08    1.96
  -1  -3   1    8.28    1.11
  -1   3   1    6.71    1.92
   1   3  -1    6.03    1.05
  -1  -3   0 1696.65   14.21
   1   3   0 1679.09   15.37
   1   3   0 1681.07   25.47
   1  -3   0 1715.43   22.91
   1  -3   0 1675.22   28.00
  -1   3   0 1665.84   27.66
  -1   3   0 1693.15   22.47
   1  -3   1   86.05    3.06
  -1   3  -1   97.43    5.75
   1  -3   1  101.95    5.98
   1  -3   1   92.87    6.80
  -1   3  -1   94.93    6.85
   1   3   1  105.23    3.74
   1  -3   2    1.75    0.80
  -1   3  -2    1.65    1.47
  -1   3  -2   -0.11    0.83
   1  -3   2    1.85    1.33
   1  -3   2    0.05    0.81
  -1   3  -3  482.59   14.26
   1  -3   3  445.00   10.19
   1  -3   3  470.48   14.54
  -1   3  -3  464.95   15.63
   1  -3   3  470.63   16.00
   1  -3   4    8.75    1.72
   1  -3   4    9.03    2.59
  -1   3  -4   13.30    2.79
   1  -3   4   10.07    2.74
  -1   3  -4   14.44    3.02
  -1   3  -5  285.02   13.06
  -1   3  -5  292.66   12.42
   1  -3   5  294.64   12.94
   1  -3   5  291.09   13.67
   1  -3   5  280.05   10.03
  -1   3  -6  302.43   13.38
   1  -3   6  294.72   14.16
  -1   3  -6  302.10   13.98
   1  -3   6  260.87   13.00
   1  -3   6  301.97   11.43
  -1   3  -7   81.18    7.58
  -1   3  -7   90.71    7.88
   1  -3   7   72.14    7.26
   1   3   7   85.51    6.55
   1  -3   7   86.30    7.85
   1  -3   7   92.75    6.80
   1  -3   8  173.84   11.64
   1  -3   8  180.15   10.13
  -1   3  -8  181.04   11.38
   1   3   8  182.90    9.96
   1  -3   8  182.28   11.99
  -1   3  -8  176.99   11.55
   1  -3   9    8.49    2.81
  -1   3  -9   14.98    4.04
   1  -3   9   14.84    4.16
   1   3   9    8.17    2.45
  -1   3  -9   13.11    3.86
   1  -3   9   11.61    2.57
  -1   3 -10 1059.52   29.02
   1   3  10 1109.70   26.43
   1  -3  10 1119.33   31.48
   1  -3  10 1138.92   28.07
   1   3  10 1108.32   27.07
   1  -3  11   49.28    7.25
   1   3  11   59.33    6.58
   1  -3  11   60.91    8.28
   1   3  11   65.18    7.53
   1   3  11   59.10    7.60
   1  -3  11   58.10    6.83
  -1   3 -11   57.60    7.31
  -1   3 -11   59.14    7.63
  -1   3 -12    1.94    2.63
   1  -3  12   -2.03    2.66
   1   3  12   -0.26    2.83
  -1   3 -12    1.48    2.85
   1   3  12    3.07    2.39
   1  -3  12    2.08    2.52
   1  -3  12    2.42    3.04
   1   3  12    8.92    3.58
  -1   3 -13    1.95    2.31
   1  -3  13   -2.34    2.07
   1   3  13   -0.29    2.49
   1  -3  13    7.97    4.82
   1   3  13    0.41    1.92
   1   3  13   -1.34    2.56
   1  -3  13    2.68    2.47
   1   3  14   44.69    6.86
   1  -3  14   49.17    8.14
  -1   3 -14   31.45    5.76
   1  -3  14   36.47    7.81
   1  -3  14   39.83    6.64
   1   3  14   39.72    6.80
   1   3  14   48.89    7.18
   1   3  15   -1.52    3.95
  -1   3 -15   -4.01    3.55
   1   3  15   -0.90    3.14
   1   3  15   -4.50    4.02
   1  -3  15    2.35    2.55
  -1   3 -16    2.70    3.58
   1   3  16    3.02    3.35
   1  -3  16   10.22    5.11
   1   3  16    2.93    3.67
   1  -3  16    6.69    4.27
   1  -3  17  160.74   15.08
   1   3  17  148.39   13.02
   1   3  17  147.71   14.06
  -1   3 -17  126.76   11.91
   1  -3  17  171.56   15.74
  -1  -4  18  153.68   14.62
  -1  -4  18  116.32   12.12
  -1   4  18  162.00   14.30
   1   4 -17  264.59   16.21
  -1   4  17  319.25   18.80
  -1   4  17  279.45   14.49
  -1  -4  17  291.76   19.01
  -1   4  17  263.86   18.34
  -1  -4  17  321.79   20.38
   1   4 -16    1.13    3.49
   1   4 -16    2.29    3.03
  -1  -4  16    8.43    4.49
  -1   4  16    0.84    2.95
  -1   4  16    1.54    2.42
  -1  -4  16   -1.86    2.85
  -1   4  16   -2.76    4.14
  -1  -4  15   17.15    4.19
  -1  -4  15    8.68    3.36
  -1   4  15   18.73    3.68
   1   4 -15   17.49    5.26
  -1   4  15   14.76    4.16
  -1   4  15   12.54    3.98
   1   4 -15   15.53    4.20
  -1   4  14   18.96    4.72
  -1  -4  14   13.19    3.59
  -1   4  14   20.11    4.88
   1   4 -14   18.39    4.84
  -1  -4  14   24.07    5.51
   1   4 -14   18.64    5.15
  -1   4  14   19.10    3.93
  -1  -4  14   19.60    6.16
   1   4 -13  246.11   14.62
  -1   4  13  256.25   13.89
  -1  -4  13  249.80   18.24
  -1   4  13  248.11   14.48
  -1  -4  13  233.40   14.65
  -1   4  13  246.04   12.54
   1   4 -13  247.73   16.90
  -1  -4  13  230.80   15.39
   1   4 -12  382.38   17.84
  -1   4  12  398.98   17.18
  -1  -4  12  389.15   21.52
   1   4 -12  420.44   21.21
  -1  -4  12  389.67   19.22
  -1   4  12  412.95   15.49
  -1  -4  12  408.70   18.31
  -1   4  12  415.92   17.12
  -1  -4  11  434.14   19.94
   1   4 -11  491.23   19.38
   1   4 -11  463.70   21.35
   1   4 -11  464.44   19.31
  -1   4  11  463.34   15.80
  -1  -4  11  455.65   18.70
  -1  -4  11  514.60   23.82
  -1   4  11  475.11   17.36
  -1   4  10  440.34   15.61
  -1  -4  10  420.79   19.10
   1   4 -10  451.77   20.36
  -1  -4  10  429.27   16.95
  -1  -4  10  439.44   21.03
  -1   4  10  421.86   14.55
   1   4 -10  424.67   18.06
   1   4 -10  451.59   17.63
   1   4  -9   21.64    4.43
   1   4  -9   18.83    3.95
   1   4  -9   19.35    3.62
  -1  -4   9   13.90    3.68
  -1  -4   9   13.89    3.91
  -1  -4   9   16.06    3.45
  -1   4   9   18.87    3.21
   1   4  -8   11.68    3.04
  -1  -4   8   13.59    3.29
  -1  -4   8    6.13    2.92
   1   4  -8    6.18    2.25
  -1  -4   8    8.40    2.28
  -1   4   8   10.91    2.64
   1   4  -8    6.73    2.21
  -1  -4   7  309.04   15.14
  -1  -4   7  320.81   12.44
   1   4  -7  302.55   14.83
  -1  -4   7  336.65   16.49
  -1   4   7  316.41   10.57
   1   4  -7  314.59   12.72
   1   4  -7  331.99   15.30
  -1   4   6  341.19   10.06
   1   4  -6  349.78   15.54
   1   4  -6  357.75   15.56
  -1  -4   6  335.46   15.82
  -1  -4   6  355.14   12.14
   1   4  -6  344.12   12.41
   1   4  -5  407.20   15.99
  -1  -4   5  430.52   12.38
   1   4  -5  414.78   16.69
   1   4  -5  408.13   12.49
  -1  -4   5  427.02   17.07
  -1   4   5  424.39    9.98
   1   4  -4    0.19    0.91
  -1   4   4    1.50    0.70
  -1  -4   4    1.42    1.02
  -1  -4   4    2.33    2.14
   1   4  -4    3.18    2.28
   1   4  -4    1.04    1.41
  -1  -4   3  418.32   15.77
   1   4  -3  401.05   16.08
   1   4  -3  386.47   10.46
  -1   4   3  395.92   15.38
   1   4  -3  373.38   14.66
  -1  -4   3  388.34    9.75
   1   4  -2 1902.56   21.19
  -1   4   2 1921.88   33.75
  -1   4   2 1845.96   26.82
   1   4  -2 1902.02   32.15
  -1   4   2 1877.68    9.94
  -1  -4   2 1884.21   19.30
   1   4  -2 1834.66   34.23
  -1   4   1   -0.32    1.94
  -1   4   1    2.37    1.38
   1   4  -1    3.02    1.66
   1   4  -1    4.51    1.12
  -1  -4   1    4.39    0.99
   1   4   0  175.40    5.57
  -1   4   0  168.48    3.67
   1   4   0  190.44    9.91
   1  -4   0  171.46    8.55
  -1   4   0  175.12    8.59
  -1   4   0  160.95    9.99
  -1  -4   0  185.24    5.12
   1  -4   1 1365.13   12.60
   1   4   1 1369.71   15.05
   1  -4   1 1393.47   25.50
  -1   4  -1 1339.03   13.11
  -1   4  -1 1402.12   24.99
  -1   4  -1 1413.34   29.73
   1  -4   2 3343.01   41.16
   1  -4   2 3272.39   46.89
  -1   4  -2 3276.87   39.23
  -1   4  -2 3227.80   24.36
  -1   4  -2 3234.37   45.81
   1  -4   2 3265.82   24.12
   1  -4   3   13.79    3.07
  -1   4  -3    9.46    2.98
   1  -4   3   15.26    1.99
  -1   4  -3   14.40    2.90
   1  -4   3   14.93    3.75
   1  -4   4  833.84   24.65
   1  -4   4  813.57   22.51
  -1   4  -4  799.90   23.71
  -1   4  -4  799.58   21.23
   1  -4   4  796.84   15.69
  -1   4  -5 2205.78   37.08
  -1   4  -5 2208.09   40.32
   1  -4   5 2132.98   28.04
   1  -4   5 2269.49   39.41
   1  -4   5 2209.91   41.26
   1  -4   6  395.21   17.14
  -1   4  -6  373.89   16.13
   1  -4   6  389.67   17.95
   1  -4   6  385.26   12.85
  -1   4  -6  382.33   17.26
  -1   4  -7  413.35   18.16
   1  -4   7  392.78   13.91
   1  -4   7  437.14   18.84
   1  -4   7  412.22   18.88
  -1   4  -7  386.52   17.20
  -1   4  -8  166.99   11.80
   1  -4   8  168.43   12.42
   1  -4   8  166.46   12.27
   1  -4   8  168.34    9.78
   1   4   8  160.25    9.98
  -1   4  -8  166.26   11.65
   1  -4   9 1863.70   34.41
   1  -4   9 1846.38   42.09
  -1   4  -9 1954.92   41.63
   1   4   9 1932.85   35.65
  -1   4  -9 1865.70   40.26
  -1   4 -10  212.62   14.59
   1   4  10  196.42   11.90
   1  -4  10  194.43   14.52
   1   4  10  201.21   11.21
   1  -4  10  205.48   12.15
   1  -4  10  192.19   14.13
  -1   4 -10  203.18   13.64
   1   4  11  446.97   18.56
   1   4  11  433.96   17.58
  -1   4 -11  452.70   21.95
   1  -4  11  431.65   22.20
   1  -4  11  451.01   22.16
  -1   4 -11  455.19   20.89
   1  -4  11  419.21   18.41
  -1   4 -12  185.23   13.60
  -1   4 -12  194.01   14.79
   1  -4  12  209.29   15.48
   1  -4  12  185.94   15.38
   1  -4  12  198.34   13.12
   1   4  12  184.27   12.28
   1   4  12  211.08   13.28
   1  -4  13    2.26    3.24
  -1   4 -13    5.58    2.62
   1  -4  13    3.76    3.36
  -1   4 -13    0.58    2.68
   1   4  13    3.24    2.84
   1  -4  13    3.19    3.34
   1   4  13    2.45    3.14
   1   4  13    7.26    3.90
  -1   4 -14  349.85   19.81
   1  -4  14  355.88   19.40
   1   4  14  353.70   18.25
   1   4  14  331.75   19.14
   1  -4  14  342.74   20.95
   1   4  14  314.79   17.53
   1   4  15   32.00    7.93
   1  -4  15   32.35    6.30
   1   4  15   29.04    5.58
   1  -4  15   29.33    6.80
  -1   4 -15   20.43    5.89
   1   4  15   18.97    5.25
  -1   4 -16   -1.83    4.26
   1   4  16    1.96    4.25
   1   4  16    5.53    4.51
   1  -4  16    8.96    4.85
   1  -4  16    4.67    5.06
   1   4  17   86.40   10.20
   1  -4  17   85.70   11.06
   1  -4  17   82.27   11.76
   1   4  17   82.80   10.11
  -1   5  17  117.21   11.57
   1   5 -17  111.40   14.16
   1   5 -17  109.44   12.31
  -1  -5  17  109.03   12.31
   1   5 -16   14.32    6.35
  -1   5  16    9.52    2.80
   1   5 -16   13.08    4.32
  -1   5  16   13.85    4.85
  -1  -5  16   20.26    5.76
  -1   5  16   13.08    4.92
  -1  -5  15   13.70    5.19
   1   5 -15   15.70    5.28
  -1   5  15   14.56    4.94
  -1  -5  15   12.79    4.07
  -1   5  15   11.86    3.41
   1   5 -15   17.25    5.07
  -1   5  15   18.73    4.83
  -1   5  14    5.12    2.82
  -1  -5  14    6.95    3.78
  -1  -5  14    5.27    3.81
  -1   5  14    6.42    4.38
   1   5 -14    5.64    4.43
  -1   5  14    1.24    2.07
   1   5 -14    1.33    2.43
  -1   5  13   76.63    8.20
  -1  -5  13   71.23    9.60
   1   5 -13   75.85    8.59
   1   5 -13   68.67    9.65
  -1  -5  13   79.70    8.85
  -1   5  13   73.48    7.49
  -1  -5  13   75.58   11.25
  -1   5  13   71.63    7.29
  -1  -5  12  274.89   15.34
   1   5 -12  257.95   17.55
  -1   5  12  237.48   12.75
  -1  -5  12  244.33   18.16
  -1  -5  12  260.95   17.21
  -1   5  12  241.67   13.00
   1   5 -12  257.94   15.90
   1   5 -11   65.47    7.39
  -1   5  11   64.88    6.53
   1   5 -11   78.79    9.37
  -1  -5  11   68.75    8.92
  -1   5  11   62.13    6.44
  -1  -5  11   63.25    9.59
   1   5 -11   66.69    8.36
  -1  -5  11   69.02    7.39
  -1  -5  10   13.10    4.77
   1   5 -10   11.72    3.39
  -1  -5  10    9.02    2.48
  -1   5  10    9.41    2.06
  -1  -5  10    7.07    3.59
   1   5 -10    6.54    3.07
   1   5 -10    3.96    2.00
  -1  -5   9  112.05   11.23
   1   5  -9  101.40    9.77
  -1  -5   9  109.90    8.43
  -1   5   9  112.06    7.30
  -1  -5   9  110.71   10.53
   1   5  -9  112.89   10.81
   1   5  -9  118.39    8.82
   1   5  -8 1309.03   27.66
   1   5  -8 1325.14   34.49
   1   5  -8 1254.24   33.48
  -1   5   8 1308.17   23.28
  -1  -5   8 1286.62   26.72
   1   5  -7  156.42    9.12
   1   5  -7  155.18   11.50
  -1  -5   7  162.32    9.02
   1   5  -7  158.32   11.80
  -1   5   7  164.93    7.59
  -1  -5   7  162.02   12.26
   1   5  -6    3.85    2.94
  -1   5   6    4.08    1.23
  -1  -5   6    3.40    2.63
   1   5  -6    4.96    1.97
   1   5  -6    1.61    1.88
  -1  -5   6    4.75    1.73
   1   5  -5  127.22   10.43
  -1  -5   5  135.38    7.18
  -1  -5   5  149.91   11.28
   1   5  -5  129.30    9.91
  -1   5   5  139.21    5.65
   1   5  -5  140.34    7.72
   1   5  -4  146.20   11.04
   1   5  -4  141.91    7.28
  -1   5   4  152.47   10.90
  -1  -5   4  155.96    7.03
   1   5  -4  147.96   10.45
  -1  -5   4  150.56   10.79
  -1   5   3   30.41    3.97
   1   5  -3   34.34    5.22
   1   5  -3   41.75    5.96
  -1   5   3   38.11    5.62
  -1   5   3   34.49    1.76
  -1  -5   3   39.38    3.28
   1   5  -3   37.16    3.54
  -1  -5   3   39.66    5.51
  -1   5   2  522.65   20.06
   1   5  -2  511.91   18.63
  -1   5   2  471.54    5.71
  -1  -5   2  488.37   10.32
   1   5  -2  497.27   11.69
  -1   5   2  495.09   15.91
   1   5  -2  483.28   19.86
  -1  -5   2  529.99   18.75
  -1   5   1  415.57   17.95
   1   5  -1  403.35   18.07
   1   5  -1  394.97   16.12
   1   5  -1  417.06   10.02
  -1  -5   1  410.52    8.61
  -1   5   1  409.77   14.64
  -1   5   1  371.41    4.89
   1  -5   0   18.62    3.23
   1  -5   0   15.88    1.03
  -1   5   0   11.96    2.80
   1   5   0   13.82    3.23
  -1   5   0   13.70    2.92
   1   5   0   15.40    1.95
  -1   5   0   13.35    1.25
  -1   5  -1  130.10    8.68
   1   5   1  135.37    5.26
   1  -5   1  138.28    4.04
  -1   5  -1  134.32    4.48
  -1   5  -1  134.43   10.38
   1  -5   1  136.99    8.98
   1   5   1  128.18    8.94
  -1   5  -2  146.29   10.88
  -1   5  -2  173.76   10.22
   1   5   2  163.74    5.77
  -1   5  -2  163.06    5.73
   1  -5   2  188.17   11.08
   1  -5   2  157.62   11.90
   1  -5   2  169.28    5.63
   1  -5   3   97.50    9.53
   1   5   3   85.57    4.27
  -1   5  -3   81.00    7.28
   1  -5   3   81.81    4.55
   1  -5   3   86.32    7.75
  -1   5  -3   81.97    8.34
   1  -5   4  204.28   12.45
   1  -5   4  200.27    7.95
  -1   5  -4  199.34   11.77
   1  -5   4  214.92   14.08
  -1   5  -4  222.78   13.97
  -1   5  -5  247.71   14.86
   1  -5   5  234.90   15.06
  -1   5  -5  245.84   13.50
   1  -5   5  255.80   14.33
   1  -5   5  240.53    9.63
   1  -5   6    2.74    2.41
  -1   5  -6    3.67    3.10
   1  -5   6    2.38    1.63
  -1   5  -6    4.84    2.74
   1  -5   6    2.24    1.96
  -1   5  -7  209.84   13.50
   1  -5   7  195.53   14.41
  -1   5  -7  208.17   14.21
   1  -5   7  225.41   14.78
   1  -5   7  218.03   10.73
  -1   5  -8   45.19    7.18
  -1   5  -8   39.72    5.97
   1  -5   8   34.17    6.38
   1  -5   8   40.37    6.74
   1  -5   8   35.67    4.82
  -1   5  -9   30.67    5.93
   1  -5   9   25.56    4.16
   1   5   9   23.64    4.44
   1  -5   9   24.01    5.05
  -1   5  -9   26.91    5.61
   1  -5   9   34.93    6.47
  -1   5 -10  248.12   16.55
   1  -5  10  220.41   16.36
   1  -5  10  238.62   13.38
   1   5  10  229.03   13.48
   1  -5  10  215.56   16.28
  -1   5 -10  221.63   15.63
  -1   5 -11  421.40   22.32
  -1   5 -11  430.80   21.91
   1  -5  11  429.28   18.74
   1  -5  11  432.55   23.13
   1   5  11  432.85   18.85
   1   5  11  434.86   17.88
   1  -5  11  424.58   23.68
  -1   5 -12   91.98   10.57
   1   5  12   94.34    9.31
   1  -5  12   85.05    9.18
   1  -5  12   95.74   11.96
  -1   5 -12  102.81   11.68
   1  -5  12   77.43   11.26
   1   5  12  102.07    9.17
  -1   5 -13   50.34    8.31
   1  -5  13   41.54    6.61
   1  -5  13   35.46    7.47
  -1   5 -13   37.85    7.67
   1   5  13   41.92    6.23
   1   5  13   35.56    6.09
   1  -5  14   -0.76    2.62
   1   5  14    3.36    3.89
  -1   5 -14    0.52    3.85
   1   5  14    5.80    4.17
   1  -5  14    4.94    4.14
   1   5  14   -2.17    3.24
  -1   5 -14    5.71    3.65
  -1   5 -15   -6.21    5.25
   1  -5  15   -1.46    4.78
   1  -5  15   -0.49    3.53
  -1   5 -15    3.46    4.09
   1   5  15    1.28    3.40
   1   5  15    0.51    3.29
   1   5  16    6.25    4.95
   1  -5  16    3.35    4.03
   1  -5  16   -6.51    4.31
   1   5  16   -3.15    4.10
  -1   5 -16    1.66    4.03
   1   6 -16    3.32    4.24
  -1   6  16   -4.12    4.19
  -1   6  16    2.41    4.00
  -1   6  16    1.91    2.92
  -1  -6  16   -0.34    3.56
   1   6 -16    4.89    4.67
  -1   6  15    8.54    3.47
  -1  -6  15   -2.72    2.89
  -1   6  15    4.00    3.12
   1   6 -15    8.14    4.75
   1   6 -15    6.23    5.03
  -1   6  15    5.60    4.61
  -1  -6  14    3.83    2.45
   1   6 -14    6.16    4.01
  -1   6  14    3.71    2.35
  -1   6  14    0.16    4.16
   1   6 -14   -1.47    4.20
  -1   6  14    1.09    2.86
   1   6 -13   20.19    5.53
  -1   6  13   13.22    3.68
  -1  -6  13   16.56    4.96
   1   6 -13   21.22    6.95
  -1   6  13   11.91    3.56
  -1  -6  12   70.77   11.25
  -1   6  12   60.40    7.02
  -1   6  12   53.17    6.31
   1   6 -12   45.26    7.98
   1   6 -12   53.44    8.05
  -1  -6  12   59.84    7.45
  -1  -6  11   49.36    6.58
  -1   6  11   51.69    5.86
   1   6 -11   41.72    7.07
  -1  -6  11   45.56    8.35
   1   6 -11   58.30    7.19
   1   6 -11   55.22    8.62
   1   6 -10    0.22    3.14
   1   6 -10    1.65    2.22
  -1  -6  10    5.24    2.99
   1   6 -10   -1.84    2.35
  -1   6  10   -0.83    1.86
  -1  -6  10    0.86    3.58
   1   6  -9 1072.92   27.10
  -1  -6   9 1061.50   26.03
   1   6  -9 1077.61   34.22
  -1   6   9 1070.88   22.53
   1   6  -9 1039.24   33.69
  -1  -6   9 1047.04   35.86
   1   6  -8 1259.21   36.65
   1   6  -8 1276.86   35.87
  -1  -6   8 1266.73   26.84
  -1   6   8 1226.69   22.29
  -1  -6   8 1218.80   37.28
   1   6  -8 1282.34   28.49
   1   6  -7  249.64   15.45
   1   6  -7  240.55   11.74
  -1  -6   7  240.70   11.06
   1   6  -7  234.09   15.76
  -1   6   7  246.23    9.18
  -1  -6   7  227.96   15.77
   1   6  -6  169.61   12.61
   1   6  -6  164.49    9.14
  -1   6   6  157.57    6.63
  -1   6   6  180.77   13.15
  -1  -6   6  175.13    8.88
  -1  -6   6  177.92   13.31
   1   6  -6  150.67   12.83
   1   6  -5  300.26   11.65
  -1   6   5  284.32    7.86
  -1  -6   5  304.76   17.03
  -1  -6   5  294.32   10.69
  -1   6   5  292.07   16.60
   1   6  -5  298.34   16.15
   1   6  -5  303.04   17.62
  -1  -6   4   59.07    4.44
  -1   6   4   56.83    7.49
   1   6  -4   56.44    7.31
  -1   6   4   61.01    2.67
   1   6  -4   63.77    5.19
   1   6  -4   52.79    7.28
  -1  -6   4   58.51    7.27
  -1   6   4   55.62    6.12
   1   6  -3    9.78    3.96
  -1  -6   3    8.55    1.73
  -1   6   3    8.19    0.90
  -1   6   3   12.36    4.15
  -1  -6   3    5.64    2.32
  -1   6   3    3.45    1.36
   1   6  -3   10.07    2.20
   1   6  -3   13.52    3.68
  -1   6   2   12.51    1.02
   1   6  -2   12.75    3.87
   1   6  -2   15.26    2.32
   1   6  -2   19.07    4.81
  -1  -6   2   15.24    1.94
  -1   6   2   13.14    2.88
  -1   6   2   15.94    4.89
  -1   6   1    1.25    2.78
   1   6  -1   -1.11    1.07
   1   6  -1   -2.48    2.06
  -1  -6   1    1.87    0.71
  -1   6   1    2.21    1.56
  -1   6   1    1.40    0.45
   1   6  -1   -1.34    2.16
   1   6   0  126.23   11.26
  -1   6   0  117.59   11.01
  -1   6   0  118.92    3.70
  -1   6   0  129.33    9.29
   1   6   0  134.49    5.92
   1   6   0  133.69   10.34
   1  -6   1    2.99    0.69
  -1   6  -1    2.05    1.37
   1   6   1    2.55    2.13
  -1   6  -1    5.36    3.06
   1   6   1    3.82    1.16
   1  -6   1    1.22    1.58
  -1   6  -1    2.75    0.93
   1   6   2    3.62    2.22
   1  -6   2    1.45    0.74
   1   6   2    3.48    1.19
  -1   6  -2    4.49    1.33
   1  -6   2    3.49    2.45
  -1   6  -2    0.71    1.53
  -1   6  -2    5.03    3.87
  -1   6  -3  246.97   13.58
  -1   6  -3  246.42   15.88
   1   6   3  251.08    7.68
   1  -6   3  273.78   14.96
   1  -6   3  255.09    8.04
   1  -6   4    2.19    1.02
  -1   6  -4    6.87    3.01
  -1   6  -4    7.30    3.22
   1  -6   4    4.56    2.73
   1   6   4    2.08    1.21
   1  -6   4    2.83    2.47
   1  -6   5  364.76   20.27
   1  -6   5  381.39   12.15
   1  -6   5  412.49   19.81
  -1   6  -5  376.58   19.98
  -1   6  -5  388.51   18.03
   1  -6   6   42.62    6.87
   1  -6   6   47.34    7.69
  -1   6  -6   41.73    7.35
  -1   6  -6   42.13    6.57
   1  -6   6   44.01    4.64
   1  -6   7  751.16   30.25
   1  -6   7  758.61   28.67
  -1   6  -7  733.09   28.72
  -1   6  -7  771.99   27.07
   1  -6   7  758.09   19.93
   1  -6   8   23.96    4.07
   1  -6   8   20.44    5.92
   1  -6   8   28.78    6.35
  -1   6  -8   27.17    6.30
  -1   6  -8   29.10    6.08
   1  -6   9   36.02    5.19
  -1   6  -9   28.13    6.02
   1  -6   9   34.82    7.09
   1  -6   9   35.10    6.81
  -1   6  -9   38.33    7.17
   1  -6  10   55.13    9.86
  -1   6 -10   51.82    8.35
   1  -6  10   58.72    6.98
   1  -6  10   62.93    9.46
  -1   6 -10   47.30    7.50
   1   6  10   57.80    7.71
  -1   6 -11    3.50    3.47
   1  -6  11    1.52    3.00
   1  -6  11    4.63    2.82
   1   6  11    3.36    1.81
   1   6  11    1.90    2.27
  -1   6 -11    3.89    2.80
   1  -6  11   -0.46    4.54
   1   6  12   10.17    2.98
  -1   6 -12    3.54    3.03
   1  -6  12   -0.39    2.34
   1   6  12    4.81    2.67
   1  -6  12    7.65    4.56
  -1   6 -12    4.91    3.74
   1   6  13   94.32    9.93
   1  -6  13   89.75    9.76
  -1   6 -13   99.04   12.17
   1  -6  13   92.51   12.40
   1   6  13   91.69    9.17
  -1   6 -13   87.38   11.49
   1   6  14    2.04    2.91
  -1   6 -14    4.21    5.43
   1   6  14    7.92    3.69
  -1   6 -14   10.14    6.26
   1  -6  14    6.87    4.65
   1  -6  14   -7.02    3.92
   1   6  15    2.73    3.99
  -1   6 -15   -5.65    5.21
   1   6  15   -2.29    3.36
   1  -6  15   -1.42    5.11
   1  -6  15   -1.10    3.50
   1   7 -15   26.24    8.26
  -1   7  15   13.48    5.38
  -1   7  15   16.50    4.69
  -1  -7  15   19.38    5.84
  -1   7  15   26.85    5.54
  -1   7  14   85.06    9.02
   1   7 -14   43.03    8.02
   1   7 -14   52.05    9.67
  -1   7  14   70.33    7.68
  -1  -7  14   61.48    8.73
   1   7 -13    8.73    5.52
  -1   7  13    2.95    2.85
   1   7 -13   -1.16    3.87
  -1  -7  13    4.07    2.93
  -1   7  13    1.12    2.50
  -1  -7  12   63.44    7.90
  -1   7  12   57.89    6.45
   1   7 -12   50.91    9.22
   1   7 -12   69.05   10.22
   1   7 -11  138.80   14.26
   1   7 -11  136.19   13.43
  -1   7  11  135.57    9.17
  -1  -7  11  132.48   10.59
  -1  -7  11  124.86   15.09
   1   7 -10   -1.05    2.81
   1   7 -10    8.85    4.76
  -1   7  10    4.87    2.01
   1   7 -10    3.59    2.20
  -1  -7  10    0.07    2.47
  -1  -7  10   -5.00    4.24
  -1   7   9   48.31    8.06
   1   7  -9   60.95    9.17
   1   7  -9   58.85    9.40
  -1  -7   9   65.49   10.01
   1   7  -9   56.94    6.74
  -1   7   9   58.20    5.39
  -1  -7   9   58.33    6.42
  -1   7   8   11.16    5.18
  -1   7   8   -2.42    1.68
  -1  -7   8   -0.06    1.90
  -1  -7   8   13.01    7.06
   1   7  -8    4.89    5.85
   1   7  -8    5.39    3.30
   1   7  -8    8.90    5.17
   1   7  -7  369.50   20.19
  -1  -7   7  359.23   21.12
  -1   7   7  353.24   19.81
   1   7  -7  373.80   21.68
   1   7  -7  394.70   15.35
  -1   7   7  375.68   11.08
  -1  -7   7  387.32   14.21
  -1  -7   6   14.31    5.33
  -1   7   6    8.08    1.49
  -1  -7   6    4.40    1.75
  -1   7   6    7.23    1.89
   1   7  -6    9.00    4.24
  -1   7   6    8.24    1.30
   1   7  -6   12.42    5.52
   1   7  -6    7.20    2.28
  -1   7   6    9.09    4.07
  -1  -7   5  167.33    8.14
  -1   7   5  159.77   13.94
  -1   7   5  161.36   11.28
   1   7  -5  160.27    8.90
  -1  -7   5  177.41   14.00
  -1   7   5  154.46    5.58
  -1   7   5  150.43    4.78
   1   7  -5  168.29   13.01
   1   7  -5  157.58   13.99
   1   7  -4  228.22   10.03
  -1   7   4  210.15    5.08
   1   7  -4  235.30   17.30
  -1   7   4  231.26    5.74
  -1  -7   4  238.62    8.88
  -1   7   4  258.43   14.14
   1   7  -4  260.79   16.50
  -1   7   4  277.13   18.26
  -1  -7   4  284.36   17.49
   1   7  -3   97.99    6.20
  -1  -7   3  108.60    5.54
   1   7  -3  119.44   10.68
  -1   7   3  117.51    9.72
  -1   7   3  140.37   13.22
   1   7  -3  103.18   11.40
  -1  -7   2   51.72    3.57
  -1   7   2   57.92    8.67
   1   7  -2   50.17    8.15
  -1   7   2   67.66    7.40
   1   7  -2   54.50    4.41
   1   7  -2   46.26    6.97
   1   7  -1  513.27   12.66
   1   7  -1  539.30   25.26
   1   7  -1  519.07   21.91
   1   7   0   -1.45    2.07
  -1   7   0    1.55    2.45
  -1   7   0    1.53    2.31
   1   7   0   -1.28    3.45
   1   7   0    2.43    1.39
   1   7   1  337.68   17.54
  -1   7  -1  372.29   17.72
   1   7   1  328.78   19.73
   1   7   1  322.78    9.44
   1  -7   1  340.51    6.08
  -1   7  -2  465.23   23.51
   1  -7   2  436.56    8.52
   1  -7   2  448.27   19.86
   1   7   2  433.77   22.74
  -1   7  -2  436.08   19.10
   1   7   2  410.01   10.45
   1   7   2  409.27   19.14
   1   7   3 1005.19   16.51
  -1   7  -3  990.86   29.18
   1  -7   3  994.03   30.64
  -1   7  -3  975.98   34.07
   1  -7   3  995.75   15.35
   1   7   3  961.61   29.44
   1  -7   4   27.42    6.02
   1   7   4   26.67    2.89
  -1   7  -4   29.95    7.16
   1  -7   4   26.65    3.06
  -1   7  -4   31.90    5.95
  -1   7  -5  240.76   17.76
  -1   7  -5  238.81   15.23
   1   7   5  228.21    8.26
   1  -7   5  225.74   15.65
   1  -7   5  236.87    9.53
   1   7   6  652.22   14.40
   1  -7   6  654.39   27.76
  -1   7  -6  638.53   28.46
  -1   7  -6  635.46   25.28
   1  -7   6  642.13   16.96
   1  -7   6  622.65   29.08
   1  -7   7    0.99    1.68
   1  -7   7    0.37    3.17
   1  -7   7   -0.05    3.68
  -1   7  -7    3.16    2.64
  -1   7  -7    0.02    3.37
  -1   7  -8   64.58    9.83
   1  -7   8   55.96    8.62
   1  -7   8   59.56   10.06
  -1   7  -8   72.35    9.67
   1  -7   8   57.59    5.88
   1  -7   9   66.48    6.87
   1  -7   9   56.56    9.49
   1  -7   9   74.24   10.97
  -1   7  -9   74.41   10.54
  -1   7  -9   71.90    9.67
   1  -7  10  111.93    9.61
  -1   7 -10   99.55   11.61
  -1   7 -10   83.31   11.95
   1   7  10  102.06    8.31
   1  -7  10   96.82   12.37
   1  -7  10  104.71   13.97
   1  -7  11   35.40    5.92
   1  -7  11   18.81    6.73
  -1   7 -11   27.15    7.48
   1   7  11   39.26    5.45
   1   7  11   40.53    7.17
  -1   7 -11   26.66    6.51
   1  -7  12    1.38    4.13
   1   7  12    2.81    2.80
  -1   7 -12    7.24    4.14
   1   7  12    3.50    2.49
   1  -7  12    4.99    2.96
  -1   7 -12    3.52    5.94
   1   7  13    1.09    3.39
   1   7  13   -3.36    3.78
  -1   7 -13    1.72    4.09
   1  -7  13    9.54    6.39
   1  -7  13    4.18    3.36
   1   7  14    3.78    4.08
   1  -7  14    2.41    3.08
  -1   7 -14   -1.39    4.07
   1  -7  14   -2.81    5.22
   1   7  14    4.39    3.76
  -1   8  14   17.45    5.62
  -1   8  14    8.41    3.32
  -1  -8  14   16.30    5.15
   1   8 -14    4.90    4.32
  -1   8  13   67.44    8.81
  -1  -8  13   56.91    8.02
  -1   8  13   62.59   10.41
  -1   8  13   67.83    7.51
   1   8 -13   64.74   10.98
  -1   8  12    5.99    2.92
   1   8 -12   -1.57    4.57
  -1  -8  12    1.49    2.98
  -1   8  12   -5.66    5.94
  -1   8  11   15.01    3.62
   1   8 -11   14.18    5.21
  -1  -8  11   16.87    4.51
  -1   8  11   11.11    5.12
   1   8 -11   13.82    6.47
  -1   8  10  154.78   15.34
  -1  -8  10  148.43   10.64
   1   8 -10  146.09   14.63
   1   8 -10  153.71   16.06
  -1   8  10  156.50    9.01
  -1  -8   9   52.95    6.15
   1   8  -9   58.49    6.88
   1   8  -9   70.18   10.77
   1   8  -9   50.30    8.72
  -1   8   9   49.15    8.82
  -1  -8   9   57.36   10.14
  -1   8   9   51.23    4.76
  -1   8   8    3.03    1.40
  -1  -8   8    1.84    2.27
   1   8  -8    1.33    3.49
  -1  -8   8    9.58    5.15
  -1   8   8    2.11    3.71
  -1   8   8   -1.27    1.16
   1   8  -8    6.68    3.24
   1   8  -8    2.20    3.37
  -1   8   7   16.31    6.80
   1   8  -7    1.53    2.40
  -1   8   7    5.77    3.12
  -1  -8   7    3.92    1.66
  -1  -8   7   18.49    6.33
   1   8  -7   15.06    6.09
  -1   8   7    2.79    1.09
   1   8  -7   10.17    5.32
  -1   8   7    3.45    1.21
  -1   8   6  748.67   31.65
   1   8  -6  738.55   29.83
  -1   8   6  679.56   12.54
   1   8  -6  739.11   32.69
  -1  -8   6  745.86   18.27
  -1   8   6  663.30   10.89
  -1   8   6  674.50   24.90
   1   8  -6  721.78   20.16
  -1  -8   6  752.55   31.24
  -1   8   5   23.35    2.04
   1   8  -5   29.60    5.99
  -1   8   5   96.91   12.40
  -1   8   5   92.48    9.71
   1   8  -5   35.86    8.50
  -1   8   5   26.24    1.93
  -1  -8   5   24.79    3.34
  -1  -8   5   19.94    5.43
   1   8  -5   27.67    3.95
   1   8  -4  548.60   27.73
  -1   8   4  494.33   21.23
   1   8  -4  534.29   24.49
   1   8  -4  530.53   15.54
  -1  -8   4  549.24   13.47
  -1   8   4  529.34   26.42
  -1   8   3  922.63   28.59
   1   8  -3  866.70   34.85
  -1  -8   3  909.88   15.98
   1   8  -3  891.11   31.50
  -1   8   3  914.96   34.80
   1   8  -3  893.48   19.14
   1   8  -2  160.13   13.29
   1   8  -2  157.71   14.76
  -1   8   2  176.41   12.73
  -1  -8   2  157.43    6.34
  -1   8   2  190.74   16.42
   1   8  -2  160.68    7.90
   1   8  -1  903.22   31.26
   1   8  -1  957.47   36.20
   1   8  -1  900.09   17.51
  -1   8   1  995.05   36.47
  -1   8   1  975.33   29.62
   1   8   0  296.30   20.40
  -1   8   0  304.40   16.89
   1   8   0  302.21   17.84
  -1   8   0  289.32   19.91
   1   8   0  276.98    9.37
  -1   8  -1   22.72    5.83
   1   8   1    8.18    1.85
   1   8   1    5.58    2.95
   1   8   1   24.88    7.33
  -1   8  -1   25.00    7.60
   1   8   2   19.35    2.45
   1   8   2   16.41    4.75
  -1   8  -2   37.85    8.56
   1  -8   2   21.42    1.87
  -1   8  -2   33.73    6.72
   1   8   2   16.86    5.39
   1   8   3   38.73    8.44
  -1   8  -3   53.24    9.89
   1  -8   3   46.89    7.80
   1  -8   3   42.79    3.17
   1   8   3   40.26    3.59
   1   8   3   30.74    5.95
  -1   8  -3   52.31    7.90
   1  -8   4  396.54   21.47
   1  -8   4  393.93   10.66
  -1   8  -4  405.50   20.53
   1   8   4  366.80   19.86
  -1   8  -4  403.90   23.85
   1   8   4  380.82   10.86
   1   8   4  403.19   23.87
   1  -8   5   55.72    8.77
  -1   8  -5   59.78    8.75
   1   8   5   43.09    3.82
   1  -8   5   46.33    4.21
   1   8   5   48.66    7.65
  -1   8  -5   52.33    9.85
  -1   8  -6  200.90   15.60
  -1   8  -6  162.19   15.88
   1  -8   6  180.28   15.63
   1   8   6  191.08    8.05
   1  -8   6  194.00    9.41
   1   8   7  173.81    7.99
   1  -8   7  179.64    9.79
   1  -8   7  158.76   15.20
  -1   8  -7  163.92   14.36
  -1   8  -7  171.29   16.40
  -1   8  -8   29.67    6.79
   1  -8   8   20.37    3.63
  -1   8  -8   18.65    6.11
   1   8   8   23.46    3.44
   1  -8   8   17.33    5.97
   1  -8   9   -2.03    2.23
  -1   8  -9    1.11    3.07
  -1   8  -9    1.93    3.60
   1   8  10   58.86    6.56
   1  -8  10   79.91    8.08
  -1   8 -10   73.41   10.71
   1   8  11  135.92   12.95
   1  -8  11  121.74   10.20
   1   8  11  128.93   10.04
  -1   8 -11  125.32   14.06
   1   8  12   25.00    6.07
   1  -8  12   35.51    6.13
  -1   8 -12   35.97    8.74
   1   8  12   26.37    5.11
   1   8  13   27.41    5.93
   1  -8  13   32.28    6.53
   1   8  13   11.79    5.36
  -1   8 -13   21.59    7.48
  -1  -9  12   -2.34    2.81
   1   9 -12   -4.22    5.27
  -1  -9  11   58.25    6.98
  -1   9  11   53.40   10.31
  -1   9  11   50.31    5.24
   1   9 -11   65.21   10.29
  -1  -9  10    0.32    2.18
  -1   9  10   -5.38    6.20
  -1   9  10    7.12    5.01
  -1   9  10   -0.96    2.16
   1   9 -10   10.81    5.81
  -1   9   9   -0.37    1.47
  -1   9   9    2.45    1.73
  -1   9   9    1.11    3.27
  -1   9   9   -1.32    5.31
   1   9  -9    1.31    3.24
  -1  -9   9    0.10    1.83
   1   9  -8   29.31    5.22
  -1   9   8   24.81    5.58
  -1   9   8   26.23    8.00
   1   9  -8   28.06    7.00
  -1   9   8   21.01    2.49
  -1   9   8   25.93    3.08
  -1  -9   8   20.27    3.68
   1   9  -7   14.76    5.59
  -1  -9   7   16.43    3.10
   1   9  -7   17.97    3.89
  -1   9   7   11.06    1.77
  -1   9   7   19.36    6.52
  -1   9   7    7.61    3.37
   1   9  -7   12.85    6.13
  -1   9   7   13.98    1.67
  -1   9   6    2.50    0.90
  -1   9   6    1.25    4.07
  -1   9   6    7.16    5.19
   1   9  -6    5.59    3.56
  -1   9   6    3.60    0.99
   1   9  -6    6.76    6.42
   1   9  -6   10.64    3.46
  -1  -9   6    9.61    2.56
  -1   9   5   75.95    9.20
   1   9  -5   76.60    6.60
   1   9  -5   71.02   10.45
  -1   9   5   88.47   12.96
   1   9  -5   78.65   12.29
  -1  -9   5   73.38    5.38
  -1   9   4   25.12    5.39
   1   9  -4   22.54    5.78
  -1  -9   4   23.27    2.85
   1   9  -4   19.67    3.34
   1   9  -4   28.47    7.52
  -1   9   4   27.72    6.96
   1   9  -3  125.49   12.96
  -1  -9   3  120.59    5.90
   1   9  -3  147.43   15.86
  -1   9   3  125.72   14.70
   1   9  -3  135.57    7.74
  -1   9   3  125.98   11.86
   1   9  -2   31.75    3.63
   1   9  -2   39.17    7.05
  -1   9   2   37.54    8.19
   1   9  -2   27.22    7.24
  -1   9   2   30.12    6.14
   1   9  -1    7.93    4.97
   1   9  -1   24.16    6.63
  -1   9   1   10.51    6.30
   1   9  -1   17.75    2.97
  -1   9   1   30.90    6.30
   1   9   0  113.25   14.03
  -1   9   0  114.65   11.43
   1   9   0  107.85    6.07
   1   9   0  103.12   11.57
  -1   9   0   99.37   12.77
  -1   9  -1   46.84    7.52
   1   9   1   31.54    3.34
   1   9   1   30.32    6.48
  -1   9  -1   36.85    8.86
   1   9   1   35.83    6.91
   1   9   2  194.09   18.01
  -1   9  -2  183.20   14.26
  -1   9  -2  208.89   19.16
   1   9   2  198.99   15.80
   1   9   2  194.40    7.86
  -1   9  -3    1.61    2.47
   1   9   3    5.90    4.07
  -1   9  -3   -2.79    4.29
   1   9   3   -5.38    3.84
   1  -9   3    3.61    1.06
   1   9   3    3.09    1.48
   1   9   4    1.52    1.37
  -1   9  -4   -1.32    2.58
   1   9   4    1.64    3.02
   1  -9   4   -0.18    3.41
   1  -9   4   -0.01    1.17
  -1   9  -4    1.99    3.82
   1   9   5   -0.28    3.22
   1   9   5    1.57    4.25
  -1   9  -5    2.20    2.57
   1  -9   5   -0.07    3.61
   1   9   5    3.71    1.68
   1  -9   5    3.17    1.58
  -1   9  -5    9.89    6.54
  -1   9  -6   34.98    7.53
   1  -9   6   19.37    6.77
   1   9   6   17.64    2.77
   1   9   6   19.20    7.31
   1   9   6   24.51    5.79
   1  -9   6   21.28    3.26
  -1   9  -7   14.88    5.53
   1  -9   7   14.28    2.81
   1   9   7   10.09    4.95
   1   9   7   20.68    7.33
   1   9   7   17.39    2.98
   1   9   8   68.09    5.57
  -1   9  -8   64.40   10.25
   1  -9   8   69.76    6.71
   1  -9   9   18.12    4.13
   1   9   9   14.38    3.16
   1   9   9    9.84    3.15
  -1   9  -9   10.29    5.77
   1   9  10   12.13    3.30
  -1   9 -10   11.30    5.84
   1  -9  10   19.43    4.59
   1  -9  11   22.83    5.18
   1   9  11   28.49    5.16
  -1 -10  10   47.24    6.13
   1  10 -10   51.36   10.87
  -1  10  10   37.72    7.97
   1  10  -9  145.19   16.41
  -1 -10   9  161.47   10.14
  -1  10   9  120.94   12.76
   1  10  -8   23.21    7.66
  -1 -10   8   16.31    3.15
  -1  10   8   11.45    5.28
  -1 -10   7  143.45    8.51
   1  10  -7  137.99    9.67
  -1  10   7  133.92   13.13
   1  10  -7  142.04   15.22
  -1  10   6   62.12    9.49
  -1 -10   6   59.88    5.21
   1  10  -6   50.72    9.61
   1  10  -6   64.95    6.69
  -1 -10   5   81.07    5.48
   1  10  -5   74.99   11.03
  -1  10   5   64.69    9.68
   1  10  -5   82.97    6.92
   1  10  -4    5.11    2.38
  -1 -10   4    2.20    1.33
  -1  10   4    8.84    5.79
   1  10  -4   -2.20    3.28
   1  10  -3    4.21    1.99
   1  10  -3    0.79    3.65
  -1  10   3   -3.72    4.01
  -1  10   2    1.55    3.14
   1  10  -2   11.42    4.36
   1  10  -2    8.25    2.43
   1  10  -1   70.21   10.09
  -1  10   1   82.22   10.49
   1  10  -1   78.99    5.47
  -1  10   0   24.12    5.85
   1  10   0   25.95    3.11
   1  10   0   29.26    6.78
  -1  10  -1   44.16    8.17
   1  10   1   47.51    8.49
   1  10   1   45.99    3.91
   1  10   2   26.46    3.03
  -1  10  -2   36.31    6.94
   1  10   2   37.38    7.86
   1  10   3   80.86    5.16
   1  10   3   82.74   10.97
  -1  10  -3   94.63   11.65
  -1  10  -4    2.36    3.03
   1  10   4    5.27    1.84
   1  10   4    2.04    4.66
   1 -10   4    1.98    0.85
   1  10   5   31.38    3.53
  -1  10  -5   42.69    7.75
   1  10   5   43.87    8.77
   1 -10   5   45.30    3.66
   1 -10   6   59.34    4.93
  -1  10  -6   53.02    9.58
   1  10   6   48.29    8.70
  -1  10  -7   -3.55    3.89
   1 -10   7    5.98    2.64
   1  10   7   -4.01    4.79
   1  10   8   10.94    3.08
  -1  10  -8   15.68    6.68
   1  10   8   18.27    6.79
   1 -10   8   12.36    3.12
   1  10   9   20.27    8.02
   1 -10   9    8.14    2.55
  -1  10  -9   11.60    6.01
   1  11  -7   15.04    6.46
  -1 -11   7   20.88    3.88
  -1  11   7   25.22    7.20
  -1 -11   6   81.09    5.82
   1  11  -6   82.24   12.23
  -1  11   6   81.78   11.23
   1  11  -5   18.74    8.26
  -1  11   5    4.48    5.15
   1  11  -4   65.68   11.22
  -1  11   4   70.22   10.71
   1  11  -3   29.17    8.92
  -1  11   3   23.28    6.26
   1  11  -2   25.98    8.33
  -1  11   2   14.03    5.71
  -1  11   1    3.86    3.77
   1  11  -1    4.93    5.12
   1  11   0   -1.41    3.99
  -1  11   0   -0.99    3.86
   1  11   1   97.65   12.76
  -1  11  -1   97.77   12.45
   1  11   2   54.15    9.41
  -1  11  -2   70.14   10.60
  -1  11  -3   76.93   11.25
   1  11   3   55.57   10.19
  -1  11  -4   34.05    7.85
   1  11   4   39.65    9.08
   1  11   5   -3.27    4.57
  -1  11  -5   -2.65    5.23
  -1  11  -6    4.28    4.48
   1  11   6    1.81    4.75
  -2   0  19    0.13    3.49
  -2   0  18  458.22   14.50
  -2   0  18  503.85   24.98
  -2   0  17    5.95    4.02
  -2   0  17    4.43    2.86
  -2   0  17   -3.63    4.18
  -2   0  16    5.72    2.76
  -2   0  16    9.75    2.54
  -2   0  16   11.81    4.98
  -2   0  15    0.36    2.99
  -2   0  15    0.74    1.86
  -2   0  15    1.99    3.49
  -2   0  14   76.43    5.88
  -2   0  14   80.94    8.73
  -2   0  14   78.74    9.04
  -2   0  13   -0.67    1.66
  -2   0  13   -0.47    2.41
  -2   0  13    0.87    1.12
  -2   0  12   32.36    3.63
  -2   0  12   25.94    5.08
  -2   0  12   32.28    5.02
  -2   0  11    0.46    1.17
  -2   0  11    0.85    1.77
  -2   0  11   -0.67    1.50
  -2   0  10  145.48    9.24
   2   0 -10  145.74    9.22
  -2   0  10  155.05    6.30
  -2   0  10  144.21    9.41
  -2   0   9    2.64    1.86
   2   0  -9    0.78    1.11
   2   0  -9    0.09    1.16
   2   0  -9   -0.42    0.67
  -2   0   9    4.00    2.18
  -2   0   9    0.94    0.99
  -2   0   8    2.34    1.71
  -2   0   8    3.40    1.93
   2   0  -8   -0.27    0.52
   2   0  -8   -0.78    1.29
   2   0  -8    1.14    1.59
  -2   0   8    2.21    0.71
  -2   0   7   -0.26    1.00
   2   0  -7    0.90    1.40
  -2   0   7    1.04    0.62
   2   0  -7   -0.23    0.40
  -2   0   7    0.64    1.00
   2   0  -7   -0.67    1.01
   2   0  -6 7117.00   48.99
   2   0  -6 7155.45   45.99
  -2   0   6 7035.96   47.76
  -2   0   6 7183.01   47.62
  -2   0   5   -0.12    0.80
   2   0  -5    0.68    0.78
   2   0  -5    0.52    0.66
  -2   0   5    0.94    0.86
  -2   0   3   -0.93    0.69
   2   0  -3    0.81    0.60
   2   0  -3    0.36    0.55
  -2   0   3    0.09    0.56
   2   0  -2  527.97    8.38
   2   0  -2  545.95    8.02
  -2   0   2  533.48    8.10
  -2   0   2  512.70    7.25
   2   0  -2  513.79    7.46
  -2   0   1   -0.20    0.42
   2   0  -1    0.43    0.51
  -2   0   1   -0.22    0.37
   2   0  -1   -0.75    0.55
   2   0   0 1888.90   19.32
  -2   0   0 1895.49   19.15
   2   0   1    0.80    0.59
  -2   0  -1   -0.12    0.57
   2   0   2   66.38    4.48
  -2   0  -2   69.93    4.50
   2   0   3   -0.07    0.70
  -2   0  -3   -0.14    0.77
   2   0   4  376.67   12.20
  -2   0  -4  372.92   11.94
   2   0   5   -0.91    0.99
  -2   0  -5   -1.62    0.86
  -2   0  -6 3940.05   43.13
   2   0   6 3927.92   44.69
   2   0   7    1.41    1.38
   2   0   7    0.54    1.35
  -2   0  -7    2.72    1.51
   2   0   8  596.53   19.92
   2   0   8  570.24   18.94
  -2   0  -8  581.77   18.26
   2   0   9    0.88    2.09
  -2   0  -9   -1.79    1.79
   2   0   9    1.15    1.95
   2   0   9    2.64    2.02
   2   0  10  339.60   17.06
   2   0  10  341.69   15.27
   2   0  10  309.29   15.59
  -2   0 -10  344.70   15.14
   2   0  11   -2.25    3.51
  -2   0 -11   -0.02    1.43
   2   0  11    0.92    2.66
   2   0  11    3.35    2.38
   2   0  12  425.52   19.12
  -2   0 -12  399.76   17.53
   2   0  12  413.12   19.54
   2   0  12  416.40   20.92
   2   0  13    2.44    2.92
   2   0  13   -3.58    3.41
   2   0  13    1.80    2.59
  -2   0 -13   -0.46    2.47
   2   0  14   83.61    9.48
  -2   0 -14   84.31    8.83
   2   0  14   81.39    9.65
   2   0  14   94.06   11.57
   2   0  15   -5.96    3.55
   2   0  15   -4.75    2.88
   2   0  16  116.00   12.33
   2   0  16  125.55   12.83
   2   0  17    0.60    3.54
   2   0  17    0.43    3.84
  -2   1  19    3.28    3.80
  -2  -1  19    4.82    4.24
  -2  -1  18  238.67   11.48
  -2   1  18  246.48   17.05
  -2  -1  18  245.97   17.90
  -2   1  17    7.78    2.37
  -2  -1  17    9.03    4.76
  -2   1  17   14.39    5.17
  -2  -1  17   14.41    4.39
  -2   1  17   10.26    5.09
  -2  -1  17   17.02    3.68
  -2   1  16  173.56   13.25
  -2   1  16  153.48    8.28
  -2  -1  16  186.98   15.43
  -2   1  16  175.57   14.39
  -2  -1  16  191.30   14.14
  -2  -1  16  170.07    9.76
  -2   1  15   28.17    6.09
  -2  -1  15   28.86    6.62
   2   1 -15   23.87    3.37
  -2  -1  15   29.70    6.14
  -2   1  15   19.48    3.10
  -2   1  15   21.92    4.84
  -2  -1  15   20.84    3.38
  -2  -1  14    4.77    1.94
  -2  -1  14    8.86    4.43
  -2   1  14    4.45    1.88
   2   1 -14    2.16    1.50
  -2   1  14    3.03    2.12
  -2   1  14    8.04    3.42
  -2  -1  14    3.01    1.76
  -2   1  13  330.02   16.54
  -2  -1  13  321.35   12.07
  -2   1  13  298.42   10.18
  -2  -1  13  312.72   15.90
  -2   1  13  308.40   15.35
  -2  -1  13  343.24   17.62
   2   1 -13  296.38   10.40
  -2  -1  12    0.93    1.19
   2   1 -12    0.57    1.55
  -2  -1  12    1.63    2.05
   2   1 -12    2.67    1.27
  -2   1  12    0.02    2.18
  -2   1  12    0.15    0.93
  -2  -1  12    0.84    1.49
  -2   1  12    2.13    1.54
  -2   1  11  580.30   18.94
  -2   1  11  572.54   12.48
   2   1 -11  616.29   20.61
  -2  -1  11  605.65   21.33
   2   1 -11  600.80   20.16
   2   1 -11  584.30   13.74
  -2  -1  11  597.74   19.86
  -2  -1  11  621.89   15.55
  -2   1  11  598.09   19.61
   2   1 -10  199.88   10.93
  -2   1  10  187.94    6.69
  -2  -1  10  213.71    8.54
  -2   1  10  208.65   10.82
  -2  -1  10  198.71   10.99
   2   1 -10  210.47    7.80
   2   1 -10  193.52   10.95
  -2   1  10  195.34   10.35
  -2  -1  10  211.41   12.09
  -2   1   9  409.80   14.18
  -2  -1   9  407.21   14.76
   2   1  -9  403.45   14.99
  -2   1   9  412.16   14.13
  -2   1   9  402.92    8.78
   2  -1  -9  430.14   14.63
   2   1  -9  415.45   10.27
  -2  -1   9  441.55   11.58
  -2  -1   9  412.17   15.77
  -2  -1   8  113.76    5.53
   2   1  -8   96.64    6.95
   2   1  -8  104.71    4.93
  -2   1   8   96.19    6.29
  -2   1   8  100.52    6.50
  -2   1   8   87.18    3.60
   2   1  -8   92.52    6.75
  -2  -1   8   95.02    6.78
   2  -1  -8  100.87    6.61
  -2  -1   8   93.52    7.23
   2   1  -7 1298.61   23.67
  -2   1   7 1272.40   21.36
  -2  -1   7 1273.91   22.73
   2   1  -7 1276.40   16.25
  -2  -1   7 1377.69   18.04
  -2   1   7 1278.66   20.69
   2  -1  -7 1319.92   22.13
   2   1  -7 1284.06   23.43
  -2   1   7 1309.67   12.08
  -2  -1   7 1364.06   24.93
   2   1  -6  515.45   13.68
   2   1  -6  514.76    9.90
  -2  -1   6  509.31   14.40
   2   1  -6  489.11   13.61
  -2   1   6  491.96   12.31
  -2   1   6  491.25    6.29
  -2  -1   6  510.23   13.26
  -2   1   6  490.31   11.18
   2  -1  -6  482.33   12.28
  -2   1   5    1.24    0.59
   2  -1  -5    4.90    1.17
  -2  -1   5    1.88    0.98
  -2   1   5    3.21    0.99
   2   1  -5    1.62    0.88
  -2  -1   5    2.39    0.93
   2   1  -5    2.53    0.86
   2   1  -5    3.34    1.07
  -2   1   4   -0.39    0.63
   2   1  -4    1.29    0.58
   2   1  -4   -0.39    0.66
  -2   1   4    0.33    0.47
  -2   1   4    0.09    0.35
  -2  -1   4    1.56    1.03
  -2  -1   4    0.18    0.49
   2  -1  -4    0.31    0.61
   2   1  -4    1.28    0.90
   2  -1  -2   50.66    2.95
   2  -1  -2   48.18    2.21
   2   1  -2   50.08    2.93
  -2   1   2   48.41    2.82
   2   1  -2   44.90    3.38
  -2   1   2   51.47    2.18
   2  -1  -1 2973.21   24.97
  -2   1   1 2980.57   24.70
   2   1  -1 3042.80   20.26
   2   1   1 5283.69   36.24
   2  -1   1 5215.85   32.01
  -2   1  -1 5336.07   39.52
   2  -1   2 2195.34   27.68
  -2   1  -2 2238.35   27.55
   2  -1   2 2203.05   24.07
   2   1   2 2235.72   25.65
   2  -1   3 1311.59   20.91
  -2  -1  -3 1347.94   20.91
  -2   1  -3 1327.77   22.47
   2  -1   3 1324.58   23.00
   2   1   3 1334.88   21.38
  -2  -1  -4   88.99    5.75
   2  -1   4   89.89    6.15
   2   1   4   92.49    6.07
   2  -1   4   92.21    6.43
  -2   1  -4   97.63    6.53
   2  -1   5  120.21    7.64
   2  -1   5  119.29    7.81
  -2  -1  -5  115.93    6.90
  -2   1  -5  111.88    7.39
   2   1   5  119.91    7.40
   2  -1   6  780.22   20.78
   2   1   6  766.21   19.44
  -2   1  -6  790.30   20.34
  -2  -1  -6  789.36   18.97
   2  -1   6  773.38   20.76
   2  -1   7  148.48    9.60
   2  -1   7  157.84    9.90
   2  -1   7  149.84    8.64
  -2   1  -7  145.90    9.16
   2   1   7  142.32    9.02
  -2  -1  -7  143.61    8.57
   2   1   8  106.47    8.30
  -2  -1  -8  110.90    7.87
   2   1   8  104.09    8.09
   2  -1   8  102.23    7.58
   2  -1   8  107.14    8.70
  -2   1  -8  106.20    8.27
   2  -1   8  105.74    8.78
   2  -1   9   16.85    3.95
  -2   1  -9   16.22    3.65
   2   1   9   18.42    3.94
   2   1   9   14.74    3.37
   2  -1   9   15.35    3.53
  -2  -1  -9   15.54    3.34
   2  -1   9   17.95    3.69
   2   1  10  514.35   19.70
   2   1  10  584.02   19.99
   2  -1  10  536.64   21.80
   2   1  10  573.53   21.68
  -2   1 -10  572.55   20.32
   2  -1  10  548.44   20.96
   2  -1  10  570.96   20.15
  -2   1 -11   28.26    4.69
   2  -1  11   22.18    5.29
   2  -1  11   25.56    4.90
   2   1  11   30.46    5.05
   2   1  11   32.82    5.22
   2  -1  11   33.00    5.39
   2   1  11   25.03    4.92
  -2   1 -12  225.73   13.74
   2   1  12  231.21   14.18
   2  -1  12  238.65   14.50
   2  -1  12  207.25   14.28
   2  -1  12  236.64   16.12
   2   1  12  228.42   15.42
   2   1  12  226.89   14.27
   2   1  13    5.85    2.63
   2   1  13    9.09    4.55
   2  -1  13    1.74    2.32
   2   1  13    6.29    2.97
  -2   1 -13    4.82    3.03
   2  -1  13    2.26    3.10
   2  -1  13    9.20    4.24
   2  -1  14   80.39   10.96
   2   1  14   67.98    8.79
   2  -1  14   77.63    9.58
  -2   1 -14   77.63    8.66
   2   1  14   74.20   10.17
   2  -1  14   78.07    9.46
   2   1  14   80.06    9.20
   2  -1  15   -1.17    3.23
   2  -1  15    1.59    3.81
   2   1  15   -0.81    2.48
  -2   1 -15    3.84    3.46
   2   1  15    1.84    2.61
   2   1  16    3.06    3.68
  -2   1 -16    1.20    3.03
   2  -1  16    2.12    2.96
   2   1  16   -0.31    3.70
   2  -1  16    4.79    4.74
   2  -1  17    4.37    4.63
  -2   1 -17    4.24    4.14
   2  -1  17    8.22    4.60
   2   1  17    2.24    4.30
   2   1  17    1.18    3.87
  -2   2  19   90.03   11.46
  -2  -2  19   64.42    9.94
  -2  -2  18    0.39    4.06
  -2   2  18    5.78    4.52
  -2   2  18   13.67    5.88
  -2  -2  17   -0.22    2.96
  -2  -2  17    4.17    4.09
  -2   2  17    4.87    2.37
  -2   2  17    7.27    4.11
  -2   2  17   11.88    5.39
   2   2 -17    7.23    2.88
   2   2 -16   32.64    4.44
  -2  -2  16   36.69    5.36
  -2  -2  16   30.46    7.20
  -2   2  16   29.16    3.79
  -2   2  16   34.97    6.37
  -2  -2  16   28.40    5.45
  -2   2  16   38.84    6.74
  -2   2  15  404.91   19.60
  -2   2  15  377.40   12.61
  -2  -2  15  429.54   23.26
  -2  -2  15  409.51   16.44
  -2  -2  15  415.33   20.52
   2   2 -15  373.83   14.03
   2   2 -15  443.10   21.86
  -2   2  15  429.31   19.71
  -2   2  14  582.74   22.47
   2   2 -14  560.99   16.93
  -2  -2  14  616.71   23.65
  -2  -2  14  569.69   18.85
  -2  -2  14  609.91   26.04
  -2   2  14  580.82   15.17
  -2   2  14  595.44   22.04
   2   2 -14  568.39   23.84
  -2   2  13  251.27   14.05
   2   2 -13  283.98   16.08
  -2  -2  13  270.48   16.91
  -2   2  13  260.54    9.78
  -2  -2  13  266.48   12.55
  -2   2  13  272.82   14.26
  -2  -2  13  290.02   15.50
   2   2 -13  262.30   11.14
  -2   2  12  351.74   15.36
   2   2 -12  385.11   17.46
  -2  -2  12  356.54   14.06
  -2  -2  12  354.66   18.32
  -2  -2  12  366.16   16.58
  -2   2  12  369.25   11.03
   2   2 -12  353.42   17.18
   2   2 -12  327.02   12.30
  -2   2  12  344.47   15.34
   2   2 -11   12.41    3.62
  -2  -2  11   16.68    3.59
  -2   2  11   12.54    2.89
   2   2 -11   11.95    2.74
  -2   2  11   15.57    3.19
  -2  -2  11    8.62    2.45
  -2  -2  11   16.83    4.25
   2   2 -11   12.74    3.42
  -2   2  11   12.74    2.21
  -2  -2  10  132.15    9.11
   2   2 -10  133.36    9.86
   2   2 -10  126.46    9.12
  -2  -2  10  129.39   10.29
  -2   2  10  124.91    5.81
  -2  -2  10  113.49    7.51
   2   2 -10  126.73    7.23
  -2   2  10  127.24    8.11
  -2   2  10  125.52    8.12
   2   2  -9  150.92    9.94
  -2  -2   9  160.46    9.70
  -2  -2   9  165.61    8.59
  -2   2   9  155.58    8.48
  -2   2   9  159.15    8.66
  -2  -2   9  140.74   10.08
   2   2  -9  157.17    9.58
  -2   2   9  153.10    6.04
   2   2  -9  142.54    7.64
  -2  -2   8   -0.59    1.01
  -2   2   8    0.17    1.09
   2   2  -8   -0.46    1.03
  -2   2   8    0.30    0.85
   2   2  -8    0.89    1.43
  -2  -2   8    1.18    1.77
   2   2  -8    0.25    0.81
  -2   2   8    0.56    0.67
  -2  -2   8    1.48    1.23
   2   2  -7 1204.61   25.02
   2   2  -7 1284.25   24.00
  -2  -2   7 1215.58   22.87
  -2  -2   7 1251.86   26.69
  -2   2   7 1258.75   19.45
  -2   2   7 1214.54   20.39
   2   2  -7 1223.95   21.10
   2   2  -6  205.25    9.94
   2   2  -6  214.75    8.71
  -2  -2   6  207.98    8.80
  -2   2   6  202.44    7.57
   2   2  -6  215.53    9.17
  -2   2   6  215.91    7.13
   2  -2  -6  209.49    7.84
  -2  -2   6  202.48   10.15
  -2  -2   5  292.44   11.64
  -2   2   5  300.35    8.68
   2   2  -5  287.47   11.02
   2  -2  -5  292.19    8.27
  -2  -2   5  297.57    9.68
   2   2  -5  288.77    9.83
  -2   2   5  288.08    8.14
   2   2  -5  293.16   10.00
  -2   2   4  166.74    5.30
   2   2  -4  167.70    6.90
  -2   2   4  161.81    6.46
   2   2  -4  164.33    7.48
   2  -2  -4  161.57    5.36
   2   2  -4  164.42    8.13
  -2  -2   4  173.90    8.42
  -2  -2   4  162.88    6.59
   2   2  -3  658.95   15.59
   2  -2  -3  662.91   13.75
  -2  -2   3  645.95   11.83
  -2   2   3  659.58   13.44
  -2   2   3  665.41    8.57
   2   2  -3  645.01   12.26
   2  -2  -3  636.68    8.85
  -2   2   2   27.14    2.83
  -2   2   2   27.79    1.62
   2   2  -2   28.40    3.11
  -2   2   2   28.81    1.33
   2  -2  -2   27.29    1.43
   2  -2  -2   29.72    3.05
  -2  -2   2   27.42    2.23
   2   2  -2   26.24    2.29
   2  -2  -1 4911.77   26.72
  -2   2   1 4850.76   25.10
   2   2  -1 4966.39   29.11
   2  -2  -1 4893.15   40.45
  -2   2   1 4876.24   39.64
  -2   2   0   13.14    2.80
  -2   2   0   13.82    1.82
   2  -2   0   10.81    1.69
   2   2   0    9.71    1.28
   2  -2   0    9.74    2.23
   2  -2   1    5.28    1.23
  -2   2  -1    5.07    1.24
   2  -2   1    1.62    1.03
  -2   2  -1    2.82    1.16
   2  -2   2 1464.57   21.48
   2  -2   2 1426.44   25.13
  -2   2  -2 1456.41   20.97
   2  -2   3   97.36    6.13
  -2   2  -3   98.66    6.88
   2  -2   3   95.00    6.83
  -2   2  -3   92.53    5.91
   2   2   3   94.81    5.97
   2  -2   4  217.66   10.82
   2   2   4  220.06    9.54
  -2   2  -4  208.25    9.53
  -2   2  -4  209.79   10.29
   2  -2   4  207.58    9.67
   2  -2   5   -1.64    1.46
   2   2   5    2.78    1.76
   2  -2   5   -1.00    1.30
  -2   2  -5    0.29    1.54
  -2   2  -5   -0.59    0.94
   2  -2   5    0.83    1.29
   2   2   6  854.34   21.03
  -2   2  -6  843.50   21.83
   2  -2   6  840.55   19.10
   2  -2   6  825.08   22.15
   2  -2   6  858.68   23.36
  -2   2  -6  864.87   22.78
   2  -2   7    9.75    2.46
  -2   2  -7   11.09    2.70
   2  -2   7    6.82    2.46
   2   2   7    9.73    2.88
  -2   2  -7   13.46    3.41
   2  -2   7   10.83    2.70
   2  -2   8   40.52    4.97
   2  -2   8   38.51    5.52
   2   2   8   35.74    4.77
  -2   2  -8   44.60    5.86
   2  -2   8   31.40    5.02
  -2   2  -9  189.40   11.95
   2  -2   9  184.52   10.96
   2  -2   9  190.47   12.67
   2  -2   9  183.07   12.59
   2   2   9  204.75   11.90
   2   2  10  138.49   10.70
   2  -2  10  130.88   10.99
  -2   2 -10  139.08   10.69
   2  -2  10  123.60    9.55
   2  -2  10  146.08   11.79
   2   2  10  128.32   10.02
  -2   2 -11  187.47   12.64
   2   2  11  171.35   12.02
   2   2  11  178.89   11.72
   2  -2  11  174.50   13.25
   2  -2  11  170.20   13.50
   2  -2  11  185.37   12.32
   2   2  11  178.63   12.95
   2  -2  12  184.49   14.71
   2   2  12  182.06   12.45
   2  -2  12  160.90   13.03
   2  -2  12  188.97   13.19
  -2   2 -12  195.42   13.42
   2   2  12  168.92   12.37
   2   2  12  173.72   13.29
   2   2  13   33.37    6.84
  -2   2 -13   19.39    4.51
   2   2  13   26.30    5.22
   2   2  13   23.54    5.70
   2  -2  13   13.03    4.54
   2  -2  13   13.91    4.03
   2  -2  13   18.75    4.90
   2   2  14   99.27   11.20
   2  -2  14  115.71   11.86
   2  -2  14  109.04   10.86
   2  -2  14  121.31   13.82
   2   2  14  107.10   10.85
   2   2  14  116.54   11.32
  -2   2 -14   99.76   10.10
   2   2  15   41.88    7.30
   2   2  15   49.97    7.89
   2  -2  15   35.86    7.11
   2  -2  15   46.70    8.27
  -2   2 -15   26.81    6.35
   2   2  16   -1.33    3.19
  -2   2 -16    4.86    4.78
   2  -2  16    2.52    3.92
   2  -2  16   -3.45    4.08
   2   2  16    5.71    4.40
   2   2  17   19.38    5.45
  -2   2 -17   15.34    5.34
   2  -2  17   13.69    6.77
   2  -2  17   24.38    5.72
   2   2  17   25.50    7.30
  -2  -3  18    2.60    3.83
  -2   3  18    9.92    5.32
  -2   3  18    4.92    4.41
  -2   3  17    6.61    4.29
  -2  -3  17   -4.42    3.99
  -2   3  17    2.70    3.80
   2   3 -17    3.77    2.89
  -2   3  17    3.51    1.88
   2   3 -16   21.30    4.36
  -2   3  16   23.04    5.35
  -2   3  16   25.31    5.98
  -2  -3  16   22.77    5.09
  -2   3  16   22.18    3.65
   2   3 -16   17.37    5.86
  -2  -3  15   -0.28    3.67
  -2   3  15   -0.84    2.57
  -2   3  15    1.64    2.01
   2   3 -15   -4.15    2.93
  -2  -3  15   -0.68    2.52
   2   3 -15    2.22    1.83
  -2  -3  15    1.17    3.18
  -2   3  15    1.37    2.99
  -2   3  14  147.49   11.17
  -2   3  14  136.08   10.65
  -2  -3  14  144.55   13.63
  -2   3  14  131.57    7.71
  -2  -3  14  142.73   11.72
   2   3 -14  147.85   12.89
   2   3 -14  125.05    9.12
  -2  -3  14  135.21   10.15
   2   3 -13    6.19    2.04
  -2  -3  13    3.38    2.04
   2   3 -13   -0.54    2.93
  -2   3  13    9.53    3.55
  -2   3  13   11.53    3.57
  -2  -3  13    6.64    3.54
  -2  -3  13    3.64    2.49
  -2   3  13    6.69    1.75
   2   3 -13    5.46    3.38
   2   3 -12  786.70   25.17
  -2  -3  12  792.59   24.99
   2   3 -12  758.44   26.65
   2   3 -12  720.18   20.87
  -2   3  12  775.32   22.67
  -2   3  12  765.03   22.32
  -2   3  12  762.70   17.29
  -2  -3  12  794.05   28.79
  -2  -3  12  752.69   22.89
   2   3 -11    8.73    2.91
  -2  -3  11    6.70    2.42
  -2   3  11    5.85    2.13
  -2  -3  11   11.14    4.49
   2   3 -11    8.47    2.72
   2   3 -11    6.84    2.38
  -2  -3  11    7.36    2.34
  -2   3  11    8.34    2.25
  -2   3  11    8.91    2.05
  -2  -3  10   70.43    8.15
   2   3 -10   72.04    7.61
   2   3 -10   61.04    5.87
  -2  -3  10   64.02    6.50
  -2   3  10   67.70    6.21
  -2   3  10   67.22    4.81
  -2  -3  10   60.61    6.33
   2   3 -10   62.84    6.76
  -2   3  10   61.60    5.82
  -2  -3   9  161.44    9.66
   2   3  -9  180.43    9.83
  -2  -3   9  162.16   11.59
   2   3  -9  158.46   10.83
   2   3  -9  173.91   10.27
  -2   3   9  177.77    8.89
  -2   3   9  175.31    8.97
  -2  -3   8  851.20   20.79
  -2   3   8  876.10   18.68
   2   3  -8  832.32   21.02
  -2  -3   8  852.84   25.13
   2   3  -8  903.48   22.05
   2   3  -8  838.43   23.84
  -2   3   7   37.31    3.55
  -2  -3   7   35.70    4.16
   2   3  -7   31.76    4.09
   2   3  -7   29.86    4.38
   2   3  -7   27.38    3.89
  -2  -3   7   35.92    5.22
  -2   3   6  229.71    7.90
  -2   3   6  223.79    9.60
   2   3  -6  243.58   11.20
  -2  -3   6  231.29    9.55
  -2  -3   6  229.40   12.10
   2   3  -6  219.67   11.27
   2   3  -6  230.61    9.81
  -2   3   5  123.28    7.10
  -2   3   5  116.76    4.93
   2   3  -5  112.92    6.64
   2   3  -5  115.93    7.67
  -2  -3   5  108.64    7.94
   2   3  -5  117.69    8.09
  -2  -3   5  122.18    6.48
  -2  -3   4  150.23    6.62
  -2   3   4  144.37    7.72
  -2   3   4  148.79    4.68
  -2  -3   4  146.25    8.91
   2   3  -4  147.50    6.89
   2   3  -4  137.51    8.50
   2   3  -4  145.61    8.51
   2   3  -3    8.85    2.13
  -2   3   3    8.53    1.99
  -2  -3   3   13.22    1.92
  -2   3   3   12.49    1.04
  -2   3   3   12.70    1.66
  -2  -3   3   16.86    3.11
   2   3  -3   10.67    1.98
   2   3  -2 1500.82   26.39
  -2   3   2 1483.24   25.81
   2  -3  -2 1477.39   25.96
   2   3  -2 1505.45   18.81
  -2   3   2 1469.08   17.65
  -2  -3   2 1503.92   17.56
   2   3  -1    0.64    0.53
  -2   3   1   -0.67    0.75
   2  -3  -1    0.05    0.65
  -2   3   1    0.78    0.99
  -2  -3   1    0.48    0.55
   2   3  -1    0.81    0.96
  -2   3   0  261.12    8.42
   2  -3   0  264.37    8.89
   2  -3   0  267.51   11.70
  -2   3   0  249.79   11.11
   2   3   0  260.72    7.04
  -2   3  -1 1962.41   25.15
   2  -3   1 1889.88   16.06
   2  -3   1 1912.84   32.03
  -2   3  -1 1979.77   31.93
   2  -3   1 1961.16   26.25
   2   3   1 2023.28   19.39
   2  -3   2  133.80    5.16
   2  -3   2  132.61    8.80
  -2   3  -2  113.56    8.02
  -2   3  -2  123.48    6.83
   2  -3   2  128.44    7.20
  -2   3  -3  176.86    8.86
   2  -3   3  169.04    6.59
   2  -3   3  176.15   10.50
  -2   3  -3  176.59   10.33
   2  -3   3  165.67    8.69
   2  -3   4  258.48    9.12
  -2   3  -4  282.98   13.35
  -2   3  -4  287.42   11.92
   2  -3   4  278.45   12.15
   2  -3   4  275.99   13.42
   2  -3   5  265.03   13.69
   2  -3   5  292.77   13.28
   2   3   5  289.22   12.20
  -2   3  -5  296.07   14.01
  -2   3  -5  288.43   12.77
   2  -3   5  280.95   10.49
  -2   3  -6    4.16    3.01
   2  -3   6    3.77    2.08
   2   3   6    2.20    1.91
   2  -3   6    3.82    2.47
  -2   3  -6    0.38    1.50
   2  -3   6    4.36    1.71
  -2   3  -7    5.58    2.50
   2   3   7    3.44    1.37
  -2   3  -7    5.23    2.44
   2  -3   7    5.00    2.06
   2  -3   7    4.72    2.40
   2  -3   7    6.87    2.73
   2   3   8  982.42   25.42
   2  -3   8 1010.90   28.79
  -2   3  -8 1008.65   27.78
   2  -3   8  969.72   23.89
  -2   3  -8  992.79   27.96
   2  -3   8  977.96   29.03
  -2   3  -9  233.70   14.13
   2  -3   9  217.95   14.32
   2  -3   9  208.77   14.00
   2  -3   9  207.93   11.74
   2   3   9  232.85   13.04
  -2   3  -9  241.01   14.68
   2  -3  10  168.14   11.33
   2   3  10  154.71   10.97
  -2   3 -10  171.86   13.07
   2  -3  10  178.74   13.35
   2  -3  10  158.91   12.71
  -2   3 -10  156.12   11.94
   2  -3  11 1320.93   32.69
   2  -3  11 1325.83   37.50
  -2   3 -11 1350.25   35.57
   2   3  11 1301.15   32.98
   2   3  12    7.13    3.49
   2  -3  12   -1.01    2.68
  -2   3 -12   -0.90    2.89
   2   3  12    2.60    2.74
   2   3  12    6.13    2.84
   2  -3  12    3.90    2.27
   2  -3  12    3.83    3.60
   2  -3  13   87.81    9.15
   2   3  13  106.30   10.03
   2   3  13   97.41    9.96
   2  -3  13   98.18   11.35
  -2   3 -13   83.62    9.57
   2  -3  13   91.52   11.26
   2   3  13  105.73   11.11
   2  -3  14    8.51    4.59
   2   3  14   23.76    5.52
   2   3  14   13.92    5.23
  -2   3 -14    9.97    3.81
   2   3  14   12.51    5.13
   2  -3  14    7.16    3.46
  -2   3 -15  130.51   12.34
   2   3  15  121.67   11.64
   2  -3  15  132.53   12.44
   2   3  15  145.78   13.03
   2  -3  15  136.71   13.95
   2   3  16   11.15    5.48
   2   3  16    9.23    5.14
   2  -3  16   13.05    5.51
  -2   3 -16    6.67    3.73
   2  -3  16   12.83    5.17
   2  -3  17   -5.50    5.06
   2  -3  17    1.19    4.55
   2   3  17    4.23    4.01
   2   3  17   -2.44    3.89
  -2  -4  18   -1.79    3.85
  -2   4  18   -1.90    3.91
  -2  -4  17   -0.61    2.80
   2   4 -17    3.13    3.49
  -2   4  17   -1.70    5.00
  -2   4  17    3.12    3.21
   2   4 -17   -6.23    4.26
  -2   4  17   -3.43    2.75
  -2   4  16   -0.20    3.29
  -2   4  16    1.83    2.01
  -2   4  16   -1.02    2.45
   2   4 -16    3.13    4.02
   2   4 -16   -0.76    2.45
  -2  -4  16    0.63    3.13
  -2   4  15  109.04    9.97
   2   4 -15  121.66   12.72
  -2  -4  15  121.89   11.65
  -2  -4  15  115.81   13.57
  -2   4  15  106.63   10.22
   2   4 -15  108.98    9.49
  -2   4  15  103.53    7.75
  -2   4  14  198.94   10.24
  -2  -4  14  205.39   17.23
   2   4 -14  201.07   12.87
  -2   4  14  210.57   13.54
   2   4 -14  225.38   16.54
  -2  -4  14  210.39   14.34
  -2   4  14  208.85   13.01
  -2   4  13  707.80   22.82
  -2   4  13  739.10   19.38
  -2  -4  13  766.49   25.95
   2   4 -13  730.80   28.34
  -2   4  13  727.34   23.18
   2   4 -13  741.63   24.17
   2   4 -13  790.73   27.02
  -2  -4  13  734.63   30.47
  -2   4  12   72.13    7.29
   2   4 -12   69.73    8.69
  -2   4  12   69.28    5.70
  -2  -4  12   66.35    7.67
  -2   4  12   67.64    7.02
   2   4 -12   73.78    8.23
  -2  -4  12   68.89    9.12
   2   4 -12   64.01    7.24
  -2   4  11  979.95   23.94
  -2   4  11  975.49   20.73
  -2  -4  11  963.98   26.72
  -2  -4  11  983.73   32.48
   2   4 -11  977.72   26.92
   2   4 -11 1062.24   28.57
   2   4 -11  962.60   30.30
  -2   4  11  990.43   24.27
  -2   4  10   36.73    4.43
  -2  -4  10   35.56    6.51
   2   4 -10   39.83    5.89
   2   4 -10   39.20    5.83
   2   4 -10   31.13    4.80
  -2  -4  10   32.67    4.90
  -2   4   9  379.33   13.15
  -2  -4   9  368.31   18.57
   2   4  -9  354.29   15.82
  -2  -4   9  374.25   14.93
   2   4  -9  357.41   17.34
   2   4  -9  384.82   15.77
   2   4  -8   17.28    3.52
  -2  -4   8   15.14    3.28
  -2  -4   8   14.45    3.65
  -2   4   8   18.52    2.77
   2   4  -8   17.62    3.58
   2   4  -8   17.98    3.86
  -2   4   7  185.57    7.71
   2   4  -7  171.96    9.49
  -2   4   7  171.52   10.04
  -2  -4   7  162.06    8.82
  -2  -4   7  177.53   12.12
   2   4  -7  168.59   10.82
   2   4  -7  161.49   10.90
   2   4  -6 1144.87   28.06
  -2  -4   6 1116.15   21.51
   2   4  -6 1110.22   22.66
  -2  -4   6 1123.66   29.09
  -2   4   6 1119.81   16.87
  -2   4   6 1093.48   25.12
   2   4  -6 1065.44   26.77
  -2  -4   5  105.94    6.28
  -2   4   5   95.41    4.31
  -2   4   5  104.48    7.82
   2   4  -5   77.14    7.09
  -2  -4   5   99.48    8.41
   2   4  -5  104.35    6.58
   2   4  -5  105.65    8.47
  -2   4   4 1567.42   22.25
  -2   4   4 1560.85   29.98
   2   4  -4 1549.69   23.42
  -2   4   4 1559.75   13.82
  -2  -4   4 1622.36   32.43
  -2  -4   4 1574.65   22.04
   2   4  -4 1608.39   32.58
   2   4  -4 1584.27   31.71
   2   4  -3 1623.85   22.39
  -2   4   3 1573.46   30.25
  -2  -4   3 1562.42   30.57
  -2   4   3 1533.30   22.24
  -2  -4   3 1602.29   20.58
   2   4  -3 1560.49   30.86
   2   4  -2 2351.85   25.46
  -2  -4   2 2403.33   23.36
  -2   4   2 2378.20   28.02
  -2   4   2 2372.04   37.79
   2   4  -2 2458.94   38.43
  -2   4   1   -0.36    0.94
   2   4  -1   -0.04    0.81
  -2   4   1   -0.68    1.71
   2  -4  -1    1.26    1.48
   2  -4  -1    1.08    1.10
  -2  -4   1    1.53    0.85
   2   4  -1   -2.18    1.52
  -2   4   0   39.18    3.90
   2  -4   0   30.36    4.69
   2   4   0   42.34    3.11
  -2   4   0   40.45    5.36
   2  -4   0   40.94    4.10
  -2   4  -1 1944.06   28.41
   2   4   1 1984.05   20.87
   2  -4   1 1974.02   29.95
  -2   4  -1 1988.68   36.06
   2  -4   1 1882.71   35.97
   2  -4   1 1890.46   15.88
   2  -4   2  217.71    6.65
  -2   4  -2  254.34   13.36
   2   4   2  244.91    7.40
   2  -4   2  241.92   11.15
   2  -4   2  237.64   13.14
  -2   4  -2  222.82   10.27
   2  -4   3  121.72    5.72
  -2   4  -3  124.93    8.10
  -2   4  -3  137.09   10.06
   2  -4   3  114.19    9.37
   2  -4   3  133.14    8.89
  -2   4  -4   99.30    7.58
   2  -4   4   99.64    9.00
   2  -4   4   98.01    5.73
  -2   4  -4  110.53    9.22
   2  -4   4  104.22    8.25
   2  -4   5   26.47    4.99
  -2   4  -5   31.09    4.73
   2  -4   5   29.50    4.71
  -2   4  -5   26.12    4.79
   2  -4   5   27.07    3.44
   2  -4   6  269.85   15.80
  -2   4  -6  266.81   13.79
  -2   4  -6  272.63   15.08
   2  -4   6  278.25   11.45
   2  -4   6  295.88   15.01
   2  -4   7   11.21    3.63
   2  -4   7    5.21    2.21
   2   4   7    5.29    2.42
  -2   4  -7    3.92    2.71
   2  -4   7    4.74    2.39
  -2   4  -7    4.56    2.19
   2  -4   8   84.54    9.12
   2   4   8   88.43    8.04
   2  -4   8   80.40    9.09
  -2   4  -8   85.31    8.58
  -2   4  -8   79.12    8.87
   2  -4   8   84.21    7.37
   2   4   9  556.42   20.73
  -2   4  -9  573.25   23.05
   2  -4   9  540.26   19.14
   2  -4   9  538.27   23.85
  -2   4  -9  548.83   22.87
   2  -4   9  560.47   23.83
   2  -4  10  556.78   24.70
   2   4  10  559.68   21.54
  -2   4 -10  606.85   24.74
   2  -4  10  565.26   20.80
   2  -4  10  560.08   25.29
  -2   4 -10  581.55   24.35
   2  -4  11  385.46   18.01
   2   4  11  395.40   18.67
   2  -4  11  365.98   21.01
  -2   4 -11  404.05   21.05
  -2   4 -11  355.89   19.39
   2  -4  11  387.88   21.74
   2   4  12   -1.12    2.24
   2  -4  12    4.49    3.26
   2   4  12    3.47    2.14
   2  -4  12    2.84    3.22
   2  -4  12    8.12    4.41
  -2   4 -12    1.82    2.79
  -2   4 -12    4.43    4.28
   2  -4  13   73.67    8.88
  -2   4 -13   76.79    9.71
   2   4  13   86.07    9.66
   2   4  13   81.16    9.90
   2   4  13   78.90    8.98
   2  -4  13   79.20   10.93
   2  -4  14   -5.42    3.66
   2   4  14    5.96    3.78
  -2   4 -14   -0.58    3.80
   2  -4  14   -0.57    2.71
   2   4  14   -3.42    4.03
   2   4  15  189.03   15.00
   2  -4  15  192.47   17.36
   2   4  15  213.48   15.53
  -2   4 -15  175.97   15.05
   2  -4  15  182.25   15.12
   2  -4  16  103.16   13.33
   2  -4  16  118.14   12.63
   2   4  16  114.75   12.37
   2   4  16  107.28   11.67
   2   5 -17   -3.19    4.32
  -2   5  17    2.96    3.82
  -2  -5  17   11.38    4.93
  -2   5  17   15.75    5.54
   2   5 -17   13.30    6.13
  -2   5  16  173.45   12.82
  -2   5  16  148.84   12.49
  -2  -5  16  181.28   14.73
   2   5 -16  170.38   16.09
   2   5 -16  157.97   13.03
  -2   5  16  173.03   10.77
   2   5 -15  172.09   15.74
  -2   5  15  165.76   12.65
  -2   5  15  178.76   10.96
   2   5 -15  164.74   13.06
  -2   5  15  168.00   12.35
  -2  -5  15  193.10   14.80
  -2   5  14   35.85    5.86
  -2   5  14   37.06    5.32
   2   5 -14   31.36    6.74
  -2  -5  14   29.57    7.79
   2   5 -14   34.55    6.24
  -2  -5  14   38.17    6.45
  -2   5  14   36.53    5.35
   2   5 -13   48.89    8.10
  -2   5  13   65.90    6.53
  -2  -5  13   62.41    7.79
  -2  -5  13   64.70   10.11
   2   5 -13   71.27    8.72
   2   5 -13   56.02    7.98
  -2   5  13   53.78    6.50
  -2   5  13   68.52    7.23
  -2  -5  12  210.29   16.92
  -2   5  12  170.13   10.82
   2   5 -12  185.40   13.11
  -2   5  12  201.83   11.56
   2   5 -12  179.63   12.85
   2   5 -12  167.52   14.22
  -2   5  12  181.11   10.26
  -2  -5  12  187.23   12.69
   2   5 -11    1.83    2.72
   2   5 -11    7.09    3.62
  -2   5  11    4.65    2.29
  -2  -5  11    8.08    4.29
  -2  -5  11    3.87    2.02
   2   5 -11    7.37    3.50
   2   5 -10   11.00    3.78
  -2   5  10    6.42    2.17
  -2  -5  10    7.51    3.67
   2   5 -10   13.60    4.51
   2   5 -10    5.88    2.47
  -2  -5  10    8.05    3.35
  -2   5   9  400.17   13.23
  -2   5   9  395.47   17.26
   2   5  -9  391.87   18.61
   2   5  -9  388.24   16.21
   2   5  -9  367.93   18.59
  -2  -5   9  405.36   15.88
  -2  -5   9  407.48   20.91
  -2  -5   8  225.28   15.04
  -2   5   8  248.13    9.53
   2   5  -8  236.03   14.78
  -2   5   8  235.15   13.49
  -2  -5   8  226.32   11.30
   2   5  -8  229.52   12.02
   2   5  -8  252.00   14.90
  -2   5   7  250.78    8.66
   2   5  -7  232.22   14.29
  -2   5   7  218.07   12.68
   2   5  -7  249.47   11.77
  -2  -5   7  239.48   10.88
  -2  -5   7  257.51   15.54
   2   5  -7  198.21   13.00
   2   5  -6    0.48    1.48
  -2  -5   6    2.68    2.04
  -2  -5   6    2.16    1.64
  -2   5   6    2.76    1.09
   2   5  -6   -0.30    2.11
   2   5  -6    2.62    1.50
  -2   5   6    1.83    2.17
  -2   5   5   99.54    8.71
   2   5  -5  117.95   10.25
  -2  -5   5  115.97   10.02
   2   5  -5  110.33    7.09
  -2   5   5  105.18    4.12
  -2  -5   5  102.44    6.34
   2   5  -5  105.62    9.26
  -2  -5   4    5.84    2.77
  -2   5   4    4.38    1.99
  -2  -5   4    2.42    1.25
   2   5  -4    1.41    1.22
   2   5  -4    5.15    3.05
  -2   5   4    0.39    1.49
  -2   5   4    2.02    0.58
   2   5  -4    3.61    1.61
  -2   5   3  457.07   18.48
   2   5  -3  479.78   19.95
   2   5  -3  443.71   12.56
   2   5  -3  460.54   18.51
  -2  -5   3  466.10   11.61
  -2   5   3  453.84   14.15
  -2   5   2  109.85    9.31
   2   5  -2   99.30    5.64
  -2  -5   2   98.68    5.02
   2   5  -2  106.46    8.97
  -2   5   2   97.59    6.74
  -2  -5   1  458.16   10.03
   2   5  -1  446.94   11.42
   2   5  -1  446.59   17.88
  -2   5   1  454.70   14.52
  -2   5   1  460.88   19.12
   2  -5   0    6.67    2.30
  -2   5   0    5.83    2.35
   2  -5   0    5.68    2.48
   2   5   0    3.05    2.25
  -2   5   0    7.93    2.15
   2   5   0    5.87    1.55
   2  -5   1   59.60    2.73
  -2   5  -1   55.45    5.54
   2  -5   1   52.51    7.17
   2  -5   1   61.77    6.10
   2   5   1   57.41    3.91
  -2   5  -1   59.30    7.34
   2   5   2    6.01    1.43
   2  -5   2    4.51    2.93
   2  -5   2    3.91    1.01
   2  -5   2    3.06    1.43
  -2   5  -2    7.18    2.61
  -2   5  -2    4.21    2.36
  -2   5  -3  113.70   10.23
   2   5   3  108.55    5.43
   2  -5   3  100.13    9.71
  -2   5  -3  118.33    8.56
   2  -5   3  105.83    5.42
   2  -5   3  115.69    9.03
  -2   5  -4    1.98    1.20
   2  -5   4    4.09    2.66
  -2   5  -4    5.07    2.93
   2  -5   4    4.48    1.57
   2  -5   4    1.11    1.70
  -2   5  -5   10.58    3.18
   2  -5   5   10.30    3.38
   2  -5   5   10.11    2.40
   2  -5   5    8.89    3.27
  -2   5  -5   12.78    4.10
   2  -5   6 1159.56   34.73
   2  -5   6 1075.24   22.35
  -2   5  -6 1120.19   32.92
  -2   5  -6 1141.28   30.07
   2  -5   6 1142.01   31.66
  -2   5  -7  330.12   18.29
   2  -5   7  328.37   19.36
   2  -5   7  325.86   17.63
   2  -5   7  333.23   13.45
  -2   5  -7  339.14   17.15
  -2   5  -8  149.39   12.09
   2  -5   8  139.84   13.15
   2   5   8  151.05   11.03
  -2   5  -8  149.49   12.69
   2  -5   8  136.27    9.08
   2  -5   8  133.83   12.05
  -2   5  -9   63.29    8.27
   2  -5   9   45.34    7.72
   2  -5   9   54.90    8.12
   2  -5   9   53.36    6.05
   2   5   9   59.73    7.41
  -2   5  -9   57.93    8.41
   2  -5  10  359.57   21.46
   2  -5  10  374.71   21.68
   2   5  10  377.86   18.50
  -2   5 -10  385.31   21.05
  -2   5 -10  394.59   20.85
   2  -5  10  373.26   16.90
   2  -5  11  173.51   15.68
  -2   5 -11  186.30   15.13
   2  -5  11  191.17   16.20
  -2   5 -11  182.82   14.81
   2  -5  11  189.35   12.65
   2   5  11  186.77   13.60
   2   5  12   22.95    4.87
   2  -5  12   15.80    5.07
  -2   5 -12   18.82    5.99
  -2   5 -12   22.43    5.70
   2   5  12   21.68    4.49
   2  -5  12   16.64    5.45
   2  -5  12   10.99    3.66
   2   5  13    4.12    4.14
   2  -5  13   -2.15    3.92
  -2   5 -13   10.45    5.27
   2  -5  13   -1.19    3.08
  -2   5 -13    8.08    5.35
   2   5  13    6.57    4.17
   2   5  14    9.80    4.13
   2   5  14   13.23    4.72
  -2   5 -14    7.91    4.63
   2  -5  14   14.45    5.84
   2  -5  14    8.81    4.49
   2  -5  15  107.35   14.18
   2   5  15  103.29   11.87
   2   5  15  133.09   12.42
   2  -5  15  125.94   13.27
   2   6 -16   40.34    8.06
  -2   6  16   25.06    5.94
  -2   6  16   32.28    5.62
  -2   6  16   25.93    5.42
  -2  -6  16   23.94    6.10
   2   6 -16   19.55    6.37
  -2   6  15   75.52    7.49
  -2   6  15   81.77    8.62
  -2   6  15   61.13    7.98
  -2   6  15   57.15    8.45
   2   6 -15   84.56   11.33
   2   6 -15   77.31   10.21
  -2  -6  15   79.75   10.08
   2   6 -14   91.92   10.38
  -2   6  14   95.94    8.54
  -2  -6  14   95.95    9.98
   2   6 -14   85.99   11.75
  -2   6  14   86.17    9.68
  -2   6  14   92.93    8.55
  -2   6  14   89.78    9.14
  -2  -6  13    3.66    2.99
  -2   6  13    3.91    2.76
   2   6 -13    2.04    2.98
   2   6 -13    1.06    3.38
   2   6 -13    1.09    3.73
  -2   6  13    6.47    3.79
  -2   6  13    2.78    2.35
  -2   6  13    3.45    2.80
   2   6 -12    1.81    3.90
   2   6 -12    6.75    3.96
  -2  -6  12   -4.17    3.60
  -2   6  12    6.58    2.53
  -2   6  12    1.31    1.74
  -2  -6  12    1.89    2.23
   2   6 -12   -1.08    2.94
  -2   6  11    1.86    1.45
  -2  -6  11   -6.04    3.98
   2   6 -11    1.70    3.00
  -2   6  11   -5.06    3.57
  -2  -6  11    3.50    1.91
   2   6 -11    4.85    3.27
   2   6 -11    0.36    2.58
   2   6 -10   20.61    4.99
  -2  -6  10   35.79    8.55
  -2   6  10   21.34    3.45
  -2  -6  10   26.42    4.60
  -2   6  10   21.71    5.32
   2   6 -10   22.76    6.40
   2   6 -10   23.64    5.24
  -2  -6   9  310.41   14.17
   2   6  -9  330.56   18.81
  -2   6   9  345.45   18.40
   2   6  -9  345.49   19.33
   2   6  -9  305.30   14.78
  -2   6   9  319.63   11.53
  -2  -6   9  313.28   20.06
  -2   6   8  200.63    8.36
  -2  -6   8  205.54   11.08
   2   6  -8  201.71   14.47
  -2   6   8  211.78   14.91
   2   6  -8  203.49   11.63
   2   6  -8  194.75   14.58
  -2  -6   8  187.08   14.63
   2   6  -7   18.07    4.32
  -2   6   7   13.01    2.00
   2   6  -7   10.40    2.56
  -2   6   7   15.62    4.91
   2   6  -7   17.71    4.89
  -2  -6   7   14.37    2.93
  -2  -6   7   12.47    4.37
  -2   6   6   10.56    2.46
  -2  -6   6   12.05    4.36
   2   6  -6    5.90    2.14
  -2  -6   6   10.44    2.51
   2   6  -6    9.50    3.59
   2   6  -6    7.85    4.03
  -2   6   6    8.65    1.45
  -2   6   6   16.80    4.90
  -2   6   5   69.93    8.42
  -2   6   5   59.86    2.29
  -2  -6   5   62.90    8.04
  -2   6   5   59.57    5.90
   2   6  -5   57.53    7.83
  -2   6   5   56.00    2.70
   2   6  -5   69.85    8.15
  -2  -6   5   57.55    4.92
   2   6  -5   64.19    5.81
   2   6  -4   73.58    8.30
  -2  -6   4   70.17    8.09
   2   6  -4   67.82    8.65
   2   6  -4   67.75    5.50
  -2  -6   4   71.56    5.08
  -2   6   4   69.64    8.10
  -2   6   4   75.08    6.44
  -2   6   3   52.75    5.46
   2   6  -3   52.24    4.70
   2   6  -3   51.11    7.34
  -2   6   3   50.12    7.04
  -2  -6   3   54.09    4.06
   2   6  -3   47.14    6.72
   2   6  -2   -2.01    1.77
   2   6  -2    0.32    0.91
   2   6  -2    1.23    2.49
  -2  -6   2    0.46    0.96
  -2   6   2    1.43    1.99
  -2   6   2    0.55    1.28
   2   6  -1  318.92   10.41
  -2   6   1  320.77   13.65
  -2   6   1  334.68   17.67
   2   6  -1  324.87   16.64
  -2  -6   1  310.83    8.67
  -2   6   0  266.12   12.76
   2   6   0  255.63    8.93
   2  -6   0  268.89   13.10
  -2   6   0  273.21   16.39
   2   6   0  242.80   14.28
   2  -6   1   -1.28    2.61
   2   6   1    0.17    1.53
  -2   6  -1   -1.31    3.11
  -2   6  -1    0.73    1.74
   2  -6   1    5.01    2.67
   2   6   1    0.62    0.83
   2  -6   1    2.31    0.61
   2  -6   2   40.91    5.63
   2   6   2   38.18    3.45
   2  -6   2   29.54    5.72
   2  -6   2   39.21    2.68
  -2   6  -2   45.66    6.88
  -2   6  -2   30.53    4.61
   2  -6   3  281.39   15.10
  -2   6  -3  263.64   13.89
   2  -6   3  289.33   17.96
   2   6   3  273.44    9.06
  -2   6  -3  260.41   16.52
   2  -6   3  271.11    8.43
   2  -6   4    1.53    2.38
  -2   6  -4    0.46    1.78
   2   6   4    4.52    1.42
   2  -6   4   -0.08    2.24
   2  -6   4    4.44    1.42
  -2   6  -4    3.10    2.94
   2  -6   5   60.46    8.69
  -2   6  -5   71.92    7.98
   2  -6   5   80.75    5.83
  -2   6  -5   81.97    9.85
   2  -6   5   95.21    9.66
   2   6   5   72.20    4.92
  -2   6  -6  580.08   22.97
  -2   6  -6  562.42   25.10
   2  -6   6  568.89   16.43
   2  -6   6  580.07   26.70
   2  -6   6  544.74   23.43
   2  -6   7  758.42   31.25
  -2   6  -7  782.03   27.74
  -2   6  -7  754.48   29.76
   2  -6   7  751.85   28.55
   2  -6   7  764.17   20.56
   2  -6   8   10.94    4.32
  -2   6  -8    6.67    3.66
   2  -6   8    3.41    2.46
   2  -6   8    4.18    4.04
  -2   6  -8    3.57    3.42
  -2   6  -9  113.27   11.60
   2   6   9  119.49   10.67
  -2   6  -9  110.51   11.80
   2  -6   9  116.81    9.22
   2  -6   9  137.21   13.77
   2  -6   9  115.26   13.20
   2  -6  10  201.96   17.71
   2  -6  10  205.31   17.13
   2   6  10  205.62   14.57
  -2   6 -10  200.46   16.31
  -2   6 -10  202.36   15.83
   2  -6  10  191.15   12.29
   2  -6  11   11.82    5.49
   2  -6  11    7.04    3.71
  -2   6 -11    6.78    4.78
  -2   6 -11   16.88    5.47
   2   6  11   13.01    3.92
   2  -6  11    9.58    3.19
   2   6  12    2.17    3.70
   2  -6  12    1.27    3.37
  -2   6 -12    6.46    5.19
  -2   6 -12    0.43    3.58
   2   6  12    1.23    2.20
   2  -6  12    4.80    2.74
  -2   6 -13    8.87    5.78
   2  -6  13    2.55    3.01
   2   6  13    4.29    2.88
   2   6  13    4.19    3.87
   2  -6  13   -3.53    5.00
   2   6  14    3.70    4.13
   2   6  14   -0.02    2.92
   2  -6  14    5.62    4.59
   2  -6  14    6.88    5.15
  -2   6 -14    1.62    4.97
   2  -6  15   37.24    7.51
   2   6  15   46.79    8.27
   2  -6  15   27.71    7.38
   2   6  15   24.75    5.56
  -2   7  15    0.93    4.02
   2   7 -15    4.01    5.05
   2   7 -15   -1.15    4.20
  -2   7  15    5.24    3.51
  -2  -7  15   -1.83    3.85
  -2   7  15    4.78    3.14
  -2   7  14   -1.86    4.21
  -2   7  14    2.18    3.75
  -2   7  14   -1.93    2.96
   2   7 -14    6.16    6.02
  -2   7  14   -1.33    2.83
  -2  -7  14   -0.49    3.03
   2   7 -14    3.91    4.50
  -2   7  13    2.81    3.09
   2   7 -13    3.71    3.87
  -2  -7  13   -0.93    2.92
  -2   7  13    1.48    2.10
   2   7 -13   -2.63    3.73
   2   7 -13    3.90    4.24
  -2   7  13    1.58    4.11
  -2   7  12  121.60   11.96
  -2  -7  12  124.87   10.64
   2   7 -12  125.87   11.13
   2   7 -12  112.96   12.81
  -2   7  12  126.45    8.79
   2   7 -12  130.96   13.94
  -2   7  11   29.92    7.15
  -2  -7  11   31.26    5.10
   2   7 -11   23.99    5.36
  -2  -7  11   18.34    6.40
   2   7 -11   31.62    6.86
  -2   7  11   30.77    4.29
   2   7 -11   33.40    7.58
  -2  -7  10   59.67    7.00
  -2   7  10   61.72    5.45
  -2   7  10   65.30    8.91
   2   7 -10   65.33    9.41
   2   7 -10   61.06    7.48
   2   7 -10   61.73    9.44
  -2  -7  10   55.60    9.57
  -2  -7   9  167.50   10.57
  -2   7   9  162.63   13.57
   2   7  -9  165.76   14.72
  -2  -7   9  169.96   15.24
   2   7  -9  169.24   11.62
   2   7  -9  178.82   15.29
  -2   7   9  174.01    8.22
  -2   7   8  521.64   12.68
  -2  -7   8  527.57   17.64
  -2  -7   8  529.62   26.38
  -2   7   8  507.16   23.48
   2   7  -8  553.24   26.35
   2   7  -8  540.96   25.20
   2   7  -8  550.76   19.64
   2   7  -7   -0.25    3.01
  -2   7   7    0.47    0.87
  -2  -7   7    2.03    1.75
  -2  -7   7   -2.93    3.97
   2   7  -7    3.16    2.44
   2   7  -7    2.35    1.94
  -2   7   6   80.88    9.68
  -2   7   6   89.34    3.10
   2   7  -6   92.08   10.23
   2   7  -6   89.86   11.13
   2   7  -6   92.41    7.51
  -2   7   6   92.58    8.13
  -2   7   6   91.68    3.75
  -2  -7   6   94.18    6.77
  -2  -7   6  100.49   11.60
  -2  -7   5   32.31    3.78
   2   7  -5   20.29    5.39
   2   7  -5   32.35    6.43
  -2   7   5   32.45    6.85
  -2   7   5   36.30    5.59
   2   7  -5   30.61    4.26
  -2  -7   5   29.44    6.21
  -2   7   4  586.89   20.05
   2   7  -4  552.81   25.93
  -2   7   4  589.97   25.35
  -2  -7   4  578.08   14.21
   2   7  -4  571.46   24.42
   2   7  -4  566.61   16.39
   2   7  -3  102.59   11.76
  -2   7   3  104.50    8.62
  -2   7   3   87.45   10.33
   2   7  -3  102.66   10.29
  -2  -7   3  100.43    5.67
   2   7  -3   93.78    6.43
  -2  -7   2   82.75    4.90
   2   7  -2   91.81    9.81
   2   7  -2   74.18    5.57
  -2   7   2   91.57   10.23
   2   7  -2   73.15    9.36
  -2   7   2   82.93    7.71
   2   7  -1  470.21   13.20
   2   7  -1  472.83   23.91
  -2   7   1  450.71   22.83
   2   7  -1  471.06   21.57
  -2   7   1  507.27   19.05
   2   7   0   16.62    2.50
  -2   7   0   11.67    4.89
  -2   7   0   18.22    4.30
   2   7   0   25.42    5.06
   2  -7   1   -1.35    2.21
  -2   7  -1    2.27    2.24
  -2   7  -1    0.68    2.94
   2   7   1    1.00    1.15
   2   7   1    1.50    2.23
   2  -7   2  382.68    7.57
   2   7   2  356.44   18.65
  -2   7  -2  369.19   17.10
   2   7   2  361.81   11.11
   2  -7   2  364.85   17.84
  -2   7  -2  364.20   21.00
   2  -7   3  159.49   12.38
   2  -7   3  144.15   13.94
  -2   7  -3  143.40   13.22
   2   7   3  148.60    7.03
   2   7   3  144.11   11.87
  -2   7  -3  161.66   11.84
   2  -7   3  159.07    6.17
   2  -7   4   25.26    5.55
  -2   7  -4   23.27    4.49
  -2   7  -4   19.80    5.29
   2  -7   4   32.52    6.83
   2   7   4   23.11    3.08
   2  -7   4   26.31    2.96
   2  -7   5  929.82   19.02
  -2   7  -5  916.40   29.29
   2  -7   5  915.35   35.42
   2   7   5  894.85   18.05
   2  -7   5  879.23   30.84
  -2   7  -5  937.96   34.49
   2   7   6   -0.12    1.57
   2  -7   6   -2.50    2.83
   2  -7   6    1.22    3.23
   2  -7   6    4.90    1.96
  -2   7  -6    0.03    2.56
  -2   7  -6    7.19    3.64
   2  -7   7   81.26   10.47
  -2   7  -7   97.15   11.96
   2  -7   7  105.50   12.72
   2   7   7  104.02    6.61
  -2   7  -7   93.34   10.14
   2  -7   7  115.31    8.03
   2  -7   8   60.38    6.43
   2  -7   8   67.80   10.79
   2  -7   8   49.19    9.28
  -2   7  -8   59.27    9.45
  -2   7  -8   69.57    9.25
   2  -7   9    3.11    1.99
   2  -7   9   -0.42    4.20
   2  -7   9    6.41    4.66
  -2   7  -9    0.78    3.07
  -2   7  -9    1.91    3.84
  -2   7 -10   19.61    5.29
   2  -7  10   18.19    3.97
   2  -7  10   30.87    7.63
  -2   7 -10   17.76    6.64
   2   7  10   21.57    4.61
   2  -7  11    8.80    6.03
   2   7  11    3.13    3.57
   2  -7  11    2.38    2.31
  -2   7 -11    2.95    3.40
   2  -7  12  131.64   16.51
   2   7  12  139.42   13.32
  -2   7 -12  136.77   14.55
   2  -7  12  131.69   11.60
   2   7  12  129.49   10.93
   2  -7  13   23.02    5.47
   2   7  13   32.07    7.09
  -2   7 -13   31.93    8.14
   2  -7  13   28.75    9.83
   2   7  13   22.33    5.05
   2   7  14   65.47    8.87
   2   7  14   76.68   10.03
  -2   7 -14   99.58   13.64
   2  -7  14   77.92   13.08
   2  -7  14   79.16   10.13
   2   8 -14  -10.59    7.14
  -2   8  14   -2.49    2.78
  -2  -8  14   -2.32    3.16
  -2   8  14   -3.69    3.93
  -2   8  13    4.10    5.68
   2   8 -13   11.02    6.55
  -2   8  13    4.16    2.93
  -2  -8  13    1.76    2.71
   2   8 -12   89.33    9.89
  -2   8  12   73.79    6.71
   2   8 -12   73.47   11.63
  -2   8  12   57.05    9.63
  -2  -8  12   81.51    8.94
   2   8 -12   70.05   11.27
  -2  -8  11    2.21    2.43
   2   8 -11   -0.39    3.81
   2   8 -11    3.12    5.30
   2   8 -11    1.91    3.09
  -2   8  11    4.22    1.95
  -2   8  11    9.80    5.22
   2   8 -10   39.72    6.32
  -2   8  10   30.65    3.59
  -2  -8  10   32.75    5.20
  -2   8  10   45.14    8.91
   2   8 -10   33.26    8.07
   2   8 -10   39.83    8.20
  -2   8   9   76.59    5.28
   2   8  -9   97.92   11.85
  -2  -8   9   88.00    7.96
   2   8  -9   83.05   11.99
   2   8  -9   74.13    8.11
  -2   8   9   74.96   10.03
  -2   8   9   74.18    8.36
   2   8  -8   29.57    8.15
  -2  -8   8   39.32    5.27
  -2   8   8   39.81    2.70
   2   8  -8   28.49    6.84
  -2   8   8   42.72    3.30
  -2  -8   8   45.00    9.04
  -2   8   8   43.66    8.34
  -2   8   8   41.78    6.50
   2   8  -8   49.25    6.17
   2   8  -7   63.83    9.48
  -2  -8   7   64.42   10.17
  -2   8   7   72.85    9.86
  -2   8   7   58.01    3.14
  -2   8   7   75.44    8.27
  -2   8   7   59.12    2.67
   2   8  -7   73.35    7.29
   2   8  -7   75.82   11.27
  -2  -8   7   71.19    6.28
  -2  -8   6  451.60   24.22
  -2   8   6  559.46   27.18
  -2  -8   6  496.23   15.28
  -2   8   6  520.61   20.86
   2   8  -6  496.92   24.88
   2   8  -6  475.49   26.42
   2   8  -6  463.22   16.87
   2   8  -5   46.16    8.05
   2   8  -5   62.62   10.28
   2   8  -5   60.02    5.98
  -2   8   5   54.91    6.98
  -2   8   5   67.46    9.95
  -2  -8   5   58.33    4.99
  -2   8   4   45.76    7.22
  -2   8   4   43.97    9.80
   2   8  -4   10.01    5.68
  -2   8   3  250.68   18.93
   2   8  -3  196.65   17.02
  -2  -8   3  178.91    7.63
   2   8  -3  193.98    9.69
  -2   8   3  231.91   14.14
   2   8  -3  172.02   14.17
   2   8  -2    4.77    3.47
   2   8  -2    6.88    2.39
   2   8  -2    6.50    4.21
  -2   8   2    8.82    3.76
  -2   8   2    7.27    5.15
   2   8  -1  889.62   31.89
   2   8  -1  899.49   19.37
   2   8  -1  812.99   33.85
  -2   8   1  935.83   35.55
  -2   8   1  915.77   27.69
   2   8   0   37.11    6.61
   2   8   0   45.66    9.32
  -2   8   0   52.93    8.65
   2   8   0   43.66    4.26
  -2   8   0   44.41    6.95
   2   8   1  465.93   25.96
  -2   8  -1  468.27   25.34
   2   8   1  434.73   22.27
   2   8   1  432.39   12.93
  -2   8  -1  465.81   20.27
   2  -8   2  314.29    5.72
   2   8   2  308.42   18.77
  -2   8  -2  328.97   17.38
  -2   8  -2  316.04   21.27
   2  -8   2  317.42   17.89
   2   8   2  293.87   10.54
   2  -8   3    4.91    1.38
  -2   8  -3    4.90    3.44
   2   8   3    5.26    1.83
   2  -8   3    3.30    3.31
   2   8   3    3.26    3.30
  -2   8  -3    3.11    3.00
   2   8   4  490.19   13.74
   2  -8   4  491.46   23.82
  -2   8  -4  478.02   26.42
  -2   8  -4  488.33   22.39
   2  -8   4  493.29   11.82
   2   8   4  438.30   22.39
   2  -8   5   31.65    3.54
  -2   8  -5   33.15    6.18
   2   8   5   26.92    3.62
  -2   8  -5   33.26    7.79
   2  -8   5   25.79    6.25
   2  -8   6  115.12    7.34
   2  -8   6  105.43   12.57
   2  -8   6  120.23   14.21
   2   8   6  107.08    6.63
  -2   8  -6  124.64   12.08
  -2   8  -6  125.02   14.17
  -2   8  -7   82.28   11.53
   2  -8   7   78.76   10.96
   2  -8   7   74.26    6.35
  -2   8  -7   88.35   10.61
   2  -8   7   76.17   12.14
   2   8   7   90.84    6.56
   2  -8   8   20.93    6.93
  -2   8  -8   24.59    6.24
  -2   8  -8   25.08    7.72
   2  -8   8   23.61    7.12
   2  -8   8   19.67    4.04
   2   8   8   16.49    3.05
  -2   8  -9    8.77    4.19
   2   8   9    3.27    1.72
   2  -8   9    2.30    2.40
   2   8  10    8.42    2.81
   2  -8  10   10.71    6.39
  -2   8 -10    4.90    4.53
   2  -8  10    8.93    3.50
   2  -8  11   13.39    3.96
   2   8  11   10.98    3.47
  -2   8 -11   18.69    6.91
   2  -8  11   17.97    7.82
   2   8  11   15.55    5.13
  -2   8 -12   17.10    6.95
   2  -8  12   19.57    5.23
   2   8  12   13.37    4.23
   2  -8  12   10.31    7.19
   2   8  12   16.30    6.28
   2   9 -12  105.64   14.13
  -2   9  12   84.93   12.84
  -2   9  12   92.11   10.58
  -2  -9  12   89.87    9.28
   2   9 -11    7.43    5.95
  -2   9  11   10.85    6.47
  -2   9  11    6.39    3.88
   2   9 -11   17.24    5.20
  -2  -9  11   13.76    3.68
   2   9 -10  210.90   13.98
  -2   9  10  204.46   14.99
   2   9 -10  199.04   18.38
  -2   9  10  174.70   16.78
  -2   9  10  199.56    8.12
  -2  -9  10  212.98   12.68
   2   9  -9   24.32    4.99
  -2  -9   9   25.00    4.48
   2   9  -9   34.32    8.13
  -2   9   9   26.51    2.71
  -2   9   9   23.89    8.22
  -2   9   9   23.97    5.83
  -2   9   9   25.60    2.20
   2   9  -8   65.42   10.43
   2   9  -8   63.15    7.43
  -2   9   8   54.52    9.83
  -2  -9   8   62.15    6.39
  -2   9   8   45.98    7.24
   2   9  -7    1.30    2.62
  -2   9   7    2.99    3.33
   2   9  -7   -8.07    3.92
  -2   9   7   -0.37    4.38
   2   9  -7    3.86    4.19
  -2  -9   7   -1.78    1.76
  -2   9   6  155.70   12.56
   2   9  -6  163.06   10.46
  -2  -9   6  162.67    8.86
   2   9  -6  155.45   14.74
   2   9  -6  159.82   17.00
  -2   9   6  179.96   16.60
   2   9  -5   66.95    6.59
  -2  -9   5   73.15    5.61
   2   9  -5   61.87   11.18
  -2   9   5   72.38   10.92
  -2   9   5   67.71    8.35
   2   9  -5   52.52    8.90
   2   9  -4   29.90    6.59
  -2  -9   4   30.91    3.47
  -2   9   4   25.75    5.24
  -2   9   4   32.00    7.35
   2   9  -4   29.59    4.39
   2   9  -4   39.18    8.65
  -2   9   3   15.95    4.64
   2   9  -3    2.50    4.08
  -2   9   3   17.18    7.63
   2   9  -3    8.83    2.58
   2   9  -3   16.65    6.31
  -2  -9   3    6.84    1.84
  -2   9   2  149.16   15.85
   2   9  -2  123.61   14.91
   2   9  -2  121.24   12.90
   2   9  -2  130.52    7.80
  -2   9   2  116.18   10.73
  -2   9   1   19.83    6.26
   2   9  -1   17.83    6.66
   2   9  -1   25.10    6.35
   2   9  -1   21.92    3.50
  -2   9   1   25.15    5.88
  -2   9   0   62.88    8.45
   2   9   0   43.02    9.67
   2   9   0   59.65    9.71
  -2   9   0   50.37    9.72
   2   9   0   55.23    4.94
   2   9   1   62.61    5.37
   2   9   1   59.86    8.64
  -2   9  -1   82.84   11.78
   2   9   1   74.62   11.66
  -2   9  -1   80.86    9.55
   2   9   2   72.77    5.58
  -2   9  -2   90.39   12.66
  -2   9  -2   85.52    9.80
   2   9   2   82.00   12.44
   2   9   2   67.43    9.72
   2   9   3   30.43    3.70
  -2   9  -3   36.41    6.72
  -2   9  -3   41.68    9.60
   2   9   3   29.15    8.49
   2  -9   3   34.11    2.20
   2   9   3   37.31    6.89
   2  -9   3   28.33    6.56
   2  -9   4   11.91    2.00
   2  -9   4   -0.32    3.26
  -2   9  -4    5.92    3.53
   2   9   4   14.01    2.89
   2   9   4   19.72    6.57
  -2   9  -4   14.29    6.18
   2  -9   5   44.23    9.16
  -2   9  -5   50.20    7.91
   2   9   5   41.64    4.36
   2  -9   5   46.50    4.07
   2   9   5   41.02    7.63
  -2   9  -6  210.75   16.28
   2   9   6  217.70    9.81
   2  -9   6  205.66   17.93
   2   9   6  194.69   16.63
   2  -9   6  222.04    9.63
   2  -9   7    6.03    2.06
   2   9   7    5.05    2.17
  -2   9  -8    2.77    4.04
   2  -9   8    0.27    1.88
   2   9   8    2.70    2.05
  -2   9  -9  129.52   14.54
   2  -9   9  127.26    9.56
   2   9   9   95.74    7.42
  -2   9 -10   72.95   11.31
   2  -9  10   68.06    7.66
  -2   9 -11   24.33    8.09
   2   9  11   12.31    5.81
   2  -9  11   10.02    3.76
   2   9  11   10.22    4.25
  -2  10  10   92.90   10.91
   2  10 -10  107.31   14.09
  -2 -10  10  103.12    9.16
   2  10  -9   30.31    7.95
  -2 -10   9   39.39    5.32
   2  10  -9   38.91    6.59
  -2  10   9   35.44    7.20
   2  10  -8    3.32    3.75
   2  10  -8   -5.13    3.92
  -2 -10   8    1.22    2.25
  -2  10   8    2.54    4.27
  -2  10   7    6.68    3.51
   2  10  -7   13.20    4.47
  -2 -10   7    5.04    2.01
   2  10  -7    5.13    4.86
   2  10  -6   15.54    3.64
  -2  10   6   17.08    5.68
   2  10  -6   15.38    5.81
  -2 -10   6   14.72    3.09
   2  10  -5   78.45   11.63
  -2  10   5   81.37    9.79
   2  10  -5   86.02    7.68
  -2 -10   5   71.50    5.61
  -2  10   4   85.83   10.17
   2  10  -4   91.83   12.22
  -2 -10   4   91.39    5.90
   2  10  -4   96.16    7.72
   2  10  -3  139.08   15.10
   2  10  -3  147.43    8.96
  -2  10   3  126.59   11.93
   2  10  -2   -5.87    3.52
  -2  10   2   -1.82    3.40
   2  10  -2   -3.67    2.21
  -2  10   1   44.35    7.98
   2  10  -1   27.14    3.87
   2  10  -1   28.98    7.49
   2  10   0   -3.00    2.05
  -2  10   0   -6.20    3.77
   2  10   0   -5.19    4.92
   2  10   1   24.01    6.50
   2  10   1   12.81    2.79
  -2  10  -1   16.13    5.28
  -2  10  -2   37.73    7.12
   2  10   2   39.77    4.47
   2  10   2   28.41    7.22
   2  10   3    5.16    3.96
  -2  10  -3    6.02    4.77
   2  10   3   -0.38    1.86
  -2  10  -4   10.32    5.33
   2 -10   4    6.32    1.07
   2  10   4    4.87    4.18
   2  10   4    6.71    2.57
   2  10   5   66.24    5.72
   2  10   5   72.95   10.72
  -2  10  -5   78.52   10.63
   2 -10   5   77.89    4.51
   2  10   6   -2.11    4.08
   2 -10   6    5.66    2.13
  -2  10  -6    3.82    4.29
   2 -10   7  128.00    7.79
   2  10   7  121.14   14.31
  -2  10  -7  126.65   14.09
   2  10   8   11.31    5.87
  -2  10  -8   13.09    7.10
   2 -10   8   12.10    2.59
  -2  11   7   29.21    6.72
   2  11  -7   25.69    8.43
  -2 -11   7   14.62    3.10
  -2 -11   6    1.40    1.73
   2  11  -6    2.17    4.54
  -2  11   6   -7.25    4.63
  -2  11   5   95.48   11.19
   2  11  -5  114.59   14.71
   2  11  -4    6.70    6.31
  -2  11   4   14.19    5.75
   2  11  -3   43.04    9.73
  -2  11   3   33.51    7.04
   2  11  -2   11.52    5.61
  -2  11   2    5.29    4.95
   2  11  -1   -4.12    5.37
  -2  11   1    3.73    3.99
   2  11   0  158.30   16.83
  -2  11   0  180.11   15.71
   2  11   1  167.40   16.90
  -2  11  -1  143.46   14.46
  -2  11  -2   13.33    4.96
   2  11   2    5.36    4.23
  -2  11  -3    4.79    5.07
   2  11   3   -1.07    4.88
  -2  11  -4   53.46    9.53
   2  11   4   37.28    8.98
   2  11   5    4.23    6.94
  -2  11  -5   -4.23    5.26
  -3   0  19    1.49    4.20
  -3   0  18   11.63    6.20
  -3   0  18    9.46    5.09
  -3   0  17    0.70    4.00
  -3   0  17    1.58    3.18
  -3   0  16   23.83    6.24
  -3   0  16   24.71    5.59
  -3   0  15    0.86    2.44
  -3   0  15    3.56    3.83
  -3   0  14   58.42    7.80
  -3   0  14   53.80    7.12
  -3   0  13   -0.45    2.07
  -3   0  13    0.41    2.30
  -3   0  12  235.39   13.15
   3   0 -12  239.11   13.15
  -3   0  12  212.06   12.22
   3   0 -11   -0.83    1.11
  -3   0  11    0.88    1.21
  -3   0  11   -0.44    1.32
   3   0 -11    0.82    1.22
   3   0 -10   81.92    7.09
  -3   0  10   73.08    6.47
   3   0 -10   80.20    6.44
  -3   0  10   72.96    6.48
  -3   0   9   -0.35    0.97
  -3   0   9    2.66    1.72
   3   0  -9    0.36    1.32
   3   0  -9   -0.71    1.31
   3   0  -8 1267.95   24.10
  -3   0   8 1236.51   23.50
   3   0  -8 1236.83   22.04
   3   0  -7    1.45    0.88
  -3   0   7    1.37    1.10
   3   0  -7   -0.26    1.30
  -3   0   7   -1.66    1.31
   3   0  -6   91.65    4.98
  -3   0   6   96.46    5.63
   3   0  -6   96.50    5.80
  -3   0   6  110.38    5.80
   3   0  -5   -0.10    0.64
   3   0  -5    0.48    0.99
  -3   0   5   -0.48    0.69
  -3   0   5   -0.35    0.62
  -3   0   3   -0.19    0.58
  -3   0   3   -1.41    0.74
   3   0  -3    0.41    0.59
   3   0  -3    1.00    0.78
   3   0  -3    0.92    0.56
  -3   0   1   10.55    1.63
   3   0  -1   13.43    1.92
   3   0  -1   10.07    2.27
   3   0   0  410.12   11.16
   3   0   0  436.55    8.17
  -3   0   0  421.80   11.18
   3   0   1    1.27    0.87
  -3   0  -1    0.82    0.71
   3   0   2 6401.60   51.02
  -3   0  -2 5954.99   47.66
  -3   0  -3    0.40    1.04
   3   0   3   -1.70    1.19
  -3   0  -4 1145.32   23.59
   3   0   4 1083.05   23.51
  -3   0  -5    1.75    1.30
   3   0   5    0.50    1.58
   3   0   6  175.44   10.62
  -3   0  -6  171.18    9.92
   3   0   6  175.53   10.33
  -3   0  -7    0.01    1.05
   3   0   7    0.04    1.31
   3   0   7    0.01    1.59
   3   0   8  437.37   18.17
   3   0   8  448.70   18.42
  -3   0  -8  465.55   17.80
   3   0   9    2.08    2.39
  -3   0  -9    0.01    2.15
   3   0   9    2.51    2.72
   3   0  10   59.19    7.55
  -3   0 -10   56.18    6.90
   3   0  10   56.45    7.56
  -3   0 -11   -0.96    2.49
   3   0  11    1.41    3.88
   3   0  11    5.06    3.08
   3   0  11   -0.91    1.71
  -3   0 -12 1151.42   31.93
   3   0  12 1204.25   36.72
   3   0  12 1107.82   34.00
   3   0  13   -1.14    3.14
  -3   0 -13    1.06    3.05
   3   0  13    1.36    2.90
   3   0  13   -4.82    3.41
  -3   0 -14    4.02    2.59
   3   0  14    3.66    3.74
   3   0  14    4.27    3.36
   3   0  15    7.77    4.66
   3   0  15    0.20    3.45
   3   0  16  263.90   18.78
   3   0  16  240.78   18.38
   3   0  17    4.19    5.66
   3   0  17   -2.26    4.30
  -3   1  19   42.59    7.67
  -3  -1  19   37.22    7.56
  -3   1  18   51.66    9.17
  -3   1  18   65.76    9.23
  -3  -1  18   67.16    9.70
  -3  -1  17  180.18   15.67
  -3   1  17  154.09   13.88
  -3  -1  17  166.50   13.84
  -3   1  17  166.61   13.86
  -3   1  16    4.35    4.24
  -3   1  16    1.37    2.39
  -3  -1  16   -4.14    3.63
  -3  -1  16    3.71    4.25
  -3   1  15    1.81    2.19
  -3  -1  15    4.26    2.41
  -3   1  15   -0.84    2.89
  -3  -1  15    2.06    3.02
  -3   1  14   22.39    5.01
  -3  -1  14   22.83    4.71
   3   1 -14   24.28    4.72
  -3   1  14   19.12    3.89
  -3  -1  14   33.96    6.19
  -3   1  13   22.90    4.54
   3   1 -13   16.15    2.12
   3   1 -13   19.79    4.13
  -3   1  13   23.50    4.83
  -3  -1  13   24.99    5.34
   3   1 -13   23.40    4.83
  -3  -1  13   24.08    4.69
  -3   1  12  200.99   11.76
   3   1 -12  172.79    6.29
   3   1 -12  230.56   13.15
   3   1 -12  197.47   11.94
  -3  -1  12  215.69   13.30
  -3  -1  12  212.84   12.41
  -3   1  12  208.00   11.96
  -3  -1  11  909.89   25.74
   3   1 -11  815.27   13.09
   3   1 -11  870.86   24.17
  -3   1  11  889.31   22.86
  -3  -1  11  914.13   24.32
   3  -1 -11  902.83   23.63
  -3   1  11  874.60   23.06
   3   1 -11  891.35   24.87
  -3  -1  10  346.70   15.15
  -3   1  10  351.66   13.25
  -3  -1  10  323.76   13.74
   3   1 -10  322.35    7.72
   3  -1 -10  333.43   13.58
   3   1 -10  323.62   14.01
  -3   1  10  330.10   13.29
   3   1 -10  341.40   14.71
  -3   1   9   55.20    4.95
  -3  -1   9   55.06    5.35
  -3  -1   9   74.15    6.62
   3   1  -9   69.01    6.27
   3   1  -9   64.41    6.20
  -3   1   9   56.86    5.24
   3   1  -9   60.75    3.24
   3  -1  -9   67.00    5.87
   3   1  -8  736.95   19.17
  -3  -1   8  698.33   17.94
  -3   1   8  744.12   16.19
  -3  -1   8  777.26   20.12
  -3   1   8  714.37   17.32
   3   1  -8  711.74   10.92
   3  -1  -8  736.93   17.88
   3   1  -8  672.33   17.88
   3   1  -7   30.25    3.65
   3  -1  -7   36.73    3.86
   3   1  -7   33.83    2.47
  -3   1   7   32.16    3.48
  -3  -1   7   33.97    4.10
  -3  -1   7   34.24    3.74
  -3   1   7   36.66    3.26
   3   1  -7   35.06    3.90
  -3   1   6   10.94    1.63
   3   1  -6   10.90    2.18
   3   1  -6    7.24    1.67
   3  -1  -6    9.77    1.47
   3   1  -6    9.58    1.33
  -3   1   6    7.49    1.52
  -3  -1   6    7.10    1.84
  -3  -1   6   12.43    2.27
   3  -1  -6   13.55    2.24
   3   1  -5  197.16    8.14
   3  -1  -5  204.89    7.36
  -3   1   5  216.12    7.25
   3   1  -5  217.30    8.35
  -3   1   5  198.30    4.48
   3  -1  -5  209.26    5.27
  -3   1   5  212.87    5.63
  -3  -1   5  209.42    8.70
  -3  -1   5  211.88    8.03
  -3  -1   4   13.24    1.90
   3  -1  -4   14.86    1.76
  -3   1   4   16.64    1.81
   3  -1  -4   12.78    1.00
  -3   1   4   13.17    1.01
   3  -1  -4   11.87    1.37
  -3   1   4   10.69    1.27
   3   1  -4    7.55    1.39
  -3  -1   4   13.90    2.15
   3   1  -4   11.72    2.09
   3  -1  -3    0.50    0.45
  -3   1   3   -0.03    0.43
  -3   1   3    0.14    0.52
  -3  -1   3    1.53    0.79
   3   1  -3    1.05    0.48
   3  -1  -3    1.27    0.61
   3   1  -3   -0.26    0.96
  -3   1   2  205.43    5.05
   3   1  -2  188.66    6.60
   3  -1  -2  197.45    7.10
   3   1  -2  205.16    6.45
   3  -1  -2  198.02    5.36
  -3   1   2  202.10    7.00
  -3  -1   2  203.30    6.11
   3   1  -1  340.65    9.48
  -3  -1   1  357.27    7.78
   3  -1  -1  364.65    6.79
   3   1  -1  364.66    8.20
   3  -1  -1  350.59   10.27
  -3   1   1  342.11    9.94
   3   1   0    2.15    0.75
   3  -1   0    3.26    1.26
   3   1   0    3.23    0.95
  -3   1   0    1.80    1.04
   3  -1   1   38.04    3.23
   3   1   1   30.93    3.27
  -3  -1  -1   42.46    3.84
   3  -1   1   40.59    4.08
  -3   1  -1   36.26    3.92
  -3  -1  -2 3267.17   34.86
   3  -1   2 3365.07   38.62
   3  -1   2 3394.10   32.97
  -3   1  -2 3485.70   38.77
   3   1   2 3379.05   36.74
   3   1   3    0.27    1.19
   3  -1   3   -0.34    0.80
  -3   1  -3    2.25    1.57
   3  -1   3    0.65    0.97
  -3  -1  -3    0.63    1.02
  -3   1  -4 1326.54   26.68
  -3  -1  -4 1343.46   25.04
   3  -1   4 1380.83   25.33
   3  -1   4 1325.41   27.04
   3   1   4 1333.33   25.88
   3   1   5  436.79   15.59
  -3   1  -5  430.10   15.74
   3  -1   5  461.05   15.73
  -3  -1  -5  439.21   15.01
   3  -1   5  450.08   16.54
   3  -1   6   46.57    5.67
   3   1   6   44.00    5.12
   3  -1   6   50.92    5.63
  -3   1  -6   48.23    5.48
  -3  -1  -6   50.77    5.35
   3   1   7   13.37    3.13
   3  -1   7   15.88    3.24
  -3   1  -7   12.50    3.29
  -3  -1  -7   13.40    3.20
   3  -1   7   14.21    3.59
   3  -1   8   23.91    4.74
  -3  -1  -8   20.57    3.99
   3   1   8   18.94    4.09
  -3   1  -8   17.77    3.92
   3  -1   8   27.56    5.01
   3   1   8   17.07    3.42
   3   1   9  136.09   10.70
  -3  -1  -9  132.19    9.72
   3  -1   9   98.00    9.42
  -3   1  -9  129.14   10.08
   3  -1   9  105.90    9.68
   3   1   9  116.11    9.87
   3  -1   9  120.19    9.03
  -3   1 -10  617.79   22.72
  -3  -1 -10  618.60   21.74
   3  -1  10  614.64   24.10
   3   1  10  651.68   24.18
   3  -1  10  640.42   24.46
   3  -1  10  619.38   21.45
   3   1  10  598.73   22.87
  -3   1 -11   35.30    5.69
   3  -1  11   43.52    6.99
   3   1  11   40.88    6.74
   3  -1  11   41.71    6.41
   3  -1  11   43.27    6.71
   3   1  11   36.41    5.66
   3   1  11   35.78    6.36
   3  -1  12   34.39    5.81
   3   1  12   24.18    5.63
   3  -1  12   27.68    6.14
  -3   1 -12   32.70    5.71
   3   1  12   31.93    5.97
   3  -1  12   34.79    6.71
   3   1  12   32.76    5.57
   3   1  13  146.38   13.59
   3   1  13  121.09   11.29
  -3   1 -13  116.59   10.88
   3  -1  13  138.56   13.67
   3   1  13  135.63   12.71
   3  -1  13  127.79   11.48
   3  -1  13  122.93   12.50
   3   1  14   15.52    4.75
  -3   1 -14   17.28    4.57
   3  -1  14   19.35    5.17
   3  -1  14   22.59    6.13
   3   1  14   16.12    4.99
   3  -1  15   15.75    5.12
   3   1  15    9.60    3.99
  -3   1 -15    4.35    3.66
   3   1  15   18.93    5.91
   3  -1  15   -0.18    3.79
   3  -1  16   15.79    5.31
  -3   1 -16   21.60    6.35
   3   1  16    9.18    4.29
   3   1  16   22.36    7.38
   3  -1  16    8.04    4.49
  -3  -2  19   21.01    6.60
  -3   2  19   27.52    6.88
  -3   2  18   82.56   10.69
  -3   2  18   83.12   10.21
  -3  -2  18   83.05   10.60
  -3  -2  17   22.24    7.00
  -3  -2  17   18.54    5.47
  -3   2  17   20.06    5.53
  -3   2  17   17.88    5.58
  -3  -2  16  240.45   16.30
  -3   2  16  251.48   15.79
  -3  -2  16  219.29   17.36
   3   2 -16  182.01    8.65
  -3   2  16  228.55   14.94
   3   2 -16  218.75   15.60
  -3   2  15   11.32    3.98
   3   2 -15    4.28    1.70
  -3  -2  15   10.09    3.70
  -3   2  15    8.30    2.55
  -3   2  15    6.67    1.08
  -3  -2  15   11.46    4.39
   3   2 -15   15.03    4.17
   3   2 -14   16.72    2.64
  -3   2  14   20.60    1.90
  -3  -2  14   29.78    5.21
   3   2 -14   20.84    4.95
  -3   2  14   22.42    4.28
  -3   2  14   21.23    4.55
  -3  -2  14   24.91    5.80
   3   2 -14   27.85    5.53
  -3  -2  13  613.04   24.80
   3   2 -13  586.64   14.95
   3   2 -13  601.97   22.84
  -3   2  13  565.16    9.64
  -3   2  13  624.94   20.90
   3   2 -13  615.14   23.21
  -3   2  13  587.69   20.95
  -3  -2  12   95.01    9.37
   3   2 -12   90.61    8.68
   3   2 -12   84.25    8.40
  -3   2  12   84.56    7.28
  -3  -2  12   78.84    7.70
  -3   2  12   83.48    3.70
   3   2 -12   77.07    5.33
  -3   2  12   83.82    7.44
   3   2 -11    4.14    1.46
  -3   2  11    3.04    1.31
   3   2 -11    2.56    1.75
  -3   2  11    5.63    2.22
  -3   2  11    4.18    1.04
   3   2 -11    4.57    2.54
  -3  -2  11    3.76    2.93
  -3  -2  11    3.55    2.40
  -3   2  10  116.01    7.34
   3   2 -10  118.33    8.97
  -3  -2  10  113.22    9.66
  -3   2  10  111.93    4.38
  -3  -2  10  121.62    8.73
   3   2 -10  105.71    8.46
  -3   2  10  108.04    7.54
   3   2 -10  126.45    6.75
  -3   2  10  108.90    4.00
  -3  -2   9   31.19    4.78
   3   2  -9   28.29    4.41
  -3   2   9   23.77    3.18
   3  -2  -9   27.03    3.72
   3   2  -9   27.00    3.20
   3   2  -9   27.15    4.17
  -3   2   9   25.87    2.16
  -3   2   9   25.35    1.91
  -3   2   9   28.47    3.72
  -3  -2   9   25.68    3.93
   3   2  -8  345.26   14.16
   3   2  -8  339.46   10.81
   3   2  -8  354.15   13.61
  -3   2   8  359.36   10.58
  -3  -2   8  338.40   13.00
  -3   2   8  322.06    7.70
   3  -2  -8  346.20   11.82
  -3   2   8  336.60   11.58
  -3  -2   8  341.87   14.72
  -3  -2   7  622.42   18.98
  -3  -2   7  615.98   16.28
   3   2  -7  621.51   14.67
  -3   2   7  609.44   10.92
  -3   2   7  618.39   14.39
   3   2  -7  588.24   17.46
   3  -2  -7  632.75   14.98
  -3   2   7  631.69   12.30
   3   2  -7  642.64   17.16
   3   2  -6   77.14    6.17
  -3  -2   6   69.09    5.99
  -3   2   6   75.56    3.65
  -3  -2   6   73.72    5.35
  -3   2   6   71.96    4.59
   3   2  -6   72.22    4.98
  -3   2   6   68.68    3.86
   3  -2  -6   75.25    4.70
   3   2  -6   69.68    5.48
   3   2  -5  207.61    9.83
   3  -2  -5  222.26    7.27
  -3   2   5  219.87    7.28
  -3   2   5  213.70    6.89
  -3   2   5  221.63    4.71
   3   2  -5  216.67    8.83
  -3  -2   5  217.14   10.21
  -3  -2   5  218.72    8.47
   3  -2  -4  221.77    8.10
  -3  -2   4  229.40    9.95
  -3   2   4  229.38    6.25
  -3  -2   4  225.34    8.06
   3   2  -4  218.13    8.22
  -3   2   4  216.63    7.68
   3   2  -4  209.05    9.56
   3  -2  -4  214.08    6.38
   3   2  -3 1274.23   18.59
   3   2  -3 1283.48   23.13
   3  -2  -3 1244.15   13.68
   3  -2  -3 1248.62   20.09
  -3   2   3 1279.79   19.81
  -3   2   3 1294.64   12.60
  -3   2   2 2534.43   15.34
   3  -2  -2 2435.88   29.58
  -3   2   2 2452.01   29.03
   3   2  -2 2445.99   24.19
   3  -2  -2 2382.27   16.62
   3   2  -2 2478.59   31.14
  -3   2   1    0.34    0.37
   3   2  -1    3.02    1.01
   3  -2  -1    1.71    0.57
  -3  -2   1    2.22    0.72
   3  -2  -1    0.26    1.14
   3  -2  -1    2.17    0.59
  -3   2   1    1.03    1.06
  -3   2   0 1381.43   16.96
   3   2   0 1436.29   17.30
   3  -2   0 1379.89   24.59
  -3   2   0 1434.94   24.68
   3  -2   0 1418.48   17.77
   3  -2   1 1018.61   22.11
  -3   2  -1 1040.24   21.85
   3   2   1 1035.20   14.85
   3  -2   1 1021.77   17.27
  -3   2  -2  206.39    8.46
   3  -2   2  213.89    8.84
   3   2   2  208.08    9.43
   3  -2   2  205.44   10.47
  -3   2  -2  205.19   10.29
   3  -2   3  202.98   10.76
   3   2   3  199.81    9.65
  -3   2  -3  181.19   10.15
   3  -2   3  196.97    9.24
   3  -2   4 2053.53   32.09
   3  -2   4 2081.72   36.04
  -3   2  -4 2088.85   35.23
   3   2   4 2089.02   32.77
   3  -2   5    0.95    1.41
  -3   2  -5   -0.51    1.48
   3   2   5   -0.95    1.51
   3  -2   5    0.58    1.22
   3  -2   6   62.51    6.50
   3   2   6   58.84    6.20
   3  -2   6   57.36    6.65
  -3   2  -6   64.14    6.64
   3   2   7   28.86    4.75
   3  -2   7   32.95    5.25
  -3   2  -7   30.84    4.85
   3  -2   7   34.25    5.47
  -3   2  -8   58.81    6.81
   3   2   8   56.43    6.69
   3  -2   8   67.81    7.61
   3  -2   8   59.22    6.00
   3  -2   8   50.34    6.74
   3   2   9  536.87   20.95
   3  -2   9  550.36   19.47
   3  -2   9  561.07   22.93
  -3   2  -9  546.92   21.64
   3  -2   9  518.35   22.03
   3   2  10   55.39    7.38
   3  -2  10   61.81    8.21
   3   2  10   70.23    8.36
  -3   2 -10   56.25    6.94
   3  -2  10   65.13    8.45
   3  -2  10   60.05    6.94
  -3   2 -11  356.87   18.71
   3  -2  11  309.39   18.51
   3   2  11  330.81   18.27
   3  -2  11  350.46   19.59
   3   2  11  334.33   17.94
   3  -2  11  338.73   17.01
  -3   2 -12  196.45   14.59
   3   2  12  196.04   14.72
   3  -2  12  183.40   14.93
   3  -2  12  202.63   15.93
   3  -2  12  190.13   13.33
   3   2  12  194.49   14.12
   3   2  12  196.23   13.33
   3   2  13   13.33    4.43
   3  -2  13    8.89    4.30
   3   2  13   20.43    5.31
  -3   2 -13   11.92    4.31
   3   2  13   10.85    3.21
   3  -2  13   15.45    5.52
   3  -2  13   11.55    4.90
   3  -2  14  111.60   12.27
  -3   2 -14  125.06   12.17
   3   2  14  116.40   11.92
   3  -2  14  131.64   12.32
   3   2  14  116.79   11.65
  -3   2 -15   23.09    6.35
   3   2  15   25.07    6.19
   3   2  15   14.78    5.27
   3  -2  15   23.11    7.08
   3  -2  15   16.93    5.40
   3   2  16   67.71    8.95
   3  -2  16   52.45    9.97
  -3   2 -16   61.26    9.73
   3  -2  16   56.64    9.01
   3   2  16   64.36    9.89
  -3   3  19   25.11    6.23
  -3  -3  19   24.93    6.56
  -3   3  18  138.01   12.83
  -3  -3  18  145.22   14.04
  -3   3  18  147.74   13.30
  -3   3  17  168.63   13.54
   3   3 -17  176.62   15.33
  -3  -3  17  191.71   15.22
  -3   3  17  186.06   14.02
   3   3 -17  155.47    9.08
  -3  -3  16   14.29    5.96
   3   3 -16   10.86    2.46
  -3   3  16   25.20    5.13
  -3   3  16   16.93    2.37
  -3   3  16   16.75    3.83
   3   3 -16   25.43    5.90
  -3  -3  16   16.79    4.80
  -3   3  16   14.80    2.03
  -3   3  15   18.85    4.52
  -3  -3  15   16.59    4.10
  -3   3  15   18.39    4.37
   3   3 -15   11.62    3.84
   3   3 -15   19.83    3.79
   3   3 -15   23.34    6.04
  -3   3  15   15.42    2.77
  -3   3  15   17.72    2.53
  -3  -3  15   10.61    5.57
   3   3 -14  474.55   21.43
  -3   3  14  415.13   11.38
   3   3 -14  481.96   22.65
  -3  -3  14  478.83   21.15
  -3   3  14  446.41   18.43
  -3  -3  14  462.53   23.78
  -3   3  14  455.29   11.19
  -3   3  14  470.58   19.17
   3   3 -14  440.64   15.40
  -3  -3  13   -4.72    3.60
  -3   3  13   11.97    3.73
   3   3 -13    2.20    1.91
  -3   3  13    7.14    1.73
   3   3 -13    0.76    2.38
  -3   3  13    5.23    3.13
  -3  -3  13    3.58    3.03
  -3   3  13    6.18    1.48
   3   3 -13    9.41    2.63
  -3  -3  12   47.78    7.33
  -3   3  12   45.90    5.40
  -3  -3  12   43.35    5.99
   3   3 -12   44.29    6.41
  -3   3  12   44.19    3.50
   3   3 -12   47.16    6.79
  -3   3  12   47.43    5.71
   3   3 -12   41.71    4.79
  -3   3  12   45.45    3.93
  -3   3  11   33.83    3.03
  -3   3  11   31.97    4.11
   3   3 -11   40.05    5.81
  -3   3  11   30.71    3.37
  -3   3  11   31.22    4.36
  -3  -3  11   34.42    5.94
   3   3 -11   41.05    5.96
   3   3 -11   32.82    4.16
  -3  -3  11   31.65    4.86
  -3   3  10    0.50    0.92
  -3   3  10    1.58    1.54
   3   3 -10   -0.08    1.62
   3   3 -10    1.33    1.43
  -3   3  10    2.51    1.38
  -3  -3  10    0.05    1.28
   3   3 -10   -0.33    1.76
  -3   3  10    0.82    1.29
  -3  -3  10    1.97    2.13
  -3  -3   9  381.08   14.78
   3   3  -9  369.23   16.30
   3   3  -9  374.46   13.95
  -3  -3   9  377.34   17.55
   3   3  -9  393.33   15.65
  -3   3   9  402.54   13.24
  -3   3   9  380.63   11.49
  -3   3   9  389.95   11.95
   3   3  -8 1191.56   25.68
   3   3  -8 1156.55   27.89
  -3   3   8 1208.31   18.95
  -3  -3   8 1173.69   24.52
   3   3  -8 1195.61   24.91
  -3   3   8 1216.34   21.26
  -3  -3   8 1211.78   29.96
  -3   3   8 1150.54   20.34
  -3  -3   7  588.69   16.36
  -3  -3   7  588.55   20.21
   3   3  -7  562.94   17.06
  -3   3   7  579.55   11.68
  -3   3   7  568.34   14.48
  -3   3   7  610.80   13.80
   3   3  -7  600.97   17.35
   3   3  -7  594.16   19.28
   3  -3  -7  590.69   13.72
   3   3  -6  495.28   17.22
   3  -3  -6  513.69   11.56
   3   3  -6  490.48   15.97
  -3   3   6  491.68   13.73
   3   3  -6  502.54   14.96
  -3  -3   6  519.44   14.52
  -3  -3   6  498.14   17.82
  -3   3   6  517.22   11.43
  -3   3   5  589.93   10.65
   3   3  -5  589.85   18.29
   3   3  -5  608.70   15.46
  -3   3   5  589.66   15.36
  -3  -3   5  585.92   14.30
   3  -3  -5  599.75   11.17
  -3  -3   5  597.63   18.81
   3   3  -4   17.40    3.21
  -3   3   4   20.15    1.61
  -3  -3   4   16.86    2.34
   3  -3  -4   18.00    1.75
   3  -3  -4   18.96    3.09
  -3   3   4   20.29    3.06
  -3   3   4   18.42    1.64
   3   3  -4   20.39    2.72
  -3  -3   4   15.31    3.10
   3   3  -3   94.21    7.15
  -3   3   3   90.69    3.43
   3  -3  -3   93.08    6.71
  -3   3   3   91.46    6.46
   3   3  -3   85.80    5.28
  -3  -3   3   89.16    4.90
  -3   3   3   82.71    2.59
   3  -3  -3   86.00    3.09
  -3   3   2  545.52    9.51
   3  -3  -2  510.06    6.48
   3  -3  -2  516.45   16.11
  -3  -3   2  529.65   11.22
  -3   3   2  540.88   16.00
   3   3  -2  521.77   12.22
   3   3  -2  542.69   16.80
   3  -3  -2  542.73   10.17
   3  -3  -1  614.75    6.82
  -3   3   1  621.69   17.87
   3  -3  -1  616.03   18.18
  -3  -3   1  627.80   11.80
   3   3  -1  605.54   12.67
   3  -3  -1  616.22   12.23
  -3   3   1  619.25   11.51
   3  -3   0   53.26    4.06
   3  -3   0   47.70    5.22
  -3   3   0   54.50    3.89
   3   3   0   57.65    3.83
  -3   3   0   54.75    5.64
   3   3   1  519.49   11.18
   3  -3   1  475.91   16.86
   3  -3   1  497.63   13.47
  -3   3  -1  520.55   17.33
  -3   3  -1  488.50   12.74
   3  -3   2 2812.78   34.34
  -3   3  -2 2763.28   33.11
   3  -3   2 2775.49   42.35
  -3   3  -2 2818.75   41.90
   3  -3   3  179.52   11.26
   3  -3   3  188.09    9.66
  -3   3  -3  173.17    9.01
  -3   3  -3  180.64   10.95
   3  -3   4  523.51   17.14
   3   3   4  492.18   16.72
   3  -3   4  468.38   18.67
  -3   3  -4  496.91   18.60
  -3   3  -4  496.12   16.21
   3   3   5  269.09   12.82
  -3   3  -5  275.60   12.80
  -3   3  -5  284.43   14.71
   3  -3   5  271.40   13.24
   3  -3   5  266.79   14.64
   3  -3   5  260.32   10.45
   3  -3   6 1133.95   23.43
   3  -3   6 1173.84   29.26
   3   3   6 1145.89   27.49
  -3   3  -6 1183.58   30.91
  -3   3  -6 1131.07   27.58
   3  -3   6 1148.22   31.05
  -3   3  -7   13.47    3.58
   3  -3   7   15.54    4.24
   3   3   7   12.06    3.39
   3  -3   7   12.79    3.12
   3  -3   7   14.89    3.84
  -3   3  -7   13.02    3.31
   3   3   8  211.37   12.97
   3  -3   8  224.16   14.36
   3  -3   8  218.99   11.83
   3  -3   8  243.21   15.39
  -3   3  -8  218.23   13.93
   3   3   9  572.96   22.06
   3  -3   9  561.12   23.38
   3  -3   9  534.17   23.74
   3  -3   9  560.46   19.85
  -3   3  -9  548.26   22.76
   3   3  10   31.70    5.62
   3  -3  10   22.99    5.12
  -3   3 -10   34.05    6.04
   3  -3  10   32.30    5.25
   3  -3  10   38.58    6.83
   3  -3  11  212.31   13.69
   3  -3  11  217.39   16.39
  -3   3 -11  212.26   15.17
   3   3  11  206.08   14.61
   3  -3  11  223.07   16.34
  -3   3 -12   79.56    9.61
   3   3  12   89.18    9.96
   3  -3  12   90.51   11.70
   3  -3  12   82.53    9.11
   3  -3  12   88.35   11.03
   3   3  12   86.77   10.04
   3   3  13  148.04   13.59
   3  -3  13  145.59   12.62
   3  -3  13  147.89   14.51
  -3   3 -13  125.91   12.50
   3   3  13  133.97   12.00
   3   3  13  154.84   13.57
   3   3  14   93.00   10.60
   3  -3  14   98.65   10.98
   3   3  14  102.32   10.90
   3  -3  14   87.09   11.78
  -3   3 -14   78.05   10.03
  -3   3 -15    3.21    4.34
   3   3  15    6.47    3.86
   3   3  15   -0.74    3.21
   3  -3  15    4.16    3.65
   3  -3  15    8.18    5.29
   3  -3  16   12.25    6.70
   3  -3  16    9.33    4.22
   3   3  16    8.02    3.79
   3   3  16   11.25    5.84
   3   4 -18    6.92    5.38
  -3   4  18    4.92    4.81
  -3   4  18    8.12    4.22
  -3  -4  18    6.91    4.41
   3   4 -17    0.60    2.77
   3   4 -17   10.80    4.87
  -3   4  17    0.00    3.86
  -3   4  17    3.01    3.58
  -3  -4  17   -1.61    3.55
  -3   4  16    2.53    3.57
   3   4 -16    5.06    3.24
  -3   4  16   -1.65    2.04
  -3   4  16   -0.64    2.62
  -3  -4  16    1.51    2.77
   3   4 -16   -2.84    2.61
  -3   4  16    0.63    1.72
  -3  -4  15  102.87   12.31
   3   4 -15  102.34   11.23
  -3  -4  15  102.23   10.58
  -3   4  15   99.66    6.82
  -3   4  15  105.03    9.45
  -3   4  15  110.86   10.06
   3   4 -15   98.49    8.65
  -3   4  15  113.21    6.65
   3   4 -14  260.00   13.61
  -3   4  14  268.80   14.17
   3   4 -14  250.47   17.46
  -3   4  14  260.20   11.37
   3   4 -14  289.93   17.22
  -3   4  14  280.55   14.64
  -3   4  14  273.61   10.30
  -3  -4  14  283.76   16.77
  -3  -4  14  277.22   19.99
   3   4 -13  875.67   28.56
  -3  -4  13  847.55   27.18
  -3   4  13  776.13   19.75
   3   4 -13  843.10   30.14
  -3   4  13  851.28   23.59
  -3   4  13  837.13   17.97
   3   4 -13  832.00   24.40
  -3   4  13  862.44   24.73
  -3  -4  13  810.90   31.79
   3   4 -12  139.40   12.03
   3   4 -12  129.53    9.73
  -3   4  12  143.48    7.22
  -3   4  12  143.18    9.10
  -3  -4  12  135.31   12.98
  -3  -4  12  139.01   10.68
  -3   4  12  133.73    8.30
  -3   4  12  136.06    9.41
   3   4 -12  143.92   11.68
  -3  -4  11  560.93   24.76
  -3  -4  11  537.58   19.96
  -3   4  11  564.85   16.87
   3   4 -11  560.03   23.03
  -3   4  11  557.26   16.89
   3   4 -11  552.75   19.60
   3   4 -11  581.65   21.46
  -3   4  11  598.96   18.33
  -3   4  10  210.97    9.57
   3   4 -10  233.80   13.03
  -3   4  10  215.84   10.57
   3   4 -10  221.59   12.39
  -3  -4  10  223.59   15.23
  -3   4  10  227.11   10.44
   3   4 -10  215.66   13.85
  -3  -4  10  227.74   12.25
  -3   4   9    0.48    0.96
   3   4  -9    2.68    2.02
  -3   4   9   -0.87    1.25
  -3   4   9   -0.78    1.88
   3   4  -9    2.60    2.31
  -3  -4   9   -1.20    2.56
   3   4  -9    0.62    1.76
  -3  -4   9   -2.32    1.24
   3   4  -8  776.92   22.99
   3   4  -8  780.35   21.57
  -3  -4   8  802.50   26.49
  -3  -4   8  781.83   20.38
  -3   4   8  763.70   16.39
   3   4  -8  744.85   24.12
  -3   4   8  772.62   20.20
   3   4  -7 1234.94   30.45
  -3   4   7 1229.89   18.84
  -3   4   7 1255.41   25.90
   3   4  -7 1184.39   28.48
   3   4  -7 1274.24   26.20
  -3  -4   7 1284.24   32.20
  -3  -4   7 1203.60   24.05
  -3  -4   6  187.15    9.03
   3   4  -6  188.81   11.60
  -3   4   6  193.31    6.54
   3   4  -6  190.45   11.83
  -3   4   6  189.29   10.36
   3   4  -6  196.95    9.90
  -3  -4   6  208.71   12.52
  -3   4   5   34.69    3.01
  -3   4   5   35.19    2.35
  -3  -4   5   30.05    3.41
   3   4  -5   33.99    5.34
   3   4  -5   31.63    4.77
  -3   4   5   26.64    4.24
   3   4  -5   28.44    3.78
  -3  -4   5   37.47    5.41
  -3  -4   4   21.47    2.70
  -3   4   4   20.80    3.71
  -3   4   4   22.19    2.44
  -3   4   4   22.64    1.38
   3   4  -4   17.14    2.62
  -3  -4   4   22.12    4.10
   3   4  -4   24.93    4.20
   3  -4  -3  449.53   16.84
  -3   4   3  472.95   16.85
  -3  -4   3  454.78   11.59
   3   4  -3  471.44   17.72
   3   4  -3  461.92   12.82
  -3   4   3  457.63   10.67
  -3   4   2    8.11    1.70
   3  -4  -2    8.96    2.87
  -3   4   2    7.64    2.55
   3   4  -2    6.94    1.58
  -3  -4   2    6.98    1.35
   3   4  -2    6.67    2.41
   3  -4  -1   88.27    5.54
   3  -4  -1   91.47    8.05
  -3   4   1   87.22    5.25
  -3  -4   1   85.23    4.67
   3   4  -1   89.30    7.64
  -3   4   1   92.26    7.70
   3   4  -1   93.22    5.35
   3  -4   0   11.32    3.17
  -3   4   0    6.08    1.73
   3  -4   0    7.21    1.03
  -3   4   0    6.99    2.49
   3  -4   0    5.63    1.54
   3   4   0    6.69    1.64
   3  -4   1 1021.85   27.64
   3  -4   1  969.97   21.12
  -3   4  -1  973.00   20.00
   3   4   1 1022.71   16.83
  -3   4  -1  973.04   26.16
   3  -4   1  929.85   12.81
  -3   4  -2  920.35   20.79
   3  -4   2  922.13   21.80
   3   4   2  931.05   16.18
  -3   4  -2  937.42   26.34
   3  -4   2  887.25   14.56
   3  -4   3  240.23   11.86
  -3   4  -3  242.72   11.47
   3  -4   3  235.11   14.02
  -3   4  -3  234.16   13.69
   3  -4   3  230.15    8.39
   3  -4   4   26.24    4.37
  -3   4  -4   24.49    3.92
   3  -4   4   25.62    4.92
   3  -4   4   27.99    3.32
  -3   4  -4   32.46    5.31
   3  -4   5    2.78    2.03
   3   4   5    2.81    1.47
   3  -4   5    1.23    1.92
   3  -4   5    0.47    1.62
  -3   4  -5    2.73    1.49
  -3   4  -5    2.79    2.04
  -3   4  -6   33.79    5.99
  -3   4  -6   31.37    5.22
   3   4   6   34.84    5.07
   3  -4   6   30.34    4.03
   3  -4   6   29.11    5.84
   3  -4   6   37.80    5.52
  -3   4  -7 1041.24   29.04
   3  -4   7 1022.07   32.50
   3  -4   7 1033.71   24.29
  -3   4  -7 1084.66   32.24
   3  -4   7 1050.33   30.26
   3   4   7 1043.45   28.29
   3   4   8 1223.86   31.80
   3  -4   8 1311.87   35.67
  -3   4  -8 1308.44   34.27
   3  -4   8 1225.76   36.62
   3  -4   8 1266.52   28.60
  -3   4  -8 1249.79   35.37
   3  -4   9   26.83    6.20
  -3   4  -9   28.28    6.04
   3   4   9   26.26    5.03
   3  -4   9   28.08    4.83
  -3   4  -9   28.83    5.81
   3  -4   9   22.05    5.36
   3  -4  10  104.73    9.28
   3  -4  10  103.15   11.79
  -3   4 -10  109.86   11.42
   3   4  10  115.72   10.75
   3  -4  10   98.33   10.86
   3   4  11   68.05    8.43
   3  -4  11   69.55   10.13
   3  -4  11   76.79   10.59
   3  -4  11   81.26    8.79
  -3   4 -11   81.78   10.26
  -3   4 -12   27.39    6.37
   3   4  12   33.75    6.44
   3  -4  12   32.00    7.21
   3  -4  12   25.83    6.28
   3  -4  12   31.53    5.58
  -3   4 -13   20.42    6.10
   3  -4  13   23.05    5.57
   3   4  13   24.65    5.32
   3   4  13   21.18    5.76
   3  -4  13   19.94    6.05
   3  -4  14  109.39   11.42
   3  -4  14  119.15   14.38
   3   4  14  109.02   12.07
  -3   4 -14  117.51   13.08
   3   4  14  124.30   11.74
   3  -4  15  100.21   11.69
   3  -4  15  108.46   14.36
   3   4  15  126.20   13.17
   3   4  15  124.75   12.71
  -3   5  17   13.72    4.81
   3   5 -17   10.86    5.72
  -3   5  17   10.94    4.52
  -3  -5  17    7.08    4.54
  -3   5  16   51.14    7.40
  -3   5  16   40.81    6.70
   3   5 -16   31.25    7.60
   3   5 -16   26.89    5.55
  -3  -5  16   34.45    6.94
  -3   5  16   42.02    4.94
  -3   5  15  185.29   12.40
   3   5 -15  178.97   15.43
   3   5 -15  184.62   13.32
  -3   5  15  146.03   10.21
  -3   5  15  189.51    9.94
  -3   5  15  175.12   11.90
  -3  -5  15  187.18   14.26
  -3  -5  14  383.33   19.51
  -3   5  14  361.95   13.37
  -3   5  14  332.90   15.10
  -3  -5  14  349.17   23.33
  -3   5  14  390.01   17.01
   3   5 -14  396.90   22.57
   3   5 -14  355.99   17.98
  -3   5  14  384.85   17.18
   3   5 -14  364.09   19.68
   3   5 -13   16.13    5.25
  -3   5  13   10.89    2.87
  -3   5  13   14.66    3.60
   3   5 -13   13.96    4.56
  -3   5  13   14.89    4.16
  -3   5  13   12.50    3.34
  -3  -5  13   10.40    3.55
   3   5 -13   14.12    4.17
  -3  -5  13   19.64    6.46
  -3   5  12   56.49    6.73
  -3   5  12   47.17    5.62
  -3   5  12   55.45    5.72
  -3  -5  12   65.24    7.49
   3   5 -12   48.24    6.87
   3   5 -12   55.63    7.46
  -3  -5  12   59.76    9.61
   3   5 -12   66.07    8.91
  -3  -5  11  536.20   25.47
  -3  -5  11  546.40   20.36
  -3   5  11  522.73   19.06
   3   5 -11  548.97   24.54
   3   5 -11  533.62   21.62
   3   5 -11  550.12   21.53
  -3   5  11  549.51   17.13
  -3   5  11  537.37   16.80
  -3  -5  10    2.26    1.43
   3   5 -10    3.73    3.21
   3   5 -10    7.92    3.10
  -3   5  10    3.57    1.23
  -3  -5  10    3.52    3.31
   3   5 -10    5.26    3.12
  -3   5  10    8.32    2.80
  -3  -5   9  370.59   15.26
  -3  -5   9  373.50   20.26
   3   5  -9  349.36   18.28
   3   5  -9  364.00   17.72
  -3   5   9  359.81   15.81
   3   5  -9  351.92   15.84
  -3   5   9  365.16   11.98
   3   5  -8   21.96    4.66
  -3   5   8   21.11    2.74
   3   5  -8   21.03    3.80
  -3  -5   8   21.23    3.40
   3   5  -8   25.45    5.30
  -3  -5   8   23.54    4.44
  -3   5   8   17.15    3.73
  -3   5   7 1306.24   30.27
  -3   5   7 1323.11   18.39
   3   5  -7 1287.66   33.65
   3   5  -7 1316.72   27.56
  -3  -5   7 1342.48   25.94
  -3  -5   7 1324.86   35.39
   3   5  -7 1306.28   33.42
  -3  -5   6    1.32    1.27
   3   5  -6    0.61    1.66
  -3   5   6    2.59    1.35
   3   5  -6    0.91    1.81
   3   5  -6    0.65    2.11
  -3   5   6    5.81    2.67
  -3   5   6    1.26    0.81
  -3  -5   6    2.88    2.36
  -3   5   5   86.20    5.62
   3   5  -5   88.22    8.86
  -3   5   5   91.01    8.23
   3   5  -5   83.98    6.50
   3   5  -5   77.25    8.20
  -3  -5   5   95.16    6.23
  -3   5   5   79.27    2.89
  -3  -5   5   86.24    8.89
   3   5  -4   33.07    5.65
  -3   5   4   33.61    3.52
   3   5  -4   33.30    4.25
  -3   5   4   32.45    5.01
  -3  -5   4   35.42    3.62
   3   5  -3   23.80    3.32
  -3   5   3   22.79    3.96
   3   5  -3   26.89    5.05
  -3  -5   3   24.64    2.86
  -3   5   3   20.72    2.91
  -3   5   2    5.04    1.61
   3   5  -2    1.34    1.06
  -3  -5   2    2.25    0.64
   3  -5  -2    2.76    1.85
  -3   5   2    2.77    2.45
   3   5  -2    6.88    2.46
  -3   5   1   44.96    4.34
   3  -5  -1   50.62    5.00
  -3  -5   1   43.67    3.39
   3  -5  -1   54.79    6.94
  -3   5   1   37.04    5.75
   3   5  -1   41.67    3.98
   3   5  -1   45.47    6.22
  -3   5   0   59.45    5.35
   3  -5   0   56.09    5.57
   3   5   0   47.64    6.27
   3   5   0   51.02    4.24
  -3   5   0   44.28    6.11
   3  -5   0   52.36    6.86
  -3   5  -1  199.35   10.14
   3  -5   1  206.24   13.78
   3   5   1  228.35    8.54
  -3   5  -1  224.32   14.01
   3  -5   1  216.01    5.78
   3  -5   1  227.28   11.42
  -3   5  -2  616.88   18.69
   3  -5   2  592.24   23.60
   3   5   2  636.09   14.12
  -3   5  -2  635.90   23.77
   3  -5   2  622.51   19.97
   3  -5   2  605.72   11.79
  -3   5  -3   39.88    5.21
   3   5   3   39.12    3.59
   3  -5   3   41.94    5.51
   3  -5   3   44.84    6.73
  -3   5  -3   35.18    6.05
   3  -5   3   36.90    3.46
  -3   5  -4  748.97   22.69
   3  -5   4  715.89   16.29
   3   5   4  748.42   16.12
   3  -5   4  736.22   27.42
  -3   5  -4  731.98   26.49
   3  -5   4  738.74   23.63
  -3   5  -5    9.59    2.96
   3  -5   5   14.15    3.79
   3  -5   5   12.45    4.27
   3  -5   5   13.45    2.60
  -3   5  -5   13.23    4.31
   3  -5   6   -1.96    2.63
  -3   5  -6   -3.83    2.42
   3  -5   6    3.05    2.19
   3  -5   6    3.16    2.39
  -3   5  -6    0.96    2.65
   3  -5   7   16.61    4.95
  -3   5  -7   16.99    5.38
   3   5   7   14.34    3.93
  -3   5  -7   20.05    4.45
   3  -5   7   23.89    5.94
   3  -5   7   20.69    4.05
   3   5   8  277.71   15.86
  -3   5  -8  276.01   16.56
   3  -5   8  266.89   18.56
   3  -5   8  301.81   18.26
  -3   5  -8  280.09   17.93
   3  -5   8  265.02   13.21
   3  -5   9  324.67   19.71
   3  -5   9  356.61   16.27
   3  -5   9  347.29   21.48
   3   5   9  358.58   18.71
  -3   5  -9  352.30   20.35
  -3   5  -9  354.89   19.50
   3  -5  10   16.20    4.58
   3  -5  10   12.81    3.75
   3   5  10   17.61    4.51
  -3   5 -10   13.74    4.98
   3  -5  10   23.44    6.24
  -3   5 -10   22.62    5.96
  -3   5 -11    0.98    3.60
   3  -5  11    3.76    3.29
   3   5  11    4.31    3.45
   3  -5  11    6.82    3.12
  -3   5 -11    7.74    3.36
   3  -5  11    9.22    4.69
   3  -5  12   -4.02    2.78
   3   5  12    2.27    3.81
  -3   5 -12    4.86    4.39
   3  -5  12    2.24    3.37
   3   5  13    1.36    2.92
   3  -5  13   -1.09    2.79
  -3   5 -13    5.34    4.57
   3   5  13    3.52    3.46
   3  -5  13    3.28    3.63
   3   5  14   38.97    7.49
   3   5  14   56.58    8.21
   3  -5  14   38.44    7.31
   3  -5  14   38.20    9.33
   3   5  15   22.11    6.05
   3   5  15   20.18    5.28
   3  -5  15   16.65    7.58
   3  -5  15   21.59    6.50
   3   6 -17  105.70   14.13
  -3   6  17  107.39   10.42
  -3  -6  17   99.65   11.92
  -3   6  16   44.32    6.62
   3   6 -16   43.05    7.25
   3   6 -16   47.91    9.40
  -3  -6  16   53.26    8.44
  -3   6  16   36.70    6.48
  -3   6  15  155.36    9.95
  -3  -6  15  136.88   12.64
  -3   6  15  144.10   11.22
  -3   6  15  133.78   10.81
   3   6 -15  149.16   15.22
  -3   6  15  152.12   11.25
   3   6 -15  141.60   13.01
   3   6 -14   85.98   11.40
  -3   6  14   85.52    7.61
  -3  -6  14   86.84    9.68
  -3   6  14   80.69    8.49
  -3   6  14   93.87    8.25
  -3   6  14   79.40    8.03
   3   6 -14   93.25   10.28
  -3   6  13   14.39    3.68
   3   6 -13   14.09    4.54
  -3   6  13   15.13    3.65
   3   6 -13   17.11    4.66
  -3   6  13   24.08    4.33
  -3   6  13   22.66    5.23
  -3  -6  13   15.42    4.46
   3   6 -13   14.41    4.85
  -3  -6  12  142.86   11.25
   3   6 -12  120.90   12.59
  -3   6  12  143.74    9.46
  -3   6  12  138.18   11.35
   3   6 -12  150.20   12.19
  -3   6  12  152.80    9.55
   3   6 -12  119.07   11.73
  -3  -6  12  144.74   15.00
   3   6 -11    7.30    3.56
   3   6 -11    1.58    2.79
  -3   6  11    3.93    2.27
  -3  -6  11    4.73    4.92
  -3  -6  11    0.94    1.77
  -3   6  11    1.91    2.45
   3   6 -11    9.61    5.07
  -3  -6  10  446.65   17.91
   3   6 -10  437.53   22.56
  -3  -6  10  403.25   23.19
   3   6 -10  429.50   18.63
   3   6 -10  432.49   21.49
  -3   6  10  408.73   18.96
  -3   6  10  452.37   14.04
   3   6  -9   27.37    5.96
   3   6  -9   23.95    5.73
  -3  -6   9   37.70    5.48
  -3  -6   9   28.82    6.54
  -3   6   9   23.78    5.43
  -3   6   9   29.99    3.36
   3   6  -9   30.03    4.97
   3   6  -8  556.72   19.44
  -3  -6   8  550.67   17.88
   3   6  -8  539.98   23.64
  -3   6   8  532.06   22.03
   3   6  -8  545.65   23.89
  -3   6   8  551.32   12.55
  -3  -6   8  577.54   25.94
   3   6  -7   30.97    6.25
  -3   6   7   44.33    3.07
   3   6  -7   33.10    6.24
   3   6  -7   44.13    5.52
  -3  -6   7   45.71    5.20
  -3   6   7   38.53    6.14
  -3  -6   7   48.42    7.65
  -3   6   7   42.00    4.74
   3   6  -6    7.51    2.85
  -3  -6   6    9.70    2.52
  -3  -6   6   10.90    3.75
  -3   6   6   10.13    1.20
   3   6  -6   12.54    4.26
   3   6  -6   12.43    3.96
  -3   6   6    9.98    2.23
  -3   6   6   11.77    3.78
   3   6  -5   13.03    2.73
  -3  -6   5   13.08    2.61
   3   6  -5    6.73    2.96
  -3   6   5    8.44    1.87
   3   6  -5   10.42    4.01
  -3   6   5    8.47    3.26
   3   6  -4   18.94    5.01
   3   6  -4   14.74    4.65
  -3   6   4   21.17    5.04
   3   6  -4   18.31    3.19
  -3   6   4   20.71    3.03
  -3  -6   4   19.36    2.81
   3   6  -3  262.00   15.70
   3   6  -3  249.11   10.59
  -3   6   3  279.63   16.12
  -3  -6   3  265.45    9.38
  -3   6   3  261.12   11.21
   3   6  -2  448.63   20.40
  -3  -6   2  440.59   11.61
  -3   6   2  481.14   21.32
  -3   6   2  441.81   14.82
   3   6  -2  465.61   13.86
  -3   6   1  576.24   17.27
  -3   6   1  584.89   23.67
   3  -6  -1  581.39   24.37
   3   6  -1  583.12   15.26
   3   6  -1  606.14   23.32
   3   6   0  474.56   20.57
  -3   6   0  499.17   16.72
   3  -6   0  497.94   23.19
  -3   6   0  500.99   22.35
   3   6   0  479.44   13.32
   3  -6   0  499.91   17.68
  -3   6  -1  229.18   11.89
   3  -6   1  236.12   16.22
  -3   6  -1  235.82   15.51
   3   6   1  246.51    9.44
   3  -6   1  235.09   12.68
   3   6   1  239.59   14.71
   3  -6   1  228.74    5.06
   3  -6   2  117.11    4.87
   3  -6   2  116.61   11.69
   3   6   2  109.89    6.27
  -3   6  -2  110.19   10.85
  -3   6  -2  121.40    9.07
   3  -6   2  109.29    9.20
   3   6   3  456.24   12.80
   3  -6   3  448.08   22.90
  -3   6  -3  464.84   22.65
   3  -6   3  443.98   11.22
   3  -6   3  458.98   19.41
  -3   6  -3  463.14   18.18
   3  -6   4  142.55   13.29
   3   6   4  130.56    7.10
  -3   6  -4  135.21   10.36
  -3   6  -4  126.06   12.10
   3  -6   4  138.72    7.19
   3  -6   4  149.52   11.75
  -3   6  -5    0.52    1.79
   3   6   5    0.85    1.09
   3  -6   5    3.75    2.40
   3  -6   5    1.29    3.27
   3  -6   5   -2.39    1.80
  -3   6  -5    2.37    2.44
  -3   6  -6  307.06   19.34
  -3   6  -6  308.40   16.98
   3  -6   6  289.69   19.78
   3  -6   6  312.04   12.57
   3  -6   6  307.38   17.88
   3  -6   7    0.70    2.72
  -3   6  -7    0.88    2.24
   3  -6   7    8.19    4.07
   3  -6   7    3.71    2.61
  -3   6  -7   -0.84    2.45
   3  -6   8  214.08   11.89
   3   6   8  217.84   14.94
  -3   6  -8  224.71   15.59
   3  -6   8  221.32   17.94
   3  -6   8  198.66   15.64
  -3   6  -8  203.90   16.31
   3  -6   9   15.91    5.69
  -3   6  -9   16.76    5.17
   3   6   9   11.36    4.49
   3  -6   9   12.67    4.53
   3  -6   9   20.18    3.91
  -3   6  -9   14.38    5.17
   3  -6  10  249.81   18.95
   3   6  10  248.46   16.79
  -3   6 -10  260.59   18.25
   3  -6  10  234.74   19.24
   3  -6  10  238.44   14.23
  -3   6 -10  264.18   19.41
  -3   6 -11   29.19    6.83
   3   6  11   27.86    6.33
   3  -6  11   27.78    7.90
   3  -6  11   26.43    5.19
  -3   6 -11   25.68    7.09
   3   6  12   -1.76    3.48
  -3   6 -12   -1.46    3.62
   3  -6  12    1.90    4.30
   3  -6  12    2.95    3.43
   3   6  13   47.75    8.31
   3  -6  13   41.64   10.39
   3   6  13   45.36    7.22
   3  -6  13   37.18    6.78
   3  -6  14   -2.04    5.13
   3   6  14    9.37    5.00
   3  -6  14    9.08    4.01
   3   6  14    7.35    4.27
   3   7 -15   83.50   12.74
  -3   7  15   93.17    8.57
  -3  -7  15   86.33   10.45
  -3   7  15   93.27    8.92
   3   7 -15   61.09    9.78
  -3   7  14   23.69    5.43
   3   7 -14   36.19    8.52
  -3   7  14   16.42    5.24
  -3  -7  14   25.16    5.46
  -3   7  14   23.76    4.71
   3   7 -14   18.61    6.25
  -3   7  14   30.04    4.78
  -3  -7  13    2.70    3.05
  -3   7  13    2.70    4.26
  -3   7  13   -0.63    1.95
  -3   7  13    1.03    2.26
   3   7 -13    1.87    4.30
   3   7 -13   -1.18    3.94
  -3   7  12   63.30    6.19
   3   7 -12   68.37   10.41
  -3  -7  12   81.96    8.59
  -3   7  12   61.02    8.75
   3   7 -12   56.63    9.11
   3   7 -12   66.55    8.74
  -3  -7  11   13.84    6.52
   3   7 -11    8.57    3.95
  -3   7  11    8.21    2.41
   3   7 -11    6.58    2.91
  -3   7  11    4.09    3.07
   3   7 -11    8.71    4.07
  -3  -7  11    7.80    3.46
   3   7 -10  101.39   11.63
  -3   7  10  101.05   10.87
   3   7 -10  100.54    9.46
   3   7 -10   99.59   11.17
  -3   7  10  106.66    6.48
  -3  -7  10  102.51    8.81
  -3  -7  10   95.10   11.97
  -3  -7   9   24.50    4.41
  -3  -7   9   18.97    5.91
   3   7  -9   30.28    6.41
  -3   7   9   35.43    7.16
   3   7  -9   44.20    8.07
  -3   7   9   23.54    2.92
   3   7  -9   25.26    4.77
  -3   7   9   28.03    4.88
  -3  -7   8    5.84    3.71
   3   7  -8    0.54    2.94
   3   7  -8    1.16    2.06
  -3   7   8   15.26    7.15
  -3   7   8    0.42    1.03
  -3   7   8   20.73    4.89
   3   7  -8    7.02    4.17
  -3  -7   8    0.96    1.61
  -3   7   7    2.01    0.73
  -3  -7   7    6.26    4.24
   3   7  -7    0.69    2.44
  -3   7   7    0.66    3.27
   3   7  -7    0.11    2.36
   3   7  -7   -1.64    1.85
  -3  -7   7    2.44    2.00
  -3   7   7   -0.70    1.59
  -3   7   6  902.08   23.14
   3   7  -6  955.89   32.96
  -3   7   6  979.91   32.15
  -3  -7   6 1017.43   22.08
   3   7  -6  966.92   24.46
   3   7  -6  961.48   34.52
   3   7  -5  124.51   12.04
  -3   7   5  125.42    8.64
  -3   7   5  136.87   12.51
  -3  -7   5  125.05    7.45
   3   7  -5  127.69    8.57
   3   7  -5  121.15   12.46
   3   7  -4  183.89   14.39
  -3   7   4  180.38   10.41
   3   7  -4  198.32   15.72
  -3   7   4  203.22   15.13
  -3  -7   4  183.62    8.51
   3   7  -4  192.05   10.16
   3   7  -3 3315.96   40.25
  -3  -7   3 3301.66   33.96
   3   7  -3 3336.95   63.85
  -3   7   3 3337.70   60.67
  -3   7   3 3236.43   44.11
   3   7  -3 3138.56   57.87
   3   7  -2  191.52    9.53
  -3   7   2  205.68   11.52
   3   7  -2  194.12   14.56
  -3  -7   2  212.09    8.37
   3   7  -1  201.46    9.42
   3   7  -1  204.22   14.82
  -3   7   1  212.35   15.65
  -3   7   1  203.01   11.40
  -3   7   0  351.41   15.52
   3  -7   0  389.86   16.89
  -3   7   0  353.17   20.40
   3   7   0  378.13   20.18
   3   7   0  360.43   12.39
  -3   7  -1  153.57   10.59
   3  -7   1  145.28   13.84
  -3   7  -1  140.73   13.29
   3   7   1  141.78    7.72
   3   7   1  131.23   11.77
   3  -7   1  152.59   11.06
   3  -7   2  162.10   15.10
   3   7   2  140.04    7.54
  -3   7  -2  146.44   10.71
  -3   7  -2  146.60   13.52
   3  -7   2  153.65    4.87
   3   7   2  142.71   12.33
   3  -7   2  147.36   11.74
  -3   7  -3  205.00   13.09
   3  -7   3  190.81    6.90
   3  -7   3  185.76   16.10
   3   7   3  191.55    8.75
  -3   7  -3  212.98   16.73
   3  -7   3  194.30   13.94
   3  -7   4    6.80    2.91
  -3   7  -4    7.09    3.42
   3  -7   4    6.21    3.83
   3   7   4    6.78    2.19
  -3   7  -4    6.87    4.94
   3  -7   4    7.53    2.05
   3  -7   5   81.16    5.82
   3  -7   5   77.75   11.37
  -3   7  -5   96.58    9.88
   3   7   5   88.78    6.33
   3  -7   5   92.32   10.69
  -3   7  -5   80.09   10.31
   3  -7   6   52.15    8.49
  -3   7  -6   52.41    7.87
   3   7   6   52.27    5.07
   3  -7   6   55.34    9.91
   3  -7   6   42.20    4.69
  -3   7  -6   44.73    7.67
   3  -7   7  182.71   15.52
   3  -7   7  209.50   18.60
   3   7   7  195.10    9.70
  -3   7  -7  208.92   15.33
  -3   7  -7  197.60   17.05
   3  -7   7  206.16   11.07
  -3   7  -8    8.75    4.08
   3  -7   8    0.16    2.07
   3   7   8    0.02    2.77
   3  -7   8    7.06    5.37
  -3   7  -8    0.25    3.33
   3  -7   8    4.46    3.72
   3  -7   9   -1.39    4.69
   3   7   9    2.86    2.27
   3  -7   9    5.25    2.16
   3  -7   9    7.60    5.42
  -3   7  -9    5.29    3.90
  -3   7  -9   15.99    6.74
  -3   7 -10   -2.92    4.25
   3   7  10   -2.66    2.61
   3  -7  10   -3.42    2.79
   3  -7  10    2.22    3.88
   3  -7  11  193.09   19.20
   3  -7  11  213.36   14.03
   3   7  11  200.96   16.02
   3   7  12  144.31   14.22
  -3   7 -12  139.12   14.80
   3  -7  12  154.54   17.78
   3  -7  12  122.08   11.42
   3   7  13   33.04    7.68
  -3   7 -13   33.94    8.30
   3  -7  13   36.02    7.17
   3  -7  13   36.83   10.25
   3   7  13   33.62    6.74
   3   8 -14  139.30   15.56
  -3   8  14  156.03   10.24
  -3  -8  14  163.56   13.98
  -3   8  13   66.68    6.46
   3   8 -13   65.54   10.82
  -3  -8  13   59.90    8.16
  -3   8  13   66.11   10.41
   3   8 -13   46.25    9.60
  -3   8  12   28.15    4.03
   3   8 -12   16.08    5.19
  -3  -8  12   28.05    5.80
  -3   8  12   26.31    7.49
   3   8 -12   26.80    7.67
   3   8 -12   17.20    5.80
   3   8 -11   55.16    9.64
   3   8 -11   53.53    7.84
  -3  -8  11   47.76    6.68
  -3   8  11   55.80    4.98
  -3   8  11   44.07    8.06
   3   8 -11   63.34   10.13
  -3   8  11   40.37    6.33
   3   8 -10  136.12   14.28
   3   8 -10  138.47   11.51
  -3   8  10  145.43    6.75
  -3   8  10  140.96   13.68
   3   8 -10  143.90   15.47
  -3  -8  10  142.75   10.38
  -3   8  10  135.99   10.49
   3   8  -9  466.47   25.61
  -3   8   9  428.46    9.66
  -3   8   9  465.26   24.47
   3   8  -9  452.68   19.95
   3   8  -9  428.38   25.36
  -3  -8   9  473.33   17.96
  -3  -8   9  432.65   26.06
  -3   8   9  446.99   18.47
   3   8  -8   82.44    8.08
  -3   8   8   87.04   10.57
  -3  -8   8   74.61   10.45
   3   8  -8   71.88   10.74
   3   8  -8   65.78    9.57
  -3  -8   8   81.67    7.29
  -3   8   8   80.91    8.05
   3   8  -7  175.13   15.42
   3   8  -7  186.86   11.68
  -3  -8   7  195.36   10.39
   3   8  -7  184.30   16.66
  -3   8   7  170.99   15.16
  -3   8   7  174.20   11.41
   3   8  -6   -4.84    3.68
   3   8  -6   -3.66    3.95
  -3   8   6   12.49    7.13
   3   8  -6   -1.88    2.65
  -3  -8   6    2.94    1.97
  -3   8   6   15.57    4.99
   3   8  -5  505.77   27.46
  -3   8   5  570.76   27.23
  -3  -8   5  564.17   15.82
   3   8  -5  549.51   18.55
  -3   8   5  552.76   19.84
   3   8  -5  519.11   25.65
   3   8  -4  410.94   24.37
  -3   8   4  460.47   24.65
  -3  -8   4  449.57   13.41
   3   8  -4  440.28   16.00
  -3   8   4  425.97   17.46
   3   8  -4  440.69   23.22
   3   8  -3    7.53    4.27
  -3   8   3   -0.48    2.01
   3   8  -3   11.51    3.06
   3   8  -3   12.67    6.63
  -3   8   3   13.84    6.08
  -3   8   2   30.20    4.78
   3   8  -2   20.15    5.46
   3   8  -2   31.79    7.49
  -3   8   2   25.65    6.81
   3   8  -2   29.93    4.23
  -3   8   1  451.16   18.62
   3   8  -1  473.18   15.23
   3   8  -1  442.61   25.67
  -3   8   1  499.02   25.85
   3   8  -1  472.76   24.14
   3   8   0   92.86    6.78
  -3   8   0   92.82   11.85
   3   8   0   88.59   11.03
  -3   8   0  102.98    9.49
   3  -8   1   24.67    5.06
  -3   8  -1   22.92    6.59
   3   8   1   18.90    3.28
   3   8   1   19.71    4.89
  -3   8  -1   12.96    3.69
  -3   8  -2   -1.42    2.10
   3  -8   2    0.35    2.74
   3   8   2    4.74    2.14
  -3   8  -2    3.17    3.19
   3   8   2   -2.41    2.48
  -3   8  -3 2033.82   43.80
   3  -8   3 1993.41   46.34
   3  -8   3 1940.26   55.17
  -3   8  -3 2040.84   54.48
   3   8   3 1857.71   48.00
   3   8   3 1923.61   29.60
   3  -8   3 1994.97   19.43
  -3   8  -4   18.72    4.88
   3  -8   4   14.93    6.44
  -3   8  -4    4.87    3.64
   3  -8   4   13.06    2.00
   3   8   4   10.28    2.52
   3  -8   4    6.14    3.78
  -3   8  -5    5.67    3.02
   3  -8   5    4.89    3.70
   3  -8   5    4.66    1.69
   3  -8   5    2.23    3.29
  -3   8  -5    6.15    3.89
   3   8   5    1.14    1.57
   3  -8   6  192.67   16.34
  -3   8  -6  219.53   15.95
   3  -8   6  205.68   10.01
   3  -8   6  190.65   18.71
   3   8   6  178.38    9.50
  -3   8  -6  205.10   18.43
  -3   8  -7   26.15    6.64
   3  -8   7   22.06    7.53
   3   8   7   22.28    3.78
   3  -8   7   24.27    3.87
   3  -8   7   27.48    6.67
  -3   8  -8   95.90   11.26
   3  -8   8   81.05   12.86
   3  -8   8   76.97    7.38
   3   8   8   82.90    7.00
   3  -8   8   82.15   13.07
   3  -8   9   17.33    4.14
   3   8   9   27.21    6.30
  -3   8  -9   18.90    5.63
   3  -8   9   13.55    6.03
   3   8   9   22.42    4.01
   3  -8  10   28.74    5.02
  -3   8 -10   45.00    8.92
   3   8  10   35.18    8.12
   3  -8  10   39.56    9.77
   3   8  10   21.54    3.94
   3  -8  11   10.41    7.09
   3  -8  11    2.06    2.94
   3   8  11   -2.55    3.53
  -3   8 -11    2.62    3.98
   3   9 -12    3.32    4.17
  -3   9  12    9.90    6.95
  -3  -9  12    2.34    2.73
  -3   9  12    8.64    4.40
  -3  -9  11   26.67    5.02
   3   9 -11   28.16    8.48
  -3   9  11   26.47    7.75
   3   9 -11   19.50    5.98
  -3   9  11   27.88    5.74
   3   9 -10  124.31   14.29
  -3   9  10  141.73   15.14
  -3  -9  10  132.81   10.02
   3   9 -10  131.29   11.32
  -3   9  10  131.80   11.25
  -3  -9   9   71.04    7.30
  -3   9   9   54.74    7.40
  -3   9   9   54.25    9.90
   3   9  -9   69.73    8.43
   3   9  -9   73.66   10.70
   3   9  -8    6.91    3.18
  -3   9   8    6.37    4.04
  -3  -9   8    3.10    1.86
  -3   9   8   -1.04    4.09
   3   9  -8    6.37    3.87
  -3   9   7   48.05    6.91
   3   9  -7   57.37    7.17
   3   9  -7   44.83    8.70
  -3   9   7   33.72    7.35
  -3  -9   7   37.48    4.67
   3   9  -7   38.46    7.80
   3   9  -6  206.32   12.45
   3   9  -6  192.21   16.71
  -3   9   6  213.14   18.24
  -3  -9   6  204.89   10.10
   3   9  -6  184.01   18.32
  -3   9   6  198.94   13.00
   3   9  -5   79.98   11.52
  -3  -9   5   80.35    6.11
   3   9  -5   58.68   10.32
  -3   9   5   68.86   10.99
   3   9  -5   70.68    7.40
  -3   9   5   76.00    8.04
  -3  -9   4   60.88    5.08
   3   9  -4   76.24   12.20
  -3   9   4   68.34   11.39
   3   9  -4   65.77    6.89
   3   9  -4   63.57    9.84
  -3   9   4   57.35    7.47
   3   9  -3   62.06   10.01
   3   9  -3   67.79    6.57
   3   9  -3   58.79   11.09
  -3   9   3   62.68    8.03
  -3   9   3   50.11    9.82
   3   9  -2   53.01    8.76
  -3   9   2   54.12    7.44
   3   9  -2   40.36    8.79
  -3   9   2   56.18    9.80
   3   9  -2   47.25    5.24
  -3   9   1   96.82    9.47
   3   9  -1   64.44    9.81
   3   9  -1   81.86    6.69
   3   9  -1   73.64   11.49
  -3   9   1   83.08   11.54
   3   9   0  116.51    7.96
  -3   9   0  122.57   10.85
  -3   9   0  138.82   15.15
   3   9   0  109.33   14.30
   3   9   0  122.10   13.49
   3   9   1  124.00    8.07
   3   9   1  103.86   14.10
  -3   9  -1  118.51   11.19
  -3   9  -1  128.65   15.16
   3   9   1  110.80   12.71
  -3   9  -2   -0.89    2.57
   3   9   2    2.67    1.95
  -3   9  -2   -1.81    3.87
   3  -9   2   -6.53    4.53
   3   9   2   -0.01    4.31
   3   9   3   15.07    2.92
  -3   9  -3   17.74    5.29
   3  -9   3   13.54    4.51
   3   9   3   10.94    5.27
   3   9   4   -1.31    1.82
  -3   9  -4    1.07    3.20
   3  -9   4    0.39    0.96
   3   9   4    4.42    4.40
   3  -9   4    3.37    3.40
   3  -9   5    0.15    1.36
  -3   9  -5    3.33    4.10
   3   9   5   -0.81    2.07
   3  -9   5    5.40    4.65
   3   9   5    4.55    3.74
  -3   9  -6   13.34    4.83
   3  -9   6   17.98    3.38
   3   9   6   15.58    3.36
   3  -9   6    8.26    5.66
  -3   9  -7    5.10    4.61
   3  -9   7    3.05    1.81
   3  -9   7    8.55    4.76
   3   9   7   10.26    2.96
  -3   9  -8    8.66    5.09
   3  -9   8    5.28    5.77
   3  -9   8    3.71    2.73
   3   9   8    0.96    2.47
  -3   9  -9    1.87    4.53
   3   9   9   -4.96    4.63
   3  -9   9    0.02    5.19
   3   9   9    6.27    2.94
   3  -9   9    6.16    3.40
  -3   9 -10    1.65    5.23
   3   9  10    5.53    4.29
   3  -9  10   12.01    8.53
   3  -9  10   10.07    4.20
  -3  10  10   11.43    4.97
  -3 -10  10    7.71    3.20
   3  10 -10   14.02    7.23
  -3  10   9    5.42    3.97
   3  10  -9   14.10    6.45
   3  10  -9    4.64    3.68
  -3 -10   9    5.93    2.80
   3  10  -8  105.26   14.01
   3  10  -8   88.09    9.27
  -3 -10   8  102.52    8.07
  -3  10   8   89.70    9.54
   3  10  -7    5.45    5.11
  -3  10   7    1.58    3.00
  -3 -10   7    7.87    2.59
  -3  10   6    6.81    3.30
  -3 -10   6    1.39    1.57
   3  10  -6    2.83    2.81
   3  10  -6    9.81    6.32
   3  10  -5   67.74    7.23
   3  10  -5   53.42    9.74
  -3  10   5   47.85    7.37
  -3 -10   5   49.98    5.03
  -3  10   4    1.20    2.94
   3  10  -4    9.44    3.83
   3  10  -4    7.80    5.27
   3  10  -3    6.05    2.66
  -3  10   3    9.99    3.60
   3  10  -3    9.36    4.92
   3  10  -2    3.65    1.94
  -3  10   2   10.40    4.11
   3  10  -2   13.27    5.67
   3  10  -1    5.97    2.73
  -3  10   1    3.53    2.64
  -3  10   0   83.35    9.82
   3  10   0   74.04   11.33
   3  10   0   66.95    6.11
   3  10   1   -4.11    5.53
  -3  10  -1    4.13    3.61
   3  10   1    4.33    2.99
  -3  10  -2   14.53    5.45
   3  10   2   19.40    3.79
   3  10   2   13.63    6.21
   3  10   3   21.61    3.90
   3  10   3   16.09    6.67
  -3  10  -3   21.76    6.00
  -3  10  -4   28.72    6.48
   3  10   4   21.83    4.03
   3 -10   4   27.74    7.99
   3  10   4   31.21    8.23
   3  10   5   20.98    4.23
  -3  10  -5   23.98    6.81
   3 -10   5   22.63    2.52
   3  10   5   22.86    7.27
   3  10   6   76.37   12.08
  -3  10  -6   87.22   11.41
   3 -10   6   85.92    5.53
  -3  10  -7   34.84    8.51
   3  10   7   12.03    4.61
  -3  11   7   -1.05    4.37
   3  11  -7   -5.86    5.55
  -3 -11   7    3.13    2.28
  -3  11   6   60.25    7.89
   3  11  -6   65.84   12.19
  -3 -11   6   67.82    5.85
   3  11  -5   41.10    9.62
  -3  11   5   49.47    7.89
   3  11  -4   75.16   12.48
  -3  11   4   68.96    8.88
  -3  11   3   37.45    7.26
   3  11  -3   22.35    7.59
  -3  11   2   80.26    9.69
   3  11  -2   74.62   12.74
  -3  11   1   -3.72    4.70
   3  11  -1   -4.35    5.38
  -3  11   0   -0.17    3.56
   3  11   0    3.87    4.90
  -3  11  -1  491.94   25.22
   3  11   1  451.07   28.53
  -3  11  -2  147.95   14.18
   3  11   2  163.43   18.18
  -3  11  -3  162.56   14.96
   3  11   3  142.37   16.34
  -3  11  -4   18.06    6.74
   3  11   4   31.82    9.22
  -4   0  19   -2.81    4.38
  -4   0  18    2.30    4.02
  -4   0  18    0.65    2.71
  -4   0  17    1.07    3.10
  -4   0  17    2.26    3.36
  -4   0  16  295.11   18.44
  -4   0  16  277.44   16.97
  -4   0  15    2.25    3.30
  -4   0  15   -4.08    2.42
   4   0 -14    1.02    2.26
  -4   0  14    4.84    2.58
  -4   0  14   -2.14    2.14
  -4   0  13    0.61    1.99
  -4   0  13   -1.10    1.81
   4   0 -13   -0.14    1.62
  -4   0  12   -0.42    2.13
  -4   0  12   -2.17    2.00
   4   0 -12    0.92    2.73
   4   0 -12    1.81    1.30
   4   0 -11    0.03    1.18
   4   0 -11   -0.08    1.80
  -4   0  11    0.93    1.74
  -4   0  11    0.78    1.40
   4   0 -10 5880.67   53.09
  -4   0  10 5918.81   57.39
   4   0 -10 5908.99   59.50
  -4   0   9    2.60    1.66
   4   0  -9   -0.82    1.28
   4   0  -9    0.95    1.56
  -4   0   9   -1.53    1.66
  -4   0   8  578.38   16.07
   4   0  -8  578.48   16.43
  -4   0   8  572.41   15.35
   4   0  -8  565.14   14.32
   4   0  -7    0.20    0.70
   4   0  -7   -0.48    1.11
  -4   0   7   -0.51    1.08
  -4   0   7   -1.67    1.24
  -4   0   6   52.69    4.28
   4   0  -6   52.63    4.54
  -4   0   6   57.25    4.35
   4   0  -6   58.09    2.65
   4   0  -6   58.74    3.97
  -4   0   5    0.55    0.77
   4   0  -5    1.59    0.96
   4   0  -5    0.19    0.62
   4   0  -5   -0.58    0.72
  -4   0   5    0.01    0.64
  -4   0   4 3209.40   28.48
   4   0  -4 3163.60   29.75
   4   0  -4 3158.29   26.46
   4   0  -4 3207.76   27.79
  -4   0   4 3149.06   24.92
   4   0  -3   -0.77    0.96
  -4   0   3    0.56    0.96
   4   0  -3   -0.09    0.72
  -4   0   3    1.43    0.69
  -4   0   2 3905.39   33.95
   4   0  -2 3970.28   35.48
  -4   0   2 3952.72   27.76
   4   0  -2 4022.57   29.88
   4   0  -1   -0.94    1.06
   4   0  -1   -0.44    0.69
  -4   0   0 1901.29   27.37
   4   0   0 1909.62   20.09
   4   0   0 1866.13   27.80
   4   0   1   -0.47    0.99
  -4   0  -1    1.48    1.25
  -4   0  -2  847.55   20.59
   4   0   2  800.14   20.29
   4   0   3   -1.84    1.60
  -4   0  -3    0.01    1.04
   4   0   4   21.31    4.08
  -4   0  -4   23.92    3.96
   4   0   5   -1.54    2.00
  -4   0  -5    0.72    1.47
   4   0   6  103.75    8.29
  -4   0  -6  104.20    8.45
   4   0   6  103.10    8.86
  -4   0  -7    0.30    1.94
   4   0   7    1.10    1.67
   4   0   7   -1.54    2.15
  -4   0  -8  327.67   16.21
   4   0   8  349.23   17.23
   4   0   8  316.71   16.76
  -4   0  -9   -2.04    2.15
   4   0   9   -0.62    2.04
   4   0   9    0.20    2.19
  -4   0 -10  135.59   11.30
   4   0  10  131.99   12.02
   4   0  10  153.10   12.70
   4   0  11    3.31    3.26
  -4   0 -11   -2.64    3.07
   4   0  11    4.58    3.92
   4   0  12  301.77   19.21
  -4   0 -12  318.70   18.12
   4   0  12  292.55   18.68
   4   0  12  278.87   16.57
  -4   0 -13    2.75    4.31
   4   0  13   -1.03    3.01
   4   0  13   -2.52    3.66
   4   0  14    2.26    3.41
  -4   0 -14    3.95    3.98
   4   0  14    6.74    5.14
   4   0  15    2.33    5.14
   4   0  15   -2.30    3.32
   4   0  16  293.94   19.45
   4   0  16  303.28   21.64
  -4   1  19    3.92    4.09
  -4   1  19    3.70    5.49
  -4  -1  19   -1.80    3.57
  -4   1  18  123.89   12.80
  -4  -1  18  137.26   13.05
  -4  -1  18  130.58   13.97
  -4   1  18  139.39   12.72
  -4  -1  17   33.34    6.31
  -4  -1  17   47.64    8.61
  -4   1  17   36.25    6.66
  -4   1  17   48.02    7.93
  -4  -1  16  130.22   12.59
  -4  -1  16  116.71   11.22
  -4   1  16  132.40   11.58
  -4   1  16  106.90   11.02
  -4  -1  15    9.56    4.12
  -4   1  15   10.33    2.98
  -4   1  15   19.51    4.52
   4   1 -15   15.37    4.43
   4   1 -15    8.43    3.05
  -4  -1  15   18.33    5.78
   4   1 -14  239.17   14.56
  -4   1  14  222.60   13.62
   4   1 -14  203.63   13.01
  -4  -1  14  229.39   13.99
  -4  -1  14  219.03   14.92
  -4   1  14  220.33   13.64
  -4   1  13  206.98   12.17
   4   1 -13  203.87   12.50
  -4  -1  13  214.76   13.22
   4   1 -13  202.04   12.94
   4  -1 -13  205.53   12.53
  -4   1  13  204.38   12.45
  -4  -1  13  212.71   14.01
   4  -1 -12  471.06   18.19
  -4  -1  12  480.94   18.62
  -4   1  12  461.73   17.69
  -4  -1  12  480.25   19.81
   4   1 -12  487.38   19.35
   4   1 -12  459.28   18.00
  -4   1  12  460.63   17.17
   4   1 -11   15.18    3.11
  -4   1  11   17.60    3.21
   4   1 -11   19.01    3.85
  -4   1  11   21.34    3.82
  -4  -1  11   24.06    4.29
  -4  -1  11   20.36    4.38
   4  -1 -11   21.44    3.90
  -4   1  10   40.15    4.54
  -4  -1  10   32.35    4.85
   4   1 -10   33.92    4.56
   4  -1 -10   38.25    4.84
   4   1 -10   36.54    4.97
  -4   1  10   32.79    4.37
  -4  -1  10   35.08    4.61
  -4  -1   9  227.90   11.00
  -4   1   9  217.18   10.25
   4  -1  -9  225.79   10.69
  -4  -1   9  215.37   11.44
   4   1  -9  208.52    5.03
   4   1  -9  230.53   10.76
   4   1  -9  239.81   11.78
  -4   1   9  222.41    9.35
   4  -1  -8  291.87   11.64
   4   1  -8  282.20   11.46
  -4  -1   8  292.95   11.79
  -4   1   8  281.47   10.92
  -4  -1   8  295.48   12.48
   4  -1  -8  279.61    8.83
  -4   1   8  297.25    9.78
   4   1  -8  292.41    6.89
   4   1  -8  297.90   12.42
   4   1  -7  528.61   14.98
  -4  -1   7  544.56   14.97
   4   1  -7  555.12   10.78
  -4   1   7  526.39   13.68
   4   1  -7  508.73   15.24
  -4  -1   7  569.48   16.42
  -4   1   7  546.95   11.75
   4  -1  -7  533.34   14.63
   4  -1  -7  527.29   10.78
  -4   1   6 2086.03   15.72
  -4   1   6 2068.49   25.41
   4  -1  -6 2111.88   17.91
   4   1  -6 2127.95   29.17
  -4  -1   6 2127.21   27.80
   4  -1  -6 2135.22   26.92
   4  -1  -6 2096.32   18.56
   4   1  -6 2170.96   28.99
  -4  -1   6 2063.57   29.59
  -4   1   6 2037.87   20.17
   4   1  -5  144.48    7.39
   4  -1  -5  157.90    4.30
   4   1  -5  149.68    7.24
  -4  -1   5  139.80    7.43
   4   1  -5  159.70    5.81
   4  -1  -5  146.10    6.60
   4  -1  -5  150.93    5.59
  -4   1   5  151.03    6.36
  -4  -1   5  143.73    6.81
  -4   1   5  142.90    5.10
   4   1  -4 1417.30   21.22
   4   1  -4 1424.06   18.75
   4  -1  -4 1426.04   19.08
  -4   1   4 1392.29   17.39
  -4  -1   4 1424.22   19.97
   4  -1  -4 1443.23   19.07
  -4   1   4 1402.72   18.21
   4   1  -4 1389.21   22.58
   4  -1  -4 1438.19   12.17
   4   1  -3  114.12    5.72
  -4  -1   3  115.73    5.28
  -4   1   3  116.88    4.63
  -4   1   3  114.88    5.77
   4  -1  -3  120.46    6.06
   4   1  -3  119.11    6.52
   4   1  -3  112.29    5.60
   4  -1  -3  118.61    5.01
   4   1  -2 1183.46   19.54
  -4   1   2 1158.87   19.80
  -4   1   2 1183.71   14.05
  -4  -1   2 1168.60   16.17
   4  -1  -2 1169.06   15.05
   4   1  -2 1232.35   17.70
   4  -1  -2 1179.42   20.42
  -4  -1   1  161.59    5.87
   4  -1  -1  168.30    5.53
  -4   1   1  170.28    8.17
   4  -1  -1  154.20    7.91
   4   1  -1  168.15    7.86
   4   1  -1  169.43    6.36
  -4  -1   0 1121.65   20.90
   4  -1   0 1120.25   14.47
   4  -1   0 1092.09   22.16
   4   1   0 1093.97   21.24
  -4   1   0 1109.55   21.90
  -4  -1  -1  311.18   11.62
  -4   1  -1  296.35   11.92
   4  -1   1  309.27   12.60
   4   1   1  279.77   11.40
  -4   1  -2    0.91    1.38
   4   1   2    2.10    1.56
   4  -1   2    1.57    1.33
   4  -1   2    0.45    0.80
  -4  -1  -2    1.38    1.46
   4   1   3  187.70   10.31
  -4   1  -3  173.21   10.09
   4  -1   3  188.59   10.75
   4  -1   3  164.98    8.71
  -4  -1  -3  172.68    9.55
  -4   1  -4  214.93   11.59
   4   1   4  198.56   11.01
  -4  -1  -4  195.46   10.58
   4  -1   4  203.29   10.41
   4  -1   4  203.69   11.60
   4   1   5  568.25   19.70
  -4  -1  -5  573.43   18.83
   4  -1   5  560.86   18.43
  -4   1  -5  564.16   19.67
   4  -1   5  560.62   20.13
  -4  -1  -6  168.73   10.63
   4  -1   6  178.77   11.13
  -4   1  -6  172.17   11.35
   4   1   6  181.05   11.58
   4  -1   6  182.10   12.09
   4   1   7   14.41    3.58
  -4   1  -7   16.13    4.11
   4  -1   7   13.52    3.70
   4  -1   7    9.33    3.24
  -4  -1  -7   15.95    3.55
   4  -1   8  563.17   21.79
  -4   1  -8  546.42   21.68
   4  -1   8  546.58   22.47
   4   1   8  535.30   21.69
  -4  -1  -8  587.28   21.46
   4   1   9   33.95    5.89
  -4   1  -9   35.18    5.73
   4  -1   9   40.74    6.39
   4   1   9   32.95    5.89
  -4  -1  -9   43.79    6.27
   4  -1   9   35.29    5.95
   4  -1  10  307.55   18.22
  -4   1 -10  334.24   18.09
  -4  -1 -10  317.90   16.85
   4   1  10  305.46   17.41
   4  -1  10  338.71   19.16
   4   1  10  303.33   17.70
   4  -1  10  321.59   16.07
   4   1  11   10.18    4.80
   4  -1  11    9.87    3.89
  -4   1 -11    3.63    2.80
   4   1  11   -4.17    3.82
   4  -1  11    4.39    3.77
   4  -1  11   -1.17    2.31
   4   1  12   39.49    7.55
   4  -1  12   32.34    7.14
   4   1  12   40.29    7.30
   4  -1  12   35.01    7.23
   4  -1  12   30.17    6.08
  -4   1 -12   38.51    6.39
   4   1  12   30.53    5.81
   4  -1  13  106.79   10.93
  -4   1 -13   94.62   10.74
   4  -1  13  114.60   12.93
   4   1  13  119.11   11.48
   4   1  13  108.53   11.92
  -4   1 -14   12.84    5.45
   4  -1  14   23.24    6.89
   4   1  14   19.58    5.35
   4  -1  14   10.46    4.92
   4   1  14   15.83    5.20
   4   1  15   39.41    7.49
   4  -1  15   47.68    8.13
   4  -1  15   47.11    9.07
   4   1  15   48.28    9.28
   4   1  16  163.16   16.37
   4  -1  16  145.51   13.87
   4  -1  16  156.94   15.94
   4   1  16  146.75   14.43
  -4   2  19   12.25    4.79
  -4  -2  19   16.68    5.98
  -4   2  19    4.87    6.11
  -4   2  18    5.37    4.12
  -4   2  18   -1.74    3.67
  -4  -2  18    4.99    4.26
  -4   2  17  123.14   11.43
  -4  -2  17  131.17   13.75
  -4  -2  17  123.68   12.02
   4   2 -17  121.08   12.02
  -4   2  17  134.60   12.09
  -4  -2  16   75.84    9.95
  -4  -2  16   74.88    9.15
  -4   2  16   70.64    8.44
  -4   2  16   71.30    8.46
   4   2 -16   71.76    8.82
  -4   2  15    8.53    3.72
   4   2 -15   -3.14    3.49
   4   2 -15    0.91    1.04
   4   2 -15   -0.50    2.99
  -4  -2  15    6.25    4.86
  -4   2  15    1.26    3.07
  -4  -2  15    1.47    2.03
  -4   2  14  165.23   10.94
   4   2 -14  158.38   12.48
   4   2 -14  164.43   12.30
  -4  -2  14  169.00   12.48
  -4   2  14  177.30   11.97
   4   2 -14  157.33    6.39
  -4  -2  14  178.87   13.99
  -4   2  13  164.98   10.23
   4   2 -13  154.24   11.69
  -4  -2  13  160.35   12.99
  -4  -2  13  151.29   11.43
  -4   2  13  179.97   11.57
   4   2 -13  163.47   11.98
   4   2 -13  152.28    6.38
  -4  -2  12   69.64    8.11
  -4   2  12   85.17    6.99
   4   2 -12   70.81    7.66
  -4   2  12   71.07    6.69
   4   2 -12   69.57    7.93
  -4  -2  12   67.03    7.27
   4   2 -12   70.44    4.56
   4  -2 -12   62.09    6.34
  -4   2  11    3.93    2.01
  -4   2  11    2.22    1.30
   4   2 -11   -2.28    1.80
  -4  -2  11    1.47    2.09
  -4  -2  11   -1.90    2.36
   4   2 -11    0.28    1.18
   4  -2 -11   -0.30    1.45
   4   2 -11    0.68    1.74
   4  -2 -10  187.52   10.08
   4   2 -10  171.76   10.82
  -4  -2  10  187.90   11.98
   4   2 -10  184.35   11.22
  -4   2  10  195.47   10.00
   4   2 -10  180.69    7.62
  -4   2  10  191.96    8.72
  -4  -2  10  179.18   10.47
  -4  -2   9    1.58    1.99
   4   2  -9    1.52    1.21
  -4   2   9    1.16    0.93
  -4   2   9    2.11    1.14
   4   2  -9    2.17    1.45
   4  -2  -9    1.71    1.16
  -4  -2   9    1.69    1.16
   4   2  -9   -0.18    1.20
   4  -2  -8   22.28    3.22
  -4   2   8   20.98    2.41
   4   2  -8   14.47    2.39
  -4  -2   8   14.25    3.09
   4   2  -8   20.88    3.59
   4   2  -8   17.04    3.32
  -4   2   8   18.76    1.71
  -4  -2   8   18.30    3.86
  -4   2   8   17.10    2.79
  -4   2   7  280.16    6.93
   4   2  -7  277.68   12.24
  -4   2   7  258.44    9.33
   4  -2  -7  266.89    9.82
   4   2  -7  270.64   10.06
   4   2  -7  286.74   11.83
  -4   2   7  273.04    7.14
  -4  -2   7  267.05   12.58
  -4  -2   6  776.38   20.39
   4  -2  -6  778.89   14.79
   4   2  -6  771.56   18.38
  -4   2   6  774.28   14.79
  -4   2   6  784.09   13.66
   4   2  -6  736.90   19.48
   4  -2  -6  757.92   15.28
   4   2  -5  787.94   17.50
   4  -2  -5  733.49   15.49
   4  -2  -5  766.97   14.17
  -4   2   5  772.86   14.79
  -4   2   5  770.11   13.30
  -4  -2   5  774.22   16.37
  -4  -2   5  800.54   19.77
   4   2  -5  727.06   19.04
   4   2  -4   35.29    3.59
   4  -2  -4   39.35    2.99
   4  -2  -4   41.26    3.82
  -4   2   4   39.17    2.71
  -4  -2   4   40.59    3.69
  -4   2   4   39.45    3.62
   4   2  -4   42.61    4.69
   4  -2  -3 3106.50   24.09
   4  -2  -3 3094.25   35.14
  -4  -2   3 3133.78   29.14
  -4   2   3 3093.41   33.99
   4   2  -3 3156.26   31.59
   4   2  -3 3115.17   38.00
  -4   2   3 3153.05   21.89
  -4  -2   2 3225.16   28.45
   4  -2  -2 3198.10   37.54
   4  -2  -2 3343.19   23.47
   4   2  -2 3328.89   31.09
  -4   2   2 3239.35   36.66
   4  -2  -2 3289.20   20.88
   4  -2  -1   23.45    2.29
   4   2  -1   16.78    2.75
   4  -2  -1   20.48    1.84
  -4  -2   1   19.47    2.22
   4  -2  -1   16.24    2.96
   4   2  -1   17.39    2.30
  -4   2   1   20.03    3.46
   4   2   0  453.27   11.00
   4  -2   0  443.25   15.20
   4   2   0  448.03   14.12
  -4   2   0  451.87   15.08
   4  -2   0  444.16   11.06
   4   2   1   36.96    4.26
   4  -2   1   35.96    3.86
   4   2   1   37.15    3.30
   4  -2   1   29.21    4.34
  -4   2  -1   37.44    4.72
  -4   2  -2    3.17    1.91
   4  -2   2   -0.85    1.61
   4   2   2    1.17    1.06
   4  -2   2    2.47    2.07
   4   2   3  340.81   14.19
   4  -2   3  350.93   13.09
   4  -2   3  337.52   15.38
   4  -2   4  731.49   20.21
   4   2   4  711.26   21.24
   4  -2   4  723.54   23.09
  -4   2  -4  713.12   22.23
   4   2   5   93.56    8.06
   4  -2   5   88.86    7.56
   4  -2   5   89.58    8.54
  -4   2  -5   92.31    8.40
   4   2   6   16.68    3.80
  -4   2  -6   22.24    4.60
   4  -2   6   24.09    4.36
   4  -2   6   21.72    4.65
   4  -2   7   89.84    8.68
   4  -2   7   89.83    9.28
  -4   2  -7   93.69    9.08
   4   2   7   85.12    8.38
   4   2   8    1.39    1.65
  -4   2  -8    3.00    3.07
   4  -2   8    7.36    3.20
   4  -2   8    4.56    2.68
   4   2   9   20.66    4.63
  -4   2  -9   20.35    4.82
   4  -2   9   18.05    4.95
   4  -2   9   15.10    3.57
   4  -2   9   16.01    4.72
   4  -2  10  322.90   18.72
   4   2  10  301.83   17.51
  -4   2 -10  280.18   17.04
   4  -2  10  274.75   14.84
   4  -2  10  272.16   17.64
   4   2  10  283.95   17.16
   4  -2  11   12.98    4.71
   4   2  11   13.83    4.68
  -4   2 -11   17.33    4.78
   4  -2  11    8.27    3.55
   4   2  11   14.09    4.84
   4  -2  11   13.22    4.52
   4   2  12   15.40    5.67
   4  -2  12   11.73    4.34
   4  -2  12   12.79    5.30
  -4   2 -12   12.63    4.38
   4   2  12    5.84    4.09
   4  -2  12   18.09    5.59
   4   2  13   -1.81    3.25
  -4   2 -13    2.24    3.95
   4  -2  13    0.76    3.37
   4  -2  13    2.35    3.65
   4   2  13   -0.02    3.85
   4   2  14   40.44    8.00
   4  -2  14   49.62    9.43
  -4   2 -14   49.91   11.45
   4   2  14   54.83    8.06
   4  -2  14   45.39    7.93
   4  -2  15    4.23    3.98
   4   2  15    9.76    4.71
   4  -2  15    8.38    4.86
   4   2  15    4.73    3.78
  -4   3  19    6.27    3.82
  -4  -3  19    7.39    4.20
  -4   3  18    4.77    4.11
  -4   3  18   12.07    4.90
   4   3 -18    4.95    4.30
  -4  -3  18    1.78    3.35
  -4   3  17  253.33   16.00
   4   3 -17  205.69    9.09
   4   3 -17  253.32   17.95
  -4  -3  17  241.92   16.86
  -4   3  17  261.25   16.56
  -4   3  16  180.60   12.49
   4   3 -16  166.04    8.38
   4   3 -16  216.50   16.42
  -4  -3  16  196.72   14.68
  -4   3  16  204.61   13.57
  -4  -3  16  202.57   16.66
   4   3 -15 1537.30   41.09
  -4  -3  15 1537.56   38.93
   4   3 -15 1582.23   40.89
  -4   3  15 1480.88   35.45
  -4   3  15 1484.51   33.84
  -4  -3  15 1432.67   43.28
   4   3 -15 1345.40   24.32
  -4   3  14  475.94   17.97
   4   3 -14  473.50   21.65
   4   3 -14  442.34   21.56
  -4   3  14  453.43   18.57
  -4  -3  14  466.12   20.88
   4   3 -14  428.68   13.92
  -4  -3  14  442.97   22.91
  -4   3  13   73.82    6.67
  -4  -3  13   71.99    9.50
   4   3 -13   62.99    7.75
  -4  -3  13   63.92    7.74
   4   3 -13   73.49    8.44
  -4   3  13   68.46    6.86
   4   3 -13   62.11    5.56
  -4   3  12  191.72    9.84
  -4  -3  12  198.98   12.51
  -4   3  12  166.09    5.20
  -4   3  12  192.35   10.82
   4   3 -12  207.83   13.34
  -4  -3  12  189.80   14.23
   4   3 -12  192.06    9.57
  -4   3  12  161.38    4.74
   4   3 -12  194.49   13.33
  -4   3  11   18.13    3.36
  -4   3  11   18.41    3.26
   4   3 -11   13.03    3.12
  -4   3  11   17.46    1.82
  -4  -3  11   15.47    3.67
  -4   3  11   14.68    1.92
  -4  -3  11   19.19    4.09
   4   3 -11   21.01    3.42
   4   3 -11   17.91    4.03
  -4   3  10  147.26    7.23
  -4  -3  10  139.44    9.50
   4   3 -10  154.59   10.63
  -4   3  10  140.07    8.41
  -4   3  10  128.70    5.70
  -4  -3  10  130.26   10.79
   4   3 -10  136.76    8.19
   4  -3 -10  167.64    9.21
   4   3 -10  131.44   10.21
   4   3  -9   65.21    7.03
  -4  -3   9   54.20    5.72
  -4   3   9   64.70    4.31
  -4  -3   9   63.94    7.45
   4   3  -9   61.93    5.74
   4  -3  -9   66.96    5.34
  -4   3   9   65.41    5.22
  -4   3   9   67.23    4.43
   4   3  -9   57.54    6.40
   4   3  -8  118.54    9.07
  -4  -3   8  116.53    7.85
  -4   3   8  121.98    5.09
  -4   3   8  112.63    6.53
   4   3  -8  118.62    7.84
  -4   3   8  117.56    6.11
   4   3  -8  127.54    8.64
  -4  -3   8  121.19    9.58
   4  -3  -8  134.71    7.28
   4   3  -7  198.49   11.57
  -4   3   7  201.23    7.81
  -4  -3   7  203.02   12.00
   4   3  -7  208.27   10.70
  -4   3   7  194.73    8.29
   4   3  -7  198.96   10.27
   4  -3  -7  212.56    8.40
  -4   3   7  196.16    5.20
  -4  -3   7  195.80    9.53
  -4  -3   6  835.28   18.66
   4  -3  -6  839.85   15.29
  -4   3   6  844.34   14.41
   4   3  -6  882.31   20.47
  -4   3   6  844.40   18.05
   4   3  -6  811.08   22.77
  -4  -3   6  881.76   23.88
   4   3  -5 1207.09   22.78
   4   3  -5 1153.42   26.87
   4  -3  -5 1208.45   23.64
   4  -3  -5 1191.42   16.38
  -4   3   5 1202.65   22.57
  -4  -3   5 1207.23   21.17
  -4   3   5 1215.66   15.13
  -4  -3   4    4.65    1.43
   4   3  -4    4.25    2.07
   4  -3  -4    4.92    1.18
   4   3  -4    4.58    1.74
   4  -3  -4    4.78    1.72
  -4   3   4    5.59    1.95
  -4   3   4    5.88    0.97
   4  -3  -3 1006.53   12.53
  -4   3   3 1043.15   10.80
   4  -3  -3 1042.87   23.45
  -4  -3   3 1029.49   17.68
  -4   3   3 1047.10   22.70
   4   3  -3 1032.95   19.18
   4   3  -3 1023.21   24.51
   4  -3  -2  472.74   16.34
  -4  -3   2  471.38   11.50
  -4   3   2  471.44   15.87
   4   3  -2  470.65   12.74
   4  -3  -2  450.55    7.85
   4  -3  -2  475.52    9.49
  -4   3   1  145.67    5.79
  -4  -3   1  143.72    6.25
   4  -3  -1  143.30    6.14
   4  -3  -1  145.51    4.34
   4   3  -1  151.52    6.97
  -4   3   1  144.95    9.19
   4  -3  -1  141.39    9.31
   4  -3   0    0.32    0.91
  -4   3   0    2.12    1.46
   4  -3   0   -0.11    1.44
   4   3   0    0.85    0.94
  -4   3   0    2.12    1.74
   4  -3   1  644.41   15.98
  -4   3  -1  618.38   15.08
   4   3   1  639.26   13.80
   4  -3   1  631.31   20.77
  -4   3  -1  636.07   20.28
   4  -3   2  174.71    9.14
   4   3   2  180.87   10.36
  -4   3  -2  173.17    8.75
   4   3   2  170.40    7.33
   4  -3   2  173.17   11.28
  -4   3  -2  167.96   10.94
   4  -3   3  996.12   23.14
   4   3   3  984.70   24.78
   4  -3   3  948.19   27.25
  -4   3  -3  992.59   27.28
   4  -3   4  135.93    9.16
   4  -3   4  125.11   10.41
  -4   3  -4  147.68   10.90
   4   3   4  132.37    9.51
   4  -3   5   59.55    6.51
   4   3   5   60.28    6.54
   4  -3   5   51.58    6.89
  -4   3  -5   59.60    7.37
   4   3   6  172.65   11.62
   4  -3   6  190.66   12.26
   4  -3   6  188.59   13.53
  -4   3  -6  177.84   12.47
  -4   3  -7   31.42    5.89
   4  -3   7   31.07    5.28
   4   3   7   24.40    4.40
   4  -3   7   17.99    5.20
   4  -3   7   33.22    4.88
   4  -3   8  888.68   28.95
   4  -3   8  880.07   24.30
   4  -3   8  871.83   30.83
   4   3   8  890.28   28.49
  -4   3  -8  888.48   29.96
  -4   3  -9   37.41    6.79
   4  -3   9   17.13    4.33
   4  -3   9   27.62    5.02
   4  -3   9   25.56    5.77
   4   3   9   30.35    5.83
   4  -3  10   68.73    7.82
   4  -3  10   77.13    9.67
   4  -3  10   85.06   10.49
  -4   3 -10   93.35   10.44
   4   3  10   79.01    9.44
  -4   3 -11   51.73    8.32
   4  -3  11   58.77    8.72
   4  -3  11   53.00    7.34
   4  -3  11   46.36    7.99
   4   3  11   43.75    7.49
   4   3  12   49.62    8.40
  -4   3 -12   36.82    7.16
   4  -3  12   51.79   10.63
   4   3  12   51.54    8.68
   4  -3  12   38.00    6.49
   4  -3  12   35.18    8.03
   4  -3  13    6.80    3.91
  -4   3 -13   -0.43    3.22
   4   3  13    1.73    3.08
   4  -3  13    3.64    3.91
   4   3  14   93.24   11.16
   4  -3  14   75.05   10.07
   4   3  14   75.01    9.50
   4  -3  14   84.20   12.14
   4   3  15  232.84   17.10
   4  -3  15  220.21   17.43
   4  -3  15  245.51   21.18
   4   3  15  203.66   17.55
   4   4 -18    1.70    3.55
  -4  -4  18    6.01    4.09
  -4   4  18    2.20    3.21
   4   4 -17   21.53    3.83
  -4   4  17   32.93    6.43
  -4   4  17   18.56    4.49
   4   4 -17   29.59    6.65
  -4  -4  17   24.04    5.66
  -4   4  16  255.33   14.55
   4   4 -16  265.22   18.95
  -4   4  16  241.44   15.11
   4   4 -16  227.86   12.05
  -4  -4  16  245.73   16.64
  -4   4  15  312.81   15.10
   4   4 -15  311.41   19.86
  -4  -4  15  328.23   18.15
  -4  -4  15  283.06   20.47
  -4   4  15  327.59   16.23
  -4   4  15  255.69    6.86
   4   4 -15  284.03   13.74
  -4   4  14   97.40    8.12
  -4  -4  14   91.93    9.53
   4   4 -14   82.53    9.88
  -4   4  14   87.75    5.21
  -4  -4  14  105.21   12.52
  -4   4  14   93.47    8.31
   4   4 -14  100.12   10.15
   4   4 -14   77.84    7.20
  -4   4  14   90.67    4.87
  -4   4  13  131.14    6.07
  -4  -4  13  148.08   11.45
   4   4 -13  117.93   11.38
  -4   4  13  136.91    9.00
  -4   4  13  124.67    6.59
  -4   4  13  131.01    9.45
   4   4 -13  125.70    9.33
   4   4 -13  137.07   11.87
  -4  -4  13  130.64   13.29
   4   4 -12  441.22   21.12
  -4   4  12  430.86   11.36
  -4   4  12  482.96   15.33
  -4  -4  12  443.48   18.73
  -4   4  12  426.85   12.93
   4   4 -12  481.85   20.78
  -4   4  12  485.81   16.89
   4   4 -12  443.60   17.39
  -4  -4  12  464.00   23.37
   4   4 -11  343.03   18.21
  -4  -4  11  347.67   16.06
  -4  -4  11  342.81   19.36
   4   4 -11  341.99   16.76
  -4   4  11  318.11   11.62
  -4   4  11  357.85   13.68
   4   4 -11  330.89   14.95
  -4   4  11  345.95   11.98
  -4  -4  10    3.99    3.52
  -4   4  10    3.71    1.68
  -4   4  10    3.87    1.17
  -4  -4  10    3.79    2.71
  -4   4  10    3.58    1.42
   4   4 -10    0.90    1.99
   4   4 -10    2.02    1.74
   4   4 -10    3.35    2.76
   4   4  -9   61.55    7.40
  -4   4   9   55.87    3.93
  -4   4   9   55.41    4.77
   4   4  -9   53.21    6.10
  -4   4   9   47.40    4.79
  -4  -4   9   52.09    5.82
   4   4  -9   53.60    6.41
  -4  -4   9   56.32    7.84
  -4   4   8 1004.50   14.72
  -4   4   8 1044.63   18.55
   4   4  -8 1061.26   27.16
  -4   4   8 1001.43   22.36
   4   4  -8 1004.56   28.61
   4   4  -8 1039.18   25.49
  -4  -4   8 1032.72   30.15
  -4  -4   8 1013.19   23.78
  -4   4   7  257.99    8.26
  -4  -4   7  249.61   11.07
  -4   4   7  249.06   11.36
   4   4  -7  253.01   13.48
   4   4  -7  244.88   11.82
  -4  -4   7  241.96   14.32
   4   4  -7  259.23   14.38
  -4   4   6  173.56    5.95
   4  -4  -6  180.84    6.47
   4   4  -6  167.96    9.40
  -4   4   6  168.39    9.51
  -4  -4   6  182.73    9.02
  -4  -4   6  177.80   11.71
  -4   4   6  158.51    4.88
   4   4  -6  174.46   11.69
  -4  -4   5    1.46    0.95
  -4   4   5    2.52    0.78
   4  -4  -5    1.50    0.79
  -4   4   5    2.97    1.52
   4   4  -5    0.13    1.50
  -4   4   5    1.95    0.58
  -4   4   4 1081.58   12.51
   4  -4  -4 1119.03   12.32
   4  -4  -4 1169.87   27.70
  -4   4   4 1141.44   10.25
  -4   4   4 1186.73   26.60
  -4  -4   4 1173.03   20.49
   4   4  -4 1157.59   22.35
   4   4  -4 1128.14   29.03
  -4   4   3   66.29    3.55
  -4   4   3   64.84    6.58
   4  -4  -3   67.53    6.87
  -4  -4   3   66.70    4.69
   4  -4  -3   65.62    2.67
   4   4  -3   65.54    5.34
   4   4  -3   70.45    7.22
   4  -4  -2  116.78    9.15
  -4  -4   2  102.26    5.68
  -4   4   2  114.04    8.76
  -4   4   2  116.75    5.34
   4   4  -2  114.09    6.56
   4  -4  -2  124.74    5.96
   4   4  -2  103.83    8.61
   4  -4  -2  106.37    3.24
  -4   4   1   22.75    2.74
   4  -4  -1   26.64    3.18
  -4  -4   1   22.10    2.66
   4  -4  -1   28.07    1.74
   4  -4  -1   26.19    4.70
  -4   4   1   29.07    4.72
   4   4  -1   23.78    3.20
  -4   4   0 3539.91   35.78
   4  -4   0 3507.73   52.21
   4   4   0 3605.77   34.69
  -4   4   0 3612.41   51.29
   4  -4   0 3502.84   38.14
   4  -4   1   93.41    6.69
  -4   4  -1   96.69    6.60
   4  -4   1  104.80    9.48
   4   4   1  107.42    6.04
  -4   4  -1  102.34    9.03
   4  -4   2   30.91    4.14
   4   4   2   26.50    3.11
   4  -4   2   31.04    5.45
  -4   4  -2   31.51    5.31
  -4   4  -2   32.86    4.04
   4   4   3  659.47   15.43
   4  -4   3  644.51   24.20
   4  -4   3  650.35   19.95
  -4   4  -3  625.35   23.26
  -4   4  -3  625.10   18.69
   4  -4   4  596.14   20.11
   4   4   4  612.27   21.18
  -4   4  -4  577.37   19.10
   4  -4   4  593.35   23.99
   4  -4   4  552.27   14.97
  -4   4  -4  600.25   23.26
   4  -4   5 1955.94   38.58
   4   4   5 1990.55   39.35
  -4   4  -5 1911.99   36.91
   4  -4   5 1888.54   29.77
   4  -4   5 1903.29   44.02
  -4   4  -5 1942.22   43.00
   4  -4   6    5.27    2.59
   4   4   6    1.35    1.48
  -4   4  -6    4.85    2.36
   4  -4   6    0.44    2.08
   4  -4   6    2.39    1.24
  -4   4  -6   -1.48    1.94
   4  -4   7 2237.38   45.75
   4   4   7 2270.56   44.95
   4  -4   7 2166.44   36.35
   4  -4   7 2252.70   50.51
  -4   4  -7 2234.04   48.50
   4   4   8  467.42   21.10
   4  -4   8  482.52   22.48
   4  -4   8  456.63   23.36
  -4   4  -8  503.39   23.80
   4  -4   8  468.21   17.98
  -4   4  -9   14.56    4.95
   4  -4   9   13.59    4.37
   4   4   9   20.76    5.24
   4  -4   9   19.74    3.72
   4  -4   9   22.70    6.05
  -4   4 -10    1.91    2.93
   4  -4  10   -0.21    3.52
   4   4  10    2.16    3.49
   4  -4  10   -1.83    2.02
   4  -4  10   -5.97    5.34
  -4   4 -11   16.89    6.01
   4   4  11    8.66    4.81
   4  -4  11    4.29    2.46
   4  -4  11   12.83    5.67
   4  -4  11   11.79    5.57
  -4   4 -12  478.87   25.38
   4  -4  12  519.45   28.13
   4  -4  12  513.50   23.01
   4   4  12  520.74   25.61
   4   4  13   53.70    9.11
   4  -4  13   56.64    8.74
   4  -4  13   55.40    9.71
   4   4  14   -4.64    4.04
   4   4  14   -5.55    3.79
   4  -4  14    5.89    5.16
   4  -4  14   -1.43    3.34
   4   4  15  100.33   12.48
   4  -4  15   79.18   10.82
   4  -4  15   71.72   11.96
   4   4  15   65.95    9.89
   4   5 -17  140.98   14.74
  -4   5  17  144.31   12.48
  -4  -5  17  143.40   13.74
  -4   5  16   -3.12    2.84
  -4   5  16    2.43    3.04
   4   5 -16   -0.41    3.64
  -4  -5  16    2.43    3.38
   4   5 -16    0.92    3.25
  -4   5  16    0.81    1.66
  -4   5  15  123.70    9.59
  -4  -5  15  130.89   12.23
   4   5 -15  126.51   13.32
  -4   5  15  119.46    6.85
  -4   5  15  105.78    7.01
  -4   5  15  109.47    9.54
   4   5 -15  110.54   10.06
  -4  -5  14   58.40    9.74
   4   5 -14   93.43   10.22
  -4   5  14   79.95    7.17
  -4   5  14   66.75    5.35
   4   5 -14   75.95   10.11
  -4   5  14   81.00    7.71
  -4   5  14   62.83    6.04
  -4  -5  14   78.84    9.02
   4   5 -14   79.09    8.60
  -4   5  13   66.34    5.46
  -4   5  13   62.10    6.06
  -4   5  13   69.39    6.67
   4   5 -13   66.66    8.61
  -4   5  13   84.36    7.50
  -4  -5  13   70.09    7.98
   4   5 -13   67.23    7.70
  -4  -5  13   88.66   11.86
   4   5 -13   65.73    9.29
  -4  -5  12   30.07    7.19
  -4   5  12   46.38    5.18
   4   5 -12   39.45    6.70
   4   5 -12   24.17    5.39
  -4   5  12   36.52    4.37
  -4   5  12   36.18    5.02
   4   5 -12   39.31    6.08
  -4  -5  12   29.83    5.31
  -4   5  11   -1.69    2.17
   4   5 -11   -0.51    2.49
  -4  -5  11   -2.00    3.02
  -4   5  11   -1.81    1.64
  -4  -5  11    0.66    1.99
   4   5 -11   -3.07    2.15
  -4   5  11    0.11    1.26
   4   5 -11   -0.48    1.99
  -4  -5  10  485.82   18.41
  -4  -5  10  495.10   24.05
  -4   5  10  518.40   14.84
   4   5 -10  500.29   19.95
  -4   5  10  501.90   13.34
  -4   5  10  461.85   17.38
   4   5 -10  476.03   20.42
   4   5 -10  525.98   23.35
  -4  -5   9  227.92   12.05
   4   5  -9  230.05   14.23
  -4   5   9  222.86   12.12
  -4  -5   9  233.34   16.20
   4   5  -9  203.17   13.91
  -4   5   9  234.78    9.20
   4   5  -9  239.49   13.33
  -4   5   8  151.16    6.61
   4   5  -8  153.02   11.71
  -4   5   8  147.81   10.07
   4   5  -8  150.62   12.00
   4   5  -8  131.42    9.80
  -4  -5   8  152.15   12.49
  -4  -5   8  162.04    9.74
   4   5  -7  137.59   10.97
  -4   5   7  153.51   10.49
   4   5  -7  158.92   10.03
  -4  -5   7  160.49   12.61
  -4  -5   7  141.24    8.65
  -4   5   7  145.20    6.47
  -4   5   7  166.59    6.04
   4   5  -7  158.27   12.07
  -4   5   6   10.44    1.85
  -4   5   6   11.00    1.30
   4   5  -6   11.31    3.33
   4   5  -6   13.90    4.27
  -4  -5   6    8.13    2.07
  -4   5   6    7.16    2.57
   4   5  -6   10.68    2.32
  -4   5   5  264.61    8.20
   4   5  -5  271.16   11.98
  -4   5   5  274.76    4.29
  -4   5   5  270.73   14.09
   4   5  -5  270.93   15.72
  -4  -5   5  278.37   10.87
   4   5  -4   69.38    6.05
   4  -5  -4   71.05    7.69
  -4   5   4   66.98    4.23
  -4   5   4   72.75    7.55
  -4  -5   4   73.21    5.28
   4   5  -4   71.41    8.00
  -4   5   3   20.39    2.54
   4   5  -3   20.83    3.38
   4  -5  -3   22.24    4.63
  -4   5   3   20.75    4.28
  -4  -5   3   18.46    2.64
   4   5  -3   19.82    4.49
  -4   5   2    6.90    1.58
   4   5  -2    5.12    1.54
   4  -5  -2    7.09    2.78
  -4  -5   2    3.86    1.02
  -4   5   2    2.98    1.95
   4  -5  -2    5.42    1.70
   4   5  -2    8.07    2.95
  -4   5   1    2.98    1.57
   4   5  -1    2.50    1.35
   4  -5  -1   -2.26    2.48
   4   5  -1    3.95    2.37
  -4   5   1   -1.49    2.87
   4  -5  -1    0.73    1.60
   4  -5   0  687.18    9.86
  -4   5   0  716.15   17.98
   4  -5   0  740.70   19.62
   4  -5   0  720.64   25.90
   4  -5   0  716.63    8.25
  -4   5   0  760.15   25.72
   4   5   0  717.36   16.63
  -4   5  -1  558.22   16.78
   4  -5   1  539.18   22.97
   4   5   1  560.24   14.65
  -4   5  -1  563.61   22.68
   4  -5   1  521.92   10.49
   4  -5   1  541.29   17.68
   4  -5   2   19.14    3.48
  -4   5  -2   20.54    3.65
   4  -5   2   22.67    2.73
   4  -5   2   23.78    5.33
   4   5   2   17.54    2.76
  -4   5  -2   21.27    4.88
   4   5   3   24.65    2.99
  -4   5  -3   25.24    4.03
   4  -5   3   18.59    2.52
   4  -5   3   27.24    5.65
  -4   5  -3   19.55    5.14
   4  -5   3   27.58    4.47
   4  -5   4   83.38    8.11
  -4   5  -4   86.24    7.82
   4   5   4   85.50    6.02
   4  -5   4  103.69   11.06
  -4   5  -4   83.61    9.33
   4  -5   4   77.70    5.65
   4  -5   5    0.61    2.49
   4  -5   5    2.08    1.40
  -4   5  -5    4.77    2.20
   4   5   5    2.16    2.33
   4  -5   5    3.56    3.84
  -4   5  -5    2.18    2.27
   4  -5   6   91.22    9.22
  -4   5  -6   81.30    8.53
  -4   5  -6   70.53    8.95
   4  -5   6   73.56    6.53
   4  -5   6   71.45    9.44
   4   5   6   79.07    8.61
   4  -5   7   71.89    8.58
   4   5   7   80.60    9.13
  -4   5  -7   87.62    9.19
   4  -5   7   88.59    7.75
   4  -5   7   93.58   11.43
  -4   5  -7   94.02   10.85
   4   5   8  117.44   10.98
   4  -5   8  124.83   12.08
  -4   5  -8  128.87   11.56
   4  -5   8  136.24   14.15
   4  -5   8  115.20    9.07
  -4   5  -8  134.08   13.34
   4  -5   9  441.79   18.59
   4  -5   9  464.09   26.21
  -4   5  -9  470.70   24.69
   4   5   9  469.09   22.61
   4  -5   9  459.73   24.12
  -4   5 -10   66.46   10.02
   4  -5  10   66.26    9.82
   4   5  10   70.59    9.39
   4  -5  10   73.91   11.06
   4  -5  10   62.50    7.72
  -4   5 -11   32.09    7.95
   4   5  11   29.11    6.55
   4  -5  11   24.73    6.99
   4  -5  11   22.64    5.64
   4   5  12   10.12    4.63
   4  -5  12   12.11    4.50
   4  -5  12    9.53    5.08
   4  -5  13   62.96    8.84
   4   5  13   67.96    9.93
   4  -5  13   66.70   11.97
   4   5  14    2.61    3.61
   4  -5  14   -3.21    6.01
   4  -5  14    4.66    4.66
   4   5  14    5.70    4.24
  -4   6  17    5.37    4.32
   4   6 -17    3.78    4.78
  -4  -6  17   -2.35    3.64
  -4   6  16    1.36    3.69
  -4  -6  16   -1.44    2.84
   4   6 -16   -0.03    3.14
  -4   6  15    1.43    2.59
  -4   6  15   -0.18    2.74
   4   6 -15    1.76    3.14
  -4  -6  15    1.90    2.75
  -4   6  15   -0.78    2.23
   4   6 -15   -2.56    3.60
   4   6 -14    5.00    2.94
  -4   6  14    7.18    2.76
  -4   6  14    5.42    2.38
  -4  -6  14   11.84    3.94
  -4   6  14    7.30    3.73
   4   6 -14   12.75    4.46
  -4   6  14   10.55    3.24
  -4   6  13    8.27    2.48
   4   6 -13   12.16    5.53
  -4   6  13    4.64    2.20
  -4  -6  13   -2.05    3.33
   4   6 -13    3.89    3.00
  -4   6  13    4.57    2.43
   4   6 -13    7.53    3.63
  -4  -6  13   11.13    6.29
  -4  -6  12   18.20    6.10
   4   6 -12   18.63    6.04
  -4   6  12   20.59    3.31
  -4  -6  12   14.28    3.56
  -4   6  12   16.40    4.62
   4   6 -12   13.30    4.85
   4   6 -12   15.71    4.58
  -4   6  12   21.94    3.85
  -4  -6  11  458.78   19.14
   4   6 -11  444.40   23.52
  -4   6  11  440.74   13.95
   4   6 -11  466.13   20.91
  -4   6  11  454.73   14.48
   4   6 -11  463.78   22.48
  -4  -6  11  444.42   25.22
  -4   6  11  445.85   18.85
   4   6 -10  186.36   14.83
  -4   6  10  187.30   12.51
   4   6 -10  182.44   14.10
  -4   6  10  198.63    8.76
  -4  -6  10  169.23   15.50
  -4  -6  10  186.96   11.67
   4   6 -10  185.60   12.64
   4   6  -9  251.85   14.05
   4   6  -9  245.52   16.45
  -4   6   9  252.07   14.67
  -4   6   9  268.53    9.02
   4   6  -9  238.26   16.28
  -4   6   9  228.30    9.76
  -4  -6   9  259.40   13.14
  -4  -6   9  234.71   17.15
   4   6  -8    2.81    2.50
  -4  -6   8    2.15    2.73
  -4   6   8    4.48    1.08
   4   6  -8    3.12    3.47
  -4   6   8   -5.57    3.22
  -4  -6   8   -0.91    1.37
  -4   6   8    4.82    2.04
   4   6  -8    6.04    3.43
   4   6  -7  110.41   11.25
  -4   6   7  104.98    9.71
   4   6  -7   98.88    8.28
  -4  -6   7  105.36   10.87
  -4  -6   7  105.28    7.54
  -4   6   7  105.96    3.95
  -4   6   7  111.97    6.48
   4   6  -7  111.75   11.04
  -4   6   6  265.32    9.83
   4   6  -6  258.97   16.86
  -4   6   6  269.64   15.45
   4   6  -6  288.56   13.60
  -4  -6   6  280.91   11.80
   4   6  -6  266.36   16.66
   4   6  -5   22.09    4.95
  -4   6   5   30.06    3.59
   4   6  -5   33.20    6.90
  -4   6   5   25.24    5.21
   4   6  -5   33.33    4.51
  -4  -6   5   25.00    3.48
  -4   6   4  287.97   10.60
   4   6  -4  318.69   12.90
  -4  -6   4  306.46   11.11
  -4   6   4  301.11   16.66
   4   6  -4  290.34   17.10
   4   6  -3   11.41    4.24
  -4   6   3    6.11    2.10
   4   6  -3    7.97    2.30
  -4  -6   3    8.80    1.83
  -4   6   3    4.82    2.71
  -4   6   2   43.92    4.59
  -4  -6   2   36.07    3.63
   4  -6  -2   47.65    7.56
   4   6  -2   46.66    6.91
  -4   6   2   40.18    6.38
   4   6  -2   44.82    4.95
   4  -6  -1   77.47    9.56
  -4   6   1   78.72    9.53
  -4   6   1   76.45    6.27
   4   6  -1   76.73    6.04
   4  -6  -1   66.55    6.26
   4   6  -1   74.44    8.58
   4   6   0   34.31    4.11
  -4   6   0   29.22    4.10
   4  -6   0   27.15    5.76
  -4   6   0   31.12    5.97
   4   6   0   28.04    5.56
   4  -6   0   30.61    4.43
  -4   6  -1  115.15    8.51
   4  -6   1  130.63   12.36
   4  -6   1  114.31    4.30
  -4   6  -1  117.10   11.44
   4   6   1  127.68    7.42
   4  -6   1  119.28    9.23
   4  -6   2   45.44    6.09
  -4   6  -2   54.34    6.15
   4  -6   2   42.78    7.36
   4   6   2   48.42    4.62
  -4   6  -2   48.15    7.23
   4  -6   2   49.32    3.50
   4  -6   3  413.77   11.59
   4   6   3  445.33   13.92
  -4   6  -3  432.55   22.49
   4  -6   3  427.79   18.91
  -4   6  -3  432.86   17.76
   4  -6   4   37.85    6.43
   4  -6   4   42.99    4.28
  -4   6  -4   45.15    6.06
   4  -6   4   46.54    7.92
   4   6   4   45.33    4.55
  -4   6  -4   39.03    7.03
   4  -6   5  463.00   14.88
   4   6   5  473.54   14.78
  -4   6  -5  483.71   20.76
   4  -6   5  467.37   25.16
  -4   6  -5  473.12   24.32
   4  -6   5  468.23   21.72
   4  -6   6   39.33    7.27
   4  -6   6   40.13    4.92
  -4   6  -6   38.22    6.21
   4   6   6   34.73    6.03
   4   6   6   42.14    4.76
   4  -6   6   55.09    9.37
  -4   6  -6   41.58    7.93
  -4   6  -7    8.25    4.08
   4  -6   7   17.94    3.67
  -4   6  -7   21.18    4.91
   4   6   7   16.59    4.98
   4  -6   7   27.48    6.64
   4  -6   7   20.76    5.60
   4  -6   8   94.88   11.16
   4   6   8  123.14   11.79
  -4   6  -8  107.86   11.09
   4  -6   8  104.18   13.08
   4  -6   8   91.71    8.26
  -4   6  -8  103.92   12.01
   4  -6   9    3.85    2.78
   4   6   9    0.61    2.34
  -4   6  -9    3.91    2.99
   4  -6   9    2.03    3.62
   4  -6   9   -1.80    3.69
  -4   6  -9    4.02    4.78
   4  -6  10    7.72    3.45
   4   6  10   10.51    4.63
  -4   6 -10    6.74    3.96
   4  -6  10   12.01    5.13
   4   6  11   81.56   10.48
   4  -6  11   63.55    8.11
   4  -6  12  100.08   14.57
   4  -6  12   79.16    9.58
   4   6  13   11.50    5.41
   4  -6  13    3.89    6.70
   4  -6  13    5.05    3.37
  -4   7  15   -0.47    2.76
   4   7 -15    9.77    5.88
  -4   7  15    3.08    3.01
  -4  -7  15   -6.38    3.81
   4   7 -15    1.97    4.05
  -4   7  14   35.91    7.23
   4   7 -14   51.99    9.16
  -4   7  14   60.32    6.67
   4   7 -14   40.83    7.72
  -4  -7  14   47.14    7.49
   4   7 -13  187.73   17.11
  -4   7  13  143.12    9.25
  -4  -7  13  182.46   13.25
  -4   7  13  201.10   10.52
  -4   7  13  160.31   12.62
   4   7 -13  152.05   14.71
   4   7 -12    1.37    4.05
   4   7 -12    5.03    4.02
  -4  -7  12    2.02    2.26
  -4   7  12    0.57    2.17
  -4   7  12    6.32    4.39
   4   7 -12    1.41    3.10
  -4   7  12    0.38    1.70
  -4  -7  11   10.42    4.67
   4   7 -11   22.56    6.42
  -4  -7  11   14.57    4.12
  -4   7  11   23.37    6.14
   4   7 -11   16.07    5.15
  -4   7  11   24.05    3.21
  -4   7  11   13.07    3.43
   4   7 -11   16.80    4.82
   4   7 -10    5.60    3.62
  -4   7  10    2.57    1.79
  -4   7  10   -3.26    3.39
   4   7 -10    4.56    4.25
  -4  -7  10   -0.93    1.79
  -4  -7  10    1.94    4.43
   4   7 -10    3.84    3.33
  -4   7  10   -0.99    2.12
   4   7  -9   31.24    5.81
  -4  -7   9   30.24    5.04
   4   7  -9   35.97    6.90
  -4   7   9   23.76    3.92
   4   7  -9   31.38    7.39
  -4  -7   9   24.79    6.70
  -4   7   9   29.62    6.49
  -4   7   9   30.43    2.73
  -4   7   8    4.51    0.92
  -4   7   8    5.77    2.37
  -4  -7   8    6.65    2.48
   4   7  -8    5.02    3.09
  -4   7   8    7.42    3.48
   4   7  -8    5.53    3.60
  -4  -7   8    3.80    4.19
   4   7  -8    4.96    2.67
  -4   7   7    1.76    2.07
   4   7  -7   -2.76    2.57
   4   7  -7    4.74    2.30
   4   7  -7    1.75    3.06
  -4  -7   7    2.03    1.70
   4   7  -6   44.03    8.13
   4   7  -6   38.27    5.23
   4   7  -6   46.09    8.20
  -4   7   6   38.52    4.87
  -4   7   6   43.17    7.10
  -4  -7   6   39.07    4.43
   4   7  -5  344.48   20.91
   4   7  -5  331.27   14.46
  -4   7   5  341.95   19.32
  -4  -7   5  340.45   12.53
   4   7  -5  339.43   20.05
  -4   7   5  322.76   12.59
  -4   7   4   39.22    4.52
   4   7  -4   32.94    6.76
   4   7  -4   42.58    8.06
  -4   7   4   42.28    7.43
   4   7  -4   32.45    4.55
  -4  -7   4   40.65    4.32
   4   7  -3  251.21   11.75
   4   7  -3  265.50   17.62
  -4  -7   3  259.06   10.22
  -4   7   3  267.99   17.59
  -4   7   3  261.60   11.70
  -4   7   2    0.67    1.59
   4   7  -2   -2.67    1.86
  -4   7   2    1.01    2.68
  -4   7   1   76.52    6.83
   4  -7  -1   95.48   11.50
  -4   7   1   90.81   10.38
   4   7  -1   77.36    6.29
   4   7  -1   90.10   10.49
  -4   7   0   55.49    6.35
   4  -7   0   48.76    6.28
   4  -7   0   55.81    9.08
  -4   7   0   39.07    7.32
   4   7   0   51.42    5.35
   4   7   0   63.02    8.98
  -4   7  -1  480.01   18.34
   4  -7   1  505.43   26.29
  -4   7  -1  538.22   26.19
   4   7   1  511.09   15.78
   4  -7   1  513.52   20.58
   4   7   1  451.78   22.67
   4  -7   2   35.61    5.82
  -4   7  -2   32.75    5.17
   4  -7   2   38.91    8.05
   4  -7   2   40.35    2.76
  -4   7  -2   31.22    6.78
   4   7   2   39.05    4.52
   4  -7   3  104.08    5.53
   4  -7   3   97.70   12.30
   4   7   3   97.38    6.80
  -4   7  -3  107.28   12.40
  -4   7  -3  102.79    9.44
   4  -7   3   98.04    9.78
   4  -7   4  259.45   16.53
  -4   7  -4  284.80   15.91
   4  -7   4  283.67   20.64
   4   7   4  251.98   11.24
   4  -7   4  272.22   10.06
  -4   7  -4  231.51   17.73
   4  -7   5   26.42    6.49
  -4   7  -5   25.45    5.34
   4  -7   5   28.24    3.78
   4  -7   5   26.17    6.51
   4   7   5   27.92    3.97
  -4   7  -5   16.28    5.39
  -4   7  -6  310.30   18.14
   4  -7   6  315.58   19.73
   4  -7   6  313.05   22.88
   4   7   6  327.87   13.25
  -4   7  -6  325.53   21.97
   4  -7   6  331.14   13.40
   4   7   7  215.02   16.00
  -4   7  -7  208.66   15.52
   4  -7   7  194.32   18.66
   4  -7   7  199.63   16.76
   4   7   7  184.84   10.25
  -4   7  -7  196.78   17.43
   4  -7   7  192.64   11.02
   4  -7   8   -0.28    4.98
  -4   7  -8    1.01    2.84
   4   7   8   -0.93    2.60
   4  -7   8    4.74    5.04
   4   7   8    7.97    2.75
   4  -7   8   -1.52    2.46
   4   7   9   24.38    5.96
  -4   7  -9   37.60    7.68
   4  -7   9   34.58    9.10
   4  -7   9   33.28    5.60
   4   7  10   13.16    5.23
  -4   7 -10   13.96    5.28
   4  -7  10   12.06    6.26
   4  -7  10    3.88    2.51
   4   7  11  194.62   16.67
  -4   7 -11  194.61   17.48
   4  -7  11  155.39   18.16
   4  -7  11  181.93   13.51
   4   7  12   69.84   10.50
   4  -7  12   70.14   12.26
   4  -7  12   64.12    8.74
   4   8 -14   -7.47    5.19
  -4  -8  14    0.70    3.14
  -4  -8  13   36.32    6.60
   4   8 -13   41.09    9.59
  -4   8  13   41.94    8.27
  -4   8  13   44.86    4.95
   4   8 -13   34.01    8.35
  -4   8  13   37.95    5.88
  -4   8  12   99.80    6.46
  -4   8  12   86.12   10.72
   4   8 -12  107.65   13.75
   4   8 -12   88.63   12.15
  -4  -8  12  104.50    9.78
  -4   8  12   72.32    7.28
  -4  -8  11   -0.99    2.22
   4   8 -11    2.89    4.78
  -4   8  11    2.43    1.33
  -4   8  11   -0.03    3.98
   4   8 -11    1.08    4.06
   4   8 -11   -1.32    3.24
  -4   8  11    2.63    2.97
  -4  -8  10   51.54    6.21
   4   8 -10   78.01   11.29
  -4   8  10   61.24    8.96
   4   8 -10   49.66    9.96
   4   8 -10   67.08    8.35
  -4   8  10   58.99    3.45
  -4   8  10   56.13    6.77
   4   8  -9  123.03   13.63
  -4   8   9  153.67   10.23
   4   8  -9  149.82   15.55
  -4   8   9  156.91   14.31
   4   8  -9  161.20   12.54
  -4  -8   9  163.55   10.79
  -4  -8   8   44.94    5.35
  -4   8   8   40.32    4.87
   4   8  -8   30.21    7.79
  -4   8   8   35.22    7.12
   4   8  -8   29.77    7.53
   4   8  -8   33.08    5.46
   4   8  -7   28.43    6.80
  -4   8   7   22.98    4.32
   4   8  -7   20.92    6.26
  -4   8   7   19.59    5.99
   4   8  -7   22.55    4.72
  -4  -8   7   21.40    3.71
   4   8  -6  203.55   17.61
  -4   8   6  193.29   10.95
  -4   8   6  212.62   16.84
  -4  -8   6  216.82   10.67
   4   8  -6  243.83   18.40
   4   8  -6  223.88   12.81
  -4   8   5  970.63   24.19
   4   8  -5 1040.50   39.27
  -4   8   5 1087.03   37.27
  -4  -8   5 1006.50   21.92
   4   8  -5 1065.78   26.88
   4   8  -5 1007.66   36.72
   4   8  -4   50.36    8.47
  -4   8   4   42.19    5.37
   4   8  -4   58.90   10.41
  -4  -8   4   39.75    4.32
  -4   8   4   54.97    9.15
   4   8  -4   50.40    6.02
  -4   8   3  313.80   14.25
   4   8  -3  325.37   20.69
   4   8  -3  315.16   22.15
  -4  -8   3  297.77   11.25
  -4   8   3  325.64   20.79
   4   8  -3  310.60   13.85
   4   8  -2  234.49   11.73
   4   8  -2  243.38   18.22
  -4   8   2  258.12   18.91
  -4   8   2  249.97   13.08
   4   8  -1  122.80    8.43
  -4   8   1  115.34    9.35
  -4   8   1  109.44   12.68
   4   8  -1  127.12   13.03
   4   8   0    2.43    1.55
  -4   8   0   10.23    3.25
   4   8   0    5.88    3.00
  -4   8   0    7.39    4.52
   4  -8   1   42.15    8.82
   4   8   1   47.44    5.10
   4  -8   1   43.52    6.62
  -4   8  -1   42.31    6.14
  -4   8  -1   58.98    9.41
   4   8   1   39.12    7.67
   4   8   2   -1.72    2.03
  -4   8  -2    6.22    3.43
   4  -8   2   -0.83    3.05
   4  -8   2    0.84    2.67
  -4   8  -2    6.50    5.11
   4   8   2    2.86    4.02
  -4   8  -3    7.74    4.05
   4  -8   3    0.85    0.90
   4  -8   3    2.07    3.41
  -4   8  -3   12.00    5.91
   4   8   3   -1.43    2.00
   4  -8   3    2.78    3.54
   4  -8   4   56.44    8.86
   4  -8   4   66.00    4.54
  -4   8  -4   72.89    9.00
   4  -8   4   63.21   10.88
  -4   8  -4   55.10   10.04
   4   8   4   56.92    5.76
  -4   8  -5  144.74   12.73
   4  -8   5  137.17   13.77
   4  -8   5  136.96    7.53
   4  -8   5  155.68   17.16
   4   8   5  140.31    9.03
  -4   8  -5  139.62   15.32
  -4   8  -6  200.21   15.35
   4  -8   6  187.08   18.78
   4  -8   6  198.30   10.09
   4   8   6  175.83    9.97
   4  -8   6  176.49   15.71
   4  -8   7    3.12    4.53
   4  -8   7    2.34    2.28
  -4   8  -7   -2.96    3.53
   4  -8   7    0.13    5.24
   4   8   7    2.07    2.34
   4  -8   8   23.65    4.47
  -4   8  -8   33.67    7.31
   4   8   8   27.38    7.86
   4  -8   8   40.29   10.08
   4   8   8   18.28    3.70
   4   8   9  215.63   17.50
   4  -8   9  197.78   21.06
  -4   8  -9  218.50   17.78
   4   8   9  186.96   11.35
   4  -8   9  193.37   12.30
  -4   8 -10   -5.50    5.74
   4   8  10    3.42    3.57
   4  -8  10    5.62    5.92
   4  -8  10    4.16    2.82
   4  -8  11   15.03    5.32
   4   8  11    9.83    5.85
  -4   8 -11   16.61    6.83
   4  -8  11   19.86    8.17
  -4  -9  12    3.66    3.98
   4   9 -12    4.49    5.02
  -4   9  11   36.73    5.43
  -4  -9  11   39.61    6.20
   4   9 -11   29.13    8.69
  -4   9  11   19.71    6.20
  -4   9  10   18.38    4.42
   4   9 -10   32.58    7.82
  -4   9  10   17.14    7.22
  -4  -9  10   24.84    4.91
   4   9 -10   26.83    6.34
  -4   9   9    7.29    3.23
   4   9  -9   13.15    4.24
  -4   9   9   16.85    6.36
  -4  -9   9   15.93    3.96
   4   9  -8   12.34    4.18
   4   9  -8   24.54    5.29
  -4   9   8   19.24    4.42
  -4   9   8   22.98    6.65
  -4  -9   8   26.47    4.46
   4   9  -7   62.00   10.45
   4   9  -7   57.76   10.58
  -4   9   7   55.93    9.96
  -4  -9   7   51.58    5.48
   4   9  -7   53.09    6.65
  -4   9   7   48.09    6.07
  -4   9   6   86.40    7.91
   4   9  -6   83.63   11.52
  -4  -9   6   83.10    6.88
   4   9  -6   81.86   11.99
  -4   9   6   78.36   11.59
   4   9  -6   92.35    8.79
  -4   9   5   92.20    8.41
   4   9  -5  120.57   13.54
  -4  -9   5   96.48    6.96
   4   9  -5   92.60   13.46
   4   9  -5  105.44    8.98
  -4   9   5   93.26   12.34
   4   9  -4    5.26    5.01
   4   9  -4   12.87    3.44
  -4   9   4   12.44    3.49
   4   9  -4   10.69    6.79
  -4  -9   4   10.49    2.47
  -4   9   4   13.07    5.90
   4   9  -3    9.03    5.59
  -4   9   3    6.41    4.49
  -4   9   3    6.18    2.80
   4   9  -3    7.03    2.85
   4   9  -2    6.91    5.84
  -4   9   2    3.07    4.63
   4   9  -2    1.28    2.32
  -4   9   2   -0.78    2.00
   4   9  -2   -2.22    4.11
   4   9  -1   15.98    5.87
  -4   9   1   20.93    4.17
   4   9  -1   19.01    6.80
   4   9  -1   21.43    4.21
  -4   9   1   18.86    7.62
  -4   9   0    4.74    3.44
   4   9   0    9.11    3.14
  -4   9   0    9.29    4.59
   4   9   0    6.02    5.44
   4   9   1    6.59    3.05
  -4   9  -1    8.91    3.42
   4   9   1   10.31    4.54
   4   9   2   -1.05    2.34
  -4   9  -2    1.50    2.69
   4  -9   2    6.97    4.71
   4   9   2    8.76    4.92
   4   9   3  103.09   12.74
  -4   9  -3  118.63   11.60
   4   9   3   99.59    7.72
   4  -9   3   94.06   11.25
   4  -9   4   -0.47    1.08
  -4   9  -4    5.96    4.11
   4  -9   4    3.92    5.17
   4   9   4   -2.10    1.93
   4   9   4   -0.26    4.25
   4  -9   4    6.95    4.91
  -4   9  -5    9.18    4.43
   4  -9   5    7.84    1.94
   4  -9   5   14.50    7.31
   4   9   5   11.61    3.47
   4  -9   5   11.52    5.78
  -4   9  -6   49.86    8.57
   4  -9   6   58.22   11.82
   4  -9   6   37.80    4.46
   4   9   6   30.87    5.09
  -4   9  -7   11.17    4.78
   4  -9   7   10.52    7.17
   4  -9   7    9.59    3.01
   4   9   7    8.87    3.55
  -4   9  -8    4.93    4.64
   4   9   8    9.01    5.42
   4  -9   8    7.11    5.81
   4   9   8    1.18    2.59
   4  -9   8   -2.11    2.61
  -4   9  -9   62.72   10.66
   4   9   9   33.80    8.54
   4  -9   9   66.37   13.16
   4  -9   9   47.75    6.75
   4  10 -10   12.42    7.02
  -4 -10  10   10.30    3.75
   4  10  -9   11.98    7.25
  -4 -10   9    7.98    3.40
   4  10  -9   10.39    4.78
   4  10  -8  142.30   16.53
  -4 -10   8  142.70    9.51
   4  10  -8  123.68   11.10
  -4  10   8  111.54    9.65
   4  10  -7   -2.71    4.15
   4  10  -7   -4.10    3.88
  -4  10   7    3.19    3.18
  -4 -10   7    0.25    2.19
   4  10  -6   29.83    8.22
  -4  10   6   24.56    5.50
  -4 -10   6   13.53    3.09
   4  10  -6   29.16    5.68
   4  10  -5   18.20    7.77
  -4  10   5   14.51    4.10
  -4 -10   5    7.52    2.38
   4  10  -5    6.77    3.97
   4  10  -4    0.41    4.54
  -4  10   4    5.20    3.40
   4  10  -4    4.51    2.89
  -4  10   3  225.34   14.18
   4  10  -3  238.14   20.65
   4  10  -3  242.03   13.12
   4  10  -2    9.68    6.33
   4  10  -2    7.89    3.58
  -4  10   2   13.64    4.99
   4  10  -1   -0.71    4.96
  -4  10   1    4.63    3.41
   4  10  -1    8.20    3.27
   4  10   0   84.99   12.98
  -4  10   0   93.89   10.25
   4  10   0   75.83    7.28
  -4  10  -1   -4.82    3.53
   4  10   1    3.61    2.49
   4  10   1    4.40    3.98
  -4  10  -2   12.32    4.55
   4  10   2   23.96    4.76
   4  10   2   11.91    5.19
   4  10   3   -2.88    2.57
  -4  10  -3    1.64    3.96
   4  10   3    1.39    4.24
   4 -10   3   -1.20    4.95
   4  10   4   48.73    6.10
  -4  10  -4   65.93    9.37
   4  10   4   55.16   10.43
   4  10   5    3.64    3.28
   4  10   5    4.16    4.66
  -4  10  -5    2.63    3.85
  -4  10  -6    4.56    4.65
   4  10   6    5.01    5.32
   4  11  -6   21.33    6.94
  -4 -11   6   19.15    3.93
  -4  11   5   74.89    8.74
   4  11  -5   93.43   14.92
  -4  11   4   23.89    5.23
   4  11  -4   34.87    9.34
   4  11  -3   33.54   10.05
  -4  11   3   28.89    5.82
   4  11  -2   13.74    7.69
  -4  11   2    6.55    4.04
   4  11  -1   51.06   10.74
  -4  11   1   49.75    7.99
   4  11   0   -5.90    5.22
  -4  11   0    2.26    3.83
   4  11   1   18.15    7.18
  -4  11  -1   23.11    6.93
   4  11   2    1.35    6.24
  -4  11  -2    4.94    4.73
  -5   0  19   -0.86    4.47
  -5   0  19   -1.09    3.79
  -5   0  18    2.69    4.60
  -5   0  18    0.11    3.04
  -5   0  17    0.26    3.46
  -5   0  17    0.99    2.43
  -5   0  16   13.19    4.92
   5   0 -16   12.20    4.63
  -5   0  16   11.46    3.78
   5   0 -15    2.45    2.76
  -5   0  15   -0.04    2.30
  -5   0  15   -2.65    3.24
   5   0 -14  222.60   14.25
  -5   0  14  205.97   13.29
  -5   0  14  216.33   14.01
  -5   0  13    1.27    2.25
   5   0 -13    0.76    1.31
   5   0 -13    0.96    2.50
  -5   0  13    0.93    2.07
   5   0 -12  665.63   19.50
  -5   0  12  683.35   21.90
   5   0 -12  692.63   22.87
  -5   0  12  699.25   21.88
  -5   0  11   -0.29    1.37
   5   0 -11   -0.33    1.14
  -5   0  11    1.46    2.00
   5   0 -11    1.32    2.12
   5   0 -10  181.40   10.67
   5   0 -10  181.46    9.06
  -5   0  10  167.17    9.82
  -5   0  10  185.37    9.93
   5   0  -9   -0.52    1.12
  -5   0   9    0.56    0.96
  -5   0   9    0.78    1.60
   5   0  -9    0.65    1.36
  -5   0   8  432.13   14.07
   5   0  -8  476.14   12.98
  -5   0   8  459.95   13.91
   5   0  -8  441.33   15.07
  -5   0   7    0.25    1.07
   5   0  -7    0.62    0.81
   5   0  -7   -1.15    1.26
   5   0  -7   -0.65    0.53
  -5   0   7    0.23    0.88
   5   0  -6 2504.32   32.10
   5   0  -6 2534.99   27.40
   5   0  -6 2551.84   24.11
  -5   0   6 2493.16   29.63
  -5   0   5    2.90    1.34
   5   0  -5    0.63    1.31
   5   0  -5    0.30    1.05
   5   0  -5   -0.89    0.83
   5   0  -4  110.18    5.84
  -5   0   4  117.05    5.73
   5   0  -4  132.62    6.69
   5   0  -4  122.30    6.33
  -5   0   4  118.14    5.93
   5   0  -3    1.03    1.02
   5   0  -3    1.52    1.07
  -5   0   3    0.00    0.92
  -5   0   3   -0.65    0.70
  -5   0   2  125.53    7.06
  -5   0   2  126.91    5.54
   5   0  -2  131.09    6.08
   5   0  -2  133.59    7.71
  -5   0   1   -0.48    1.00
   5   0  -1    0.28    0.95
   5   0  -1    0.61    1.02
   5   0   0    7.62    2.49
  -5   0   0   13.48    2.74
   5   0   0   14.21    2.06
   5   0   1    2.35    1.96
  -5   0  -1    0.79    1.16
  -5   0  -2 1147.75   26.05
   5   0   2 1182.02   27.44
   5   0   3    0.44    1.76
  -5   0  -3    1.03    1.68
  -5   0  -4 2440.99   41.37
   5   0   4 2506.57   43.26
   5   0   5    0.56    1.75
  -5   0  -5   -0.85    1.55
  -5   0  -6  303.11   15.52
   5   0   6  275.45   14.41
   5   0   6  264.84   15.29
   5   0   7   -2.16    2.67
  -5   0  -7    0.41    1.80
   5   0   7    1.92    1.82
  -5   0  -8  178.26   12.93
   5   0   8  185.52   13.89
   5   0   8  196.07   13.52
   5   0   9   -2.98    2.72
  -5   0  -9   -0.10    1.99
   5   0   9   -6.95    4.03
  -5   0 -10 1824.95   43.39
   5   0  10 1889.73   46.01
   5   0  10 1856.26   46.72
   5   0  11   -0.81    3.39
  -5   0 -11    0.20    2.66
   5   0  11    4.09    4.13
   5   0  12   18.25    5.01
  -5   0 -12   26.18    6.56
   5   0  12   14.21    4.43
  -5   0 -13    8.05    5.17
   5   0  13    0.62    3.33
   5   0  13    7.77    5.78
   5   0  14  105.51   12.36
   5   0  14  103.57   13.10
   5   0  15   -2.50    5.03
   5   0  15    5.13    5.73
  -5   1  19    1.09    4.62
  -5   1  19    0.69    3.01
  -5  -1  19    2.69    3.18
  -5  -1  18   39.90    7.76
  -5   1  18   28.27    6.75
  -5  -1  18   27.99    6.23
  -5   1  18   44.61    7.56
  -5  -1  17   64.20    9.20
  -5   1  17   59.79    8.71
  -5  -1  17   58.67    8.24
  -5   1  17   81.21    9.48
  -5   1  16  101.22   10.55
   5   1 -16   99.79    9.78
  -5  -1  16  107.65   10.56
  -5   1  16   90.28    9.65
   5   1 -16  102.39   10.77
  -5  -1  16  121.45   12.43
  -5  -1  15   -0.08    3.07
  -5   1  15    0.47    2.18
   5  -1 -15    2.84    3.04
   5   1 -15    2.64    2.34
   5   1 -15    4.44    3.46
  -5  -1  15    0.93    2.37
  -5   1  15   -0.05    2.41
  -5   1  14   51.68    6.95
  -5   1  14   61.93    7.36
   5   1 -14   48.85    6.42
  -5  -1  14   52.84    7.54
   5   1 -14   54.50    7.24
  -5  -1  14   51.18    6.70
   5  -1 -14   54.06    7.05
  -5   1  13   90.43    8.11
   5  -1 -13  104.81    8.94
  -5  -1  13  103.66    9.66
   5   1 -13   98.63    8.71
  -5  -1  13   95.22    8.82
  -5   1  13   96.44    8.62
   5   1 -13  107.98    9.66
   5   1 -12  136.43    9.57
  -5   1  12  132.68    9.35
  -5  -1  12  125.82   10.36
  -5  -1  12  137.57   10.06
   5  -1 -12  135.31    9.87
   5   1 -12  131.11   10.22
  -5   1  12  137.79    9.09
  -5  -1  11   48.61    5.98
   5   1 -11   48.19    5.47
  -5   1  11   49.08    5.58
   5  -1 -11   47.64    5.77
   5   1 -11   43.72    6.00
  -5   1  11   52.72    5.28
  -5  -1  11   45.35    5.55
   5   1 -10   69.27    6.93
   5   1 -10   72.86    6.58
  -5  -1  10   76.47    6.83
  -5   1  10   78.18    6.68
  -5   1  10   81.69    5.99
   5  -1 -10   76.02    5.29
   5  -1 -10   70.17    6.31
  -5  -1  10   70.59    7.03
   5  -1  -9  125.66    8.11
   5   1  -9  128.85    8.20
  -5   1   9  131.30    8.02
   5   1  -9  140.44    4.79
  -5  -1   9  140.77    8.83
   5  -1  -9  146.53    6.65
  -5   1   9  132.00    7.06
  -5  -1   9  134.39    9.04
   5   1  -9  143.29    9.34
   5   1  -9  135.72    4.16
  -5  -1   8   88.46    6.66
  -5   1   8   85.54    6.19
   5   1  -8   81.64    6.36
   5   1  -8   86.71    3.95
   5  -1  -8   87.23    4.67
   5   1  -8   87.37    6.95
   5  -1  -8   89.05    6.62
  -5  -1   8   76.61    6.52
  -5   1   8   77.59    5.02
   5   1  -7  457.21   14.15
   5   1  -7  471.46   10.22
   5  -1  -7  464.40    9.55
   5  -1  -7  470.65    9.49
   5   1  -7  481.24   15.32
   5  -1  -7  463.27   14.21
  -5  -1   7  472.97   14.83
  -5  -1   7  471.54   14.30
  -5   1   7  475.38   13.44
   5  -1  -6  492.58    8.90
   5   1  -6  490.59   11.35
   5   1  -6  466.50   14.14
   5   1  -6  491.93   14.65
  -5   1   6  486.84   10.14
   5  -1  -6  493.47   13.56
   5  -1  -6  505.81   11.41
  -5  -1   6  493.97   13.74
  -5   1   6  491.38   12.53
  -5   1   5 2213.68   24.69
   5   1  -5 2231.69   25.89
   5  -1  -5 2228.55   26.98
   5  -1  -5 2274.38   26.49
  -5   1   5 2308.86   25.72
  -5  -1   5 2216.98   27.65
   5   1  -5 2249.77   29.80
   5  -1  -5 2198.60   18.23
   5   1  -5 2230.29   31.03
   5  -1  -4  506.15    9.37
  -5   1   4  519.29   13.18
   5   1  -4  507.97   13.27
   5   1  -4  501.61   13.51
  -5   1   4  511.27   11.23
  -5  -1   4  518.13   12.67
   5  -1  -4  527.17   13.83
   5   1  -4  501.49   14.54
   5  -1  -4  509.29   12.41
   5   1  -3 1922.95   27.35
  -5   1   3 1856.79   20.42
  -5  -1   3 1897.73   23.17
   5  -1  -3 1950.94   28.34
   5   1  -3 1882.15   25.06
   5  -1  -3 1934.12   22.56
  -5   1   3 1941.19   27.31
   5   1  -2 2923.37   35.57
  -5  -1   2 2907.37   27.97
   5  -1  -2 2978.57   27.27
   5   1  -2 2978.54   30.27
   5  -1  -2 2943.17   36.62
  -5   1   2 3007.73   35.92
   5   1  -1 2171.16   32.24
  -5   1   1 2153.29   32.26
   5  -1  -1 2179.23   22.99
   5   1  -1 2178.65   25.51
   5  -1  -1 2106.88   32.74
   5   1   0  671.90   18.88
  -5  -1   0  681.10   18.20
   5  -1   0  660.14   12.69
   5   1   0  684.43   14.27
   5  -1   0  658.41   19.18
  -5   1   0  668.56   18.88
   5   1   1 1190.49   19.13
  -5   1  -1 1193.40   26.28
   5  -1   1 1200.64   27.08
  -5  -1  -1 1219.96   25.61
  -5  -1  -2   96.71    7.67
   5  -1   2   97.51    8.22
  -5   1  -2   95.44    7.91
   5   1   2   89.10    7.67
   5   1   3    5.48    2.14
  -5   1  -3   11.47    3.50
   5  -1   3    7.44    2.25
  -5  -1  -3    4.99    2.23
   5  -1   3    6.21    2.67
  -5   1  -4  272.41   14.35
  -5  -1  -4  275.06   13.65
   5  -1   4  267.37   12.82
   5  -1   4  289.81   15.12
   5   1   4  254.55   13.83
  -5   1  -5  241.76   13.93
  -5  -1  -5  229.98   13.01
   5  -1   5  221.63   12.31
   5  -1   5  227.23   13.94
   5   1   5  248.64   14.19
  -5   1  -6  166.43   12.02
  -5  -1  -6  191.54   12.23
   5  -1   6  192.11   12.22
   5  -1   6  164.09   12.31
   5   1   6  178.33   12.56
   5  -1   7  178.86   12.37
  -5  -1  -7  178.52   12.27
  -5   1  -7  174.61   12.77
   5  -1   7  168.45   12.91
   5   1   7  170.83   12.77
   5  -1   8  542.90   22.55
  -5  -1  -8  532.19   21.88
   5  -1   8  513.86   23.32
   5   1   8  475.17   22.00
  -5   1  -8  502.58   22.01
  -5   1  -9  100.87   10.45
   5  -1   9  113.78   11.02
  -5  -1  -9   99.72    9.78
   5   1   9   94.15    9.92
   5  -1   9  114.33   11.56
   5   1   9   97.04   10.66
  -5   1 -10  272.20   17.17
   5   1  10  284.81   17.95
   5  -1  10  263.51   17.30
   5  -1  10  266.57   18.30
   5   1  10  286.49   18.27
   5  -1  11   64.00    9.36
  -5   1 -11   60.04    9.27
   5   1  11   57.72    8.87
   5  -1  11   62.93    8.07
   5  -1  11   64.71    9.80
   5   1  11   68.46    9.40
  -5   1 -12   38.53    6.94
   5  -1  12   45.61    7.21
   5   1  12   55.07    9.59
   5  -1  12   41.75    7.83
   5   1  13   -1.11    4.17
  -5   1 -13    1.44    3.87
   5   1  13   -2.93    3.51
   5  -1  13   -1.96    2.83
   5  -1  13    0.51    4.22
   5  -1  14    0.47    2.90
   5   1  14    1.85    4.07
   5   1  14    2.06    3.13
   5  -1  14   -3.35    4.20
   5   1  15   27.52    7.36
   5  -1  15   21.97    6.69
   5  -1  15   14.16    5.30
   5   1  15   25.84    8.07
  -5  -2  19    8.84    4.74
  -5   2  19    5.81    3.71
   5   2 -18   49.53    7.78
  -5  -2  18   59.25    8.84
  -5   2  18   68.15    8.98
  -5   2  18   50.55    7.58
  -5   2  17   18.80    6.10
   5   2 -17   17.78    5.60
  -5  -2  17   19.09    6.37
  -5  -2  17   22.19    5.48
  -5   2  17   20.45    5.05
  -5   2  16   25.62    5.40
   5   2 -16   24.77    5.76
  -5  -2  16   21.57    5.36
  -5  -2  16   12.61    5.00
  -5   2  16   25.03    5.55
  -5   2  15   63.66    7.29
  -5  -2  15   78.17    8.97
   5   2 -15   71.10    8.68
  -5   2  15   81.53    8.79
  -5  -2  15   54.20    8.17
   5   2 -15   97.27   10.16
  -5   2  14   13.22    3.82
   5  -2 -14   15.43    3.62
  -5   2  14   16.30    3.64
   5   2 -14   16.37    4.45
   5   2 -14   16.52    3.99
  -5  -2  14    8.84    2.44
  -5  -2  14    9.24    4.27
  -5  -2  13    1.32    3.05
   5   2 -13    3.47    2.71
  -5   2  13    2.87    2.12
   5  -2 -13    2.65    1.54
   5   2 -13    3.75    3.30
  -5   2  13    1.54    1.85
  -5  -2  13    1.97    1.98
   5   2 -13    2.15    0.90
  -5   2  12   69.40    5.99
  -5  -2  12   66.64    8.01
   5  -2 -12   74.46    7.01
   5   2 -12   63.95    7.13
  -5   2  12   68.65    6.72
   5   2 -12   63.81    7.38
   5   2 -12   57.69    3.68
  -5  -2  12   72.82    7.55
  -5   2  11   -0.18    1.77
   5   2 -11   -1.47    2.10
   5   2 -11    0.49    1.34
  -5  -2  11    2.12    1.96
   5  -2 -11    3.14    1.95
   5   2 -11    0.93    0.84
  -5   2  11    4.85    2.13
  -5  -2  11    1.81    2.18
  -5  -2  10   53.30    6.53
  -5  -2  10   68.68    6.58
   5   2 -10   52.95    6.21
  -5   2  10   54.45    5.43
   5   2 -10   59.28    6.32
   5   2 -10   63.68    4.48
   5  -2 -10   72.53    6.30
  -5   2  10   69.62    4.83
   5   2  -9  347.93   14.76
   5  -2  -9  364.34   13.42
  -5   2   9  390.51   10.23
  -5   2   9  365.75   12.71
  -5  -2   9  378.31   16.43
   5   2  -9  354.60   11.38
  -5  -2   9  400.28   14.99
   5  -2  -8  357.64   12.50
  -5   2   8  361.83   12.01
   5   2  -8  337.38   14.18
   5   2  -8  334.14   13.82
  -5  -2   8  343.34   13.20
  -5   2   8  347.08    7.79
  -5  -2   8  354.78   15.16
  -5   2   8  363.15    8.11
   5  -2  -7   50.39    3.93
   5   2  -7   49.37    5.29
   5  -2  -7   48.47    4.41
  -5   2   7   46.74    3.41
  -5  -2   7   43.50    4.54
  -5  -2   7   46.08    5.53
  -5   2   7   51.06    4.10
   5   2  -7   46.14    5.21
   5  -2  -6  177.59    7.94
   5  -2  -6  172.55    7.83
   5   2  -6  167.39    9.80
  -5  -2   6  164.03    8.30
  -5   2   6  179.80    7.18
  -5   2   6  182.79    7.38
   5   2  -6  167.31    8.93
   5   2  -5  447.67   14.05
   5  -2  -5  444.80   11.56
   5  -2  -5  448.00   13.34
  -5   2   5  446.03   10.47
  -5  -2   5  449.67   13.04
   5   2  -5  421.52   15.34
  -5   2   5  442.39   12.51
   5  -2  -4   67.05    4.27
   5   2  -4   67.24    5.23
  -5   2   4   68.86    3.80
   5  -2  -4   64.61    5.43
  -5  -2   4   59.32    4.46
  -5   2   4   63.74    5.21
   5   2  -4   62.45    5.96
   5   2  -4   65.38    5.22
   5   2  -3 1099.19   21.82
   5  -2  -3 1102.62   11.55
  -5   2   3 1073.99   14.34
   5  -2  -3 1085.17   23.04
   5   2  -3 1125.01   20.40
  -5   2   3 1094.44   22.18
   5  -2  -3 1085.42   16.04
  -5   2   2   30.75    3.93
   5   2  -2   39.51    4.46
   5  -2  -2   34.28    2.69
  -5  -2   2   31.50    3.20
   5  -2  -2   34.60    2.78
   5  -2  -2   41.57    4.94
   5   2  -2   38.27    3.75
   5  -2  -1   84.09    4.81
   5  -2  -1   81.83    4.21
   5   2  -1   80.33    5.21
   5  -2  -1   83.33    6.96
  -5   2   1   93.85    7.26
   5   2  -1   82.69    6.46
   5   2   0  756.70   20.44
   5  -2   0  749.36   15.91
   5  -2   0  763.67   13.03
   5   2   0  787.41   16.18
   5  -2   0  758.26   21.96
  -5   2   0  780.38   21.62
   5   2   1  168.80   10.11
   5  -2   1  189.23    8.82
   5   2   1  172.25    7.68
   5  -2   1  162.37   10.78
  -5   2  -1  171.29   10.54
  -5   2  -2   51.88    6.15
   5  -2   2   49.73    4.95
   5   2   2   36.91    5.11
   5  -2   2   52.85    6.32
   5   2   3  183.52   11.41
   5  -2   3  177.32    9.93
   5  -2   3  174.46   11.84
  -5   2  -3  200.43   12.46
   5   2   4  632.43   21.97
   5  -2   4  644.73   20.18
   5  -2   4  636.32   23.35
  -5   2  -4  616.97   22.28
   5   2   5   77.49    8.09
   5  -2   5   59.24    6.67
   5  -2   5   72.19    8.27
  -5   2  -5   71.36    7.88
   5   2   6   20.75    4.28
   5  -2   6   28.60    5.12
  -5   2  -6   14.07    3.93
   5  -2   6   31.89    5.90
  -5   2  -7   22.46    5.05
   5  -2   7   20.88    4.77
   5   2   7   25.55    5.32
   5  -2   7   19.81    5.43
   5   2   8   24.98    5.39
  -5   2  -8   24.21    5.77
   5  -2   8   21.31    4.75
   5  -2   8   22.67    5.44
  -5   2  -9   40.11    6.85
   5   2   9   47.32    7.53
   5  -2   9   38.14    6.96
   5  -2   9   38.01    7.13
   5   2  10    4.75    3.54
   5  -2  10    8.40    3.92
  -5   2 -10    4.70    3.62
   5  -2  10   -1.27    3.53
   5   2  10   -0.02    3.12
   5  -2  10    3.03    2.44
   5   2  11    8.26    4.89
   5  -2  11    3.13    4.50
   5   2  11    3.46    3.07
   5  -2  11    4.66    3.13
  -5   2 -11    6.87    4.45
   5  -2  11    7.30    4.24
  -5   2 -12  131.59   13.37
   5  -2  12  148.11   12.67
   5  -2  12  147.59   15.10
   5   2  12  152.80   14.74
   5  -2  13   50.35    7.68
   5  -2  13   45.22    8.93
   5   2  13   62.65   10.04
   5   2  14   39.45    7.50
   5  -2  14   34.96    7.49
   5  -2  14   49.47    9.96
   5   2  14   46.09    9.24
   5   2  15    1.08    5.12
   5  -2  15    5.00    4.45
   5  -2  15   15.10    6.96
   5   2  15   13.56    5.78
   5   3 -19    6.62    4.78
  -5  -3  19    0.90    3.86
  -5   3  19    4.93    3.71
  -5   3  18   12.10    4.30
   5   3 -18   12.37    5.28
  -5  -3  18   21.27    6.00
  -5   3  18   17.22    5.21
  -5  -3  17   29.72    7.78
  -5   3  17   15.87    4.37
  -5   3  17   15.96    4.76
   5   3 -17   10.25    1.58
   5   3 -17   17.89    5.24
  -5  -3  17   15.83    5.25
  -5   3  16  127.93   10.24
   5   3 -16   89.09    4.87
  -5  -3  16  119.35   11.07
  -5   3  16  132.10   11.17
   5   3 -16  109.98   11.35
  -5  -3  16  111.38   12.99
   5   3 -15   13.54    2.44
  -5  -3  15    9.24    4.39
  -5   3  15   16.32    4.07
   5   3 -15   18.82    5.34
  -5  -3  15    8.09    3.04
   5   3 -15   18.22    5.56
  -5   3  15    9.76    3.94
   5   3 -14  648.39   25.69
  -5  -3  14  704.49   25.24
  -5   3  14  709.32   20.60
  -5   3  14  723.68   23.09
   5   3 -14  727.26   27.18
   5   3 -14  664.73   15.70
  -5  -3  14  670.83   28.11
  -5  -3  13   27.29    6.05
   5   3 -13   22.78    5.04
  -5   3  13   23.79    3.64
   5   3 -13   29.09    6.14
  -5  -3  13   26.89    4.82
   5   3 -13   20.89    3.41
  -5   3  13   21.37    3.98
  -5  -3  12  104.32    9.10
   5   3 -12  103.66    9.96
   5   3 -12   99.52    9.54
  -5   3  12  111.59    8.38
  -5  -3  12  121.75   11.35
   5   3 -12  105.47    6.96
   5  -3 -12  114.68    8.65
  -5   3  12  108.68    6.95
  -5   3  11    9.44    2.13
   5   3 -11   10.81    3.66
   5   3 -11    6.64    2.48
  -5   3  11    4.26    0.76
  -5  -3  11   11.57    3.40
   5   3 -11    5.58    1.88
   5  -3 -11    9.26    2.55
  -5   3  11    9.03    2.46
  -5  -3  11    6.57    3.54
  -5   3  11    6.27    0.88
  -5   3  10  291.06    8.81
   5  -3 -10  308.68   12.60
   5   3 -10  267.42   14.61
  -5   3  10  308.13   12.01
   5   3 -10  284.15   11.98
  -5   3  10  279.51    7.49
  -5  -3  10  285.61   13.59
  -5  -3  10  286.84   15.95
   5   3 -10  309.56   15.08
  -5   3   9  224.29    9.79
   5   3  -9  220.15   10.84
  -5  -3   9  210.28   11.22
   5  -3  -9  240.70   10.54
  -5   3   9  227.70    7.86
   5   3  -9  230.15   12.58
   5   3  -9  212.26   12.58
  -5  -3   9  222.47   13.65
  -5   3   9  229.09    6.43
  -5   3   8  187.76    8.36
   5  -3  -8  194.21    8.84
   5   3  -8  197.73   10.67
   5   3  -8  182.07   10.76
  -5   3   8  192.86    8.02
   5   3  -8  182.62   11.49
  -5  -3   8  176.98   11.74
  -5  -3   8  184.05    9.99
   5   3  -7   19.16    3.96
   5  -3  -7   18.19    2.72
  -5  -3   7   20.07    3.29
  -5   3   7   20.81    2.63
   5   3  -7   14.02    3.00
  -5   3   7   19.09    2.88
  -5  -3   7   18.35    3.73
   5   3  -6  766.85   19.86
   5  -3  -6  733.69   18.91
  -5   3   6  760.62   18.09
  -5   3   6  734.72   13.56
  -5  -3   6  751.72   18.26
   5  -3  -6  751.54   15.26
   5   3  -6  749.36   22.71
   5   3  -5  464.12   14.84
   5  -3  -5  464.54   15.59
   5  -3  -5  442.56   10.85
  -5   3   5  453.77    9.66
  -5  -3   5  468.11   13.71
  -5   3   5  483.17   15.06
   5   3  -5  446.11   17.26
   5  -3  -4  246.39    7.62
   5  -3  -4  254.70   12.01
  -5   3   4  250.03    6.61
  -5  -3   4  248.92    9.51
  -5   3   4  247.69   11.24
   5   3  -4  242.35   12.73
   5   3  -4  251.42   10.52
   5   3  -3  458.87   17.24
   5  -3  -3  431.85    9.55
   5  -3  -3  447.93   16.56
  -5  -3   3  452.19   12.35
   5  -3  -3  434.16    7.86
  -5   3   3  450.29   15.95
   5   3  -3  442.97   13.47
   5   3  -2    2.64    1.30
   5  -3  -2    2.16    0.89
  -5   3   2    2.56    1.32
  -5  -3   2    2.67    0.87
   5  -3  -2    0.72    1.63
   5  -3  -2    1.59    0.69
   5  -3  -1 1003.67   17.35
   5  -3  -1  973.34   13.62
   5  -3  -1  969.90   25.82
   5   3  -1 1005.02   19.44
  -5   3   1 1018.40   25.67
   5  -3   0   60.81    4.75
   5   3   0   61.68    6.21
   5  -3   0   55.78    3.37
   5   3   0   57.60    4.58
   5  -3   0   56.39    6.41
  -5   3   0   56.57    6.56
   5  -3   1  403.33   13.33
   5   3   1  400.02   16.19
   5   3   1  416.75   12.30
   5  -3   1  412.99   17.92
  -5   3  -1  396.68   17.05
   5   3   2  122.88    9.36
   5  -3   2  116.09    7.77
   5   3   2  123.51    6.88
   5  -3   2  105.62    9.74
  -5   3  -2  123.40    9.99
   5   3   3  302.02   15.01
   5  -3   3  324.17   13.80
   5  -3   3  263.36   15.30
  -5   3  -3  292.89   15.92
   5   3   4  135.41   10.39
   5  -3   4  127.03    9.40
   5  -3   4  127.30   11.19
  -5   3  -4  114.48   10.16
   5  -3   5  146.85   10.69
   5   3   5  119.44   10.29
   5  -3   5  124.69   11.51
  -5   3  -5  136.51   11.55
   5   3   6  448.22   20.37
   5  -3   6  456.43   19.59
   5  -3   6  450.06   22.05
  -5   3  -6  474.73   21.75
   5  -3   7  562.14   23.38
  -5   3  -7  580.04   24.81
   5  -3   7  568.38   25.63
   5   3   7  568.14   23.65
   5  -3   8  131.64   11.77
   5   3   8  127.95   12.03
   5  -3   8  129.88   12.89
   5  -3   8  130.58   10.10
  -5   3  -8  125.66   12.09
   5  -3   9  499.35   23.75
   5  -3   9  505.72   25.93
   5  -3   9  488.02   19.90
  -5   3  -9  525.11   25.01
   5   3   9  529.68   24.25
   5   3  10    7.14    3.40
  -5   3 -10    5.85    2.98
   5  -3  10    2.42    3.16
   5  -3  10    5.57    3.25
   5  -3  10    5.17    2.94
   5   3  11    9.41    4.15
  -5   3 -11    7.43    5.07
   5  -3  11   11.89    5.53
   5  -3  11    6.03    2.99
   5  -3  11   17.82    6.36
   5   3  12   42.39    7.90
  -5   3 -12   28.27    7.20
   5  -3  12   35.28    8.46
   5  -3  12   38.87    6.89
   5  -3  13   90.91   10.53
   5  -3  13  100.32   12.55
   5   3  13  111.39   13.16
   5  -3  14   -0.61    3.60
   5   3  14   -2.01    3.16
   5   3  14    3.31    3.98
   5  -3  14    3.00    5.21
   5   4 -18   87.37   11.81
  -5  -4  18  111.13   12.74
  -5   4  18   97.84   10.59
  -5   4  17  575.45   21.83
  -5  -4  17  613.20   27.00
   5   4 -17  627.57   29.17
  -5   4  17  629.82   24.81
   5   4 -16   49.25    8.58
  -5  -4  16   49.04    7.54
  -5   4  16   55.54    6.83
  -5   4  16   47.49    6.77
   5   4 -16   41.23    4.96
  -5   4  15  237.46   12.23
  -5  -4  15  242.15   15.90
   5   4 -15  230.98   16.79
  -5   4  15  243.88   13.76
   5   4 -15  210.03   10.98
  -5  -4  15  216.14   18.23
  -5   4  14  645.99   18.80
  -5  -4  14  623.41   24.20
   5   4 -14  650.38   27.00
  -5   4  14  638.03   21.50
   5   4 -14  663.54   26.99
   5   4 -14  604.42   19.17
  -5  -4  14  610.96   28.81
  -5   4  13  158.65    8.68
  -5  -4  13  164.64   12.02
   5   4 -13  149.63   12.77
  -5   4  13  162.65   10.47
   5   4 -13  145.77   12.38
  -5   4  13  136.21    5.08
   5   4 -13  149.98    9.78
  -5  -4  13  164.45   14.49
  -5  -4  12  124.96   10.29
  -5   4  12  122.01    6.85
   5   4 -12  122.25   11.37
   5   4 -12  123.29   11.16
  -5   4  12  126.82    8.60
   5   4 -12  114.89    8.67
  -5   4  12  116.27    5.83
  -5  -4  12  112.65   11.74
  -5  -4  11  710.45   22.83
  -5   4  11  690.52   14.43
   5   4 -11  674.70   25.40
   5   4 -11  688.71   24.16
  -5   4  11  729.80   19.39
   5   4 -11  664.58   21.12
  -5  -4  11  687.36   27.40
  -5   4  11  667.48   15.26
  -5   4  10  135.44    5.46
   5   4 -10  144.32   11.45
  -5   4  10  136.62    7.91
   5   4 -10  132.77    9.69
  -5   4  10  141.78    7.58
  -5  -4  10  150.38   10.11
   5  -4 -10  152.28    8.56
  -5  -4  10  134.47   11.93
   5   4 -10  139.65   10.62
  -5   4   9  115.83    3.97
  -5   4   9  122.26    6.95
   5  -4  -9  127.59    7.31
   5   4  -9  125.14    9.41
  -5   4   9  130.57    7.76
   5   4  -9  144.00   10.16
   5   4  -9  131.95   10.88
  -5  -4   9  123.88   10.98
  -5  -4   9  117.77    8.50
   5   4  -8  146.03   11.24
   5   4  -8  133.29    9.96
   5   4  -8  135.77    9.76
  -5   4   8  154.88    8.81
  -5  -4   8  133.09   11.13
  -5  -4   8  131.98    8.70
  -5   4   8  144.94    6.88
   5  -4  -8  139.16    7.05
   5   4  -7  223.49   13.70
   5   4  -7  247.48   12.25
   5  -4  -7  239.40    8.62
  -5   4   7  221.77   10.83
  -5  -4   7  226.27   10.83
  -5   4   7  223.01    7.58
   5  -4  -6  139.39    6.03
   5   4  -6  149.80    9.33
   5   4  -6  131.17   10.39
   5  -4  -6  135.81    9.44
  -5   4   6  135.34    5.23
  -5   4   6  138.41    8.80
  -5  -4   6  141.34    8.15
   5   4  -5  135.00    8.62
   5  -4  -5  129.67    9.39
  -5   4   5  123.26    4.32
  -5  -4   5  126.43    7.44
  -5   4   5  119.10    8.54
   5  -4  -5  124.54    5.19
   5   4  -5  135.78   10.51
   5   4  -4  378.76   13.63
   5  -4  -4  393.54   16.77
   5  -4  -4  375.19    8.40
  -5  -4   4  382.87   12.23
  -5   4   4  381.89   15.79
   5   4  -4  383.80   17.63
   5  -4  -3  300.34    7.16
   5  -4  -3  321.49    8.09
   5  -4  -3  318.44   15.43
  -5  -4   3  305.35   10.68
  -5   4   3  318.28   14.80
   5   4  -3  296.47   15.34
   5   4  -3  308.04   12.08
   5   4  -2   52.16    6.31
  -5  -4   2   62.21    4.70
  -5   4   2   57.25    6.67
   5  -4  -2   70.61    7.65
   5   4  -2   60.81    5.23
   5  -4  -2   62.96    3.21
   5  -4  -2   60.20    4.20
   5  -4  -1 1032.55   29.22
   5  -4  -1 1051.44   13.08
   5   4  -1 1090.96   21.37
  -5   4   1 1113.13   29.18
   5  -4  -1 1064.00   19.90
   5  -4   0   16.23    1.75
   5  -4   0   18.15    4.77
   5   4   0   14.47    2.62
   5  -4   0   15.83    2.94
  -5   4   0   17.20    3.48
   5  -4   1    3.72    1.93
   5  -4   1    2.23    2.28
   5   4   1    0.50    1.40
  -5   4  -1   -0.26    2.25
   5  -4   2   20.69    3.66
   5   4   2   17.79    4.02
   5   4   2   22.51    3.22
   5  -4   2   14.22    4.25
  -5   4  -2   16.64    4.24
   5  -4   3  309.28   14.37
   5   4   3  318.68   11.66
   5   4   3  304.54   15.62
   5  -4   3  290.41   17.06
  -5   4  -3  299.25   17.03
   5  -4   4  347.60   16.13
   5   4   4  338.24   16.98
   5  -4   4  319.14   18.52
  -5   4  -4  317.11   17.83
   5  -4   5  398.01   18.14
   5   4   5  447.57   20.07
   5  -4   5  399.56   21.37
  -5   4  -5  437.77   21.53
   5   4   6   81.30    8.96
   5  -4   6   97.43    9.49
   5  -4   6   87.29   10.68
  -5   4  -6   99.87   10.87
   5  -4   6   83.56    7.10
   5   4   7  371.56   19.71
   5  -4   7  369.29   19.36
   5  -4   7  338.85   15.05
   5  -4   7  371.13   21.72
  -5   4  -7  360.40   20.64
   5   4   8  117.35   11.61
   5  -4   8  123.28   11.77
   5  -4   8  125.43    9.82
   5  -4   8  110.29   12.36
  -5   4  -8  115.08   12.16
   5   4   9  252.21   17.31
  -5   4  -9  216.05   16.82
   5  -4   9  235.94   18.57
   5  -4   9  253.69   18.00
   5  -4   9  223.56   13.65
   5   4  10    4.64    2.76
   5  -4  10   10.63    4.94
   5  -4  10   12.67    5.68
  -5   4 -10    7.96    3.18
   5  -4  10   12.08    4.09
   5  -4  11  176.75   16.93
   5  -4  11  179.25   13.68
  -5   4 -11  149.05   14.77
   5   4  11  201.23   16.36
   5   4  12    2.50    4.02
   5  -4  12    2.43    3.17
   5  -4  12    2.06    3.93
   5   4  13  127.27   13.68
   5  -4  13  101.09   11.32
   5  -4  13   99.71   13.54
   5   4  14   19.04    6.55
   5  -4  14   20.13    7.35
   5   4  14   25.12    6.97
   5  -4  14    9.85    4.49
  -5  -5  17  193.06   15.65
   5   5 -17  210.99   17.96
  -5   5  17  219.98   14.49
  -5   5  16    1.25    2.63
   5   5 -16   -2.13    3.09
  -5  -5  16    6.98    3.51
   5   5 -16   -0.60    3.10
  -5   5  16   -1.14    2.29
  -5   5  15   15.54    1.96
  -5   5  15   23.85    4.25
   5   5 -15   19.26    5.80
  -5  -5  15   26.02    6.16
  -5   5  15   17.72    2.38
   5   5 -15   24.00    4.83
  -5   5  15   32.00    5.25
  -5   5  14   27.13    3.88
  -5   5  14   20.96    2.79
   5   5 -14   22.06    5.46
  -5  -5  14   24.99    5.37
  -5   5  14   24.94    3.66
   5   5 -14   21.48    4.89
  -5   5  14   28.40    4.58
  -5  -5  14   22.33    6.89
  -5  -5  13   69.42    8.43
  -5   5  13   76.19    5.95
   5   5 -13   77.31   10.41
  -5   5  13   71.41    6.55
  -5  -5  13   69.80   10.35
  -5   5  13   72.47    5.97
   5   5 -13   68.99    7.97
   5   5 -13   86.84   10.25
  -5   5  12   59.75    4.63
   5   5 -12   46.69    7.67
  -5   5  12   55.47    5.68
  -5  -5  12   54.71    6.87
   5   5 -12   44.72    6.78
   5   5 -12   51.86    6.86
  -5   5  12   60.95    5.62
  -5  -5  12   60.01    9.47
   5   5 -11    5.35    2.73
   5   5 -11   11.22    4.41
  -5   5  11   14.63    2.13
  -5  -5  11   18.36    3.76
   5   5 -11   18.00    4.63
  -5   5  11   12.41    2.66
  -5   5  11    8.26    2.32
  -5  -5  11    5.76    3.58
   5   5 -10  108.44   10.88
  -5  -5  10  107.94   11.62
  -5   5  10   95.49    6.24
  -5   5  10   92.79    4.55
   5   5 -10   92.35    9.28
   5   5 -10   86.41    9.11
  -5   5  10   97.68    7.82
  -5  -5  10   90.11    8.18
   5   5  -9   13.71    3.88
  -5  -5   9   14.54    4.62
  -5  -5   9    8.67    2.67
  -5   5   9   11.12    1.45
  -5   5   9   12.53    2.15
   5   5  -9    6.28    2.85
   5   5  -9   13.91    3.66
  -5   5   9   12.41    3.20
  -5   5   9    7.07    1.33
   5   5  -8   99.87   10.30
   5   5  -8  108.87   10.14
  -5   5   8  115.97    8.90
   5   5  -8  117.50    9.44
  -5  -5   8  113.21    8.31
  -5   5   8  103.42    5.22
  -5  -5   8   93.26    9.99
   5   5  -7   83.30    8.85
   5   5  -7   85.44    7.81
  -5   5   7  102.29    8.65
  -5   5   7   94.59    4.32
  -5  -5   7   80.05    6.71
   5   5  -7   89.28    9.50
  -5   5   6    0.93    0.50
  -5   5   6   -2.87    2.37
  -5  -5   6    1.24    1.25
   5   5  -6    0.46    2.19
  -5   5   5  144.23    4.13
   5   5  -5  155.80    9.65
   5  -5  -5  173.79   12.23
  -5  -5   5  162.37    8.64
  -5   5   5  159.12   11.13
   5  -5  -5  151.81    4.58
   5   5  -5  144.46   11.94
   5   5  -4  165.54    9.59
  -5   5   4  169.72    5.62
   5  -5  -4  147.62    3.98
   5   5  -4  166.81   12.44
   5  -5  -4  175.17   12.57
  -5  -5   4  163.03    8.30
  -5   5   4  187.36   12.19
  -5   5   3   37.88    3.14
  -5  -5   3   39.64    4.06
   5  -5  -3   46.78    6.54
   5  -5  -3   31.85    1.80
  -5   5   3   36.30    5.53
   5   5  -3   40.25    4.83
   5   5  -3   34.53    6.14
   5  -5  -2  174.91    4.34
  -5   5   2  195.02    7.88
   5  -5  -2  183.21   13.18
  -5  -5   2  189.25    8.44
  -5   5   2  184.54   12.78
   5   5  -2  202.19    9.93
   5   5  -2  182.22   12.94
   5  -5  -2  190.06    8.64
   5  -5  -1  171.15    8.95
  -5   5   1  157.08    7.85
   5  -5  -1  172.52   13.11
   5  -5  -1  159.10    4.51
  -5   5   1  170.03   12.54
   5   5  -1  169.11    8.92
  -5   5   0  301.63   11.73
   5  -5   0  306.18   17.69
   5  -5   0  293.83    6.66
   5   5   0  314.53   11.93
  -5   5   0  327.18   17.75
   5  -5   0  309.30   12.85
   5  -5   1   -0.57    1.57
  -5   5  -1   -1.25    1.31
   5  -5   1   -2.33    2.16
   5   5   1    1.82    1.11
  -5   5  -1    0.61    2.05
   5  -5   2   -2.78    2.43
  -5   5  -2    2.64    1.44
   5  -5   2    2.19    1.94
   5   5   2   -1.01    1.30
   5  -5   2    0.70    0.91
  -5   5  -2    5.17    3.72
   5  -5   3   22.85    4.63
   5  -5   3   20.36    3.13
  -5   5  -3   21.39    4.16
   5   5   3   18.81    4.44
   5  -5   3   28.29    6.46
   5   5   3   25.12    3.62
  -5   5  -3   27.09    5.77
   5  -5   4  224.22   13.68
   5   5   4  229.76   14.77
   5  -5   4  214.66    9.90
  -5   5  -4  231.17   13.14
   5   5   4  231.84   10.55
   5  -5   4  218.54   16.49
  -5   5  -4  212.50   15.51
   5  -5   5  248.51   15.21
   5  -5   5  247.87   11.55
   5   5   5  248.90   15.59
  -5   5  -5  249.96   14.49
   5   5   5  274.50   11.84
   5  -5   5  267.91   18.61
  -5   5  -5  262.47   17.67
   5  -5   6   47.97    7.19
   5   5   6   44.32    6.88
   5  -5   6   49.07    8.76
   5  -5   6   50.96    5.69
  -5   5  -6   38.04    7.48
   5   5   7  132.32   12.17
   5  -5   7  127.94   13.83
   5  -5   7  126.50   11.98
  -5   5  -7  121.74   12.86
   5  -5   7  110.95    8.85
   5  -5   8  489.95   24.49
   5  -5   8  433.75   25.50
   5   5   8  454.18   22.98
   5  -5   8  437.60   18.18
  -5   5  -8  446.47   24.48
   5   5   9  114.05   11.87
   5  -5   9   90.68   11.02
   5  -5   9  100.33   12.95
   5  -5   9   95.85    9.27
  -5   5  -9   96.95   12.20
   5   5  10  137.60   13.84
   5  -5  10  133.65   11.16
   5  -5  10  133.38   14.99
   5  -5  11   56.67    8.20
   5   5  11   53.61    9.20
   5  -5  11   53.44   10.42
   5   5  12   -4.87    5.09
   5  -5  12    1.84    5.16
   5  -5  12    3.91    2.79
   5   5  13   17.12    6.78
   5  -5  13   12.30    6.75
   5  -5  13   11.09    3.78
   5   6 -17   60.74   11.16
  -5  -6  17   55.98    8.82
  -5   6  17   56.27    7.77
  -5  -6  16  123.92   12.49
   5   6 -16  113.89   14.15
  -5   6  16  130.03   10.33
   5   6 -15    0.77    3.73
  -5   6  15    2.33    2.00
  -5  -6  15    4.00    3.98
  -5   6  15    2.32    2.15
   5   6 -15    4.04    2.99
  -5   6  14    4.49    2.34
   5   6 -14   12.91    5.80
  -5  -6  14    1.19    2.48
  -5   6  14    2.34    2.87
  -5   6  14    1.32    2.09
   5   6 -14    8.26    4.46
   5   6 -13    6.57    4.30
   5   6 -13    4.08    3.05
  -5   6  13    4.04    1.86
  -5  -6  13    2.02    2.64
  -5   6  13    2.39    3.05
  -5   6  13   -2.79    2.68
   5   6 -13    6.78    5.13
  -5  -6  13   -2.58    4.14
   5   6 -12  109.46   11.98
  -5   6  12  105.21    6.07
  -5   6  12  107.21    7.25
   5   6 -12  102.43   10.65
   5   6 -12   95.34   10.47
  -5   6  12  110.71    9.22
  -5  -6  12  111.56   10.14
  -5  -6  12   78.77   11.44
  -5   6  11   90.10    6.24
  -5   6  11   71.39    4.72
   5   6 -11   70.56    9.46
   5   6 -11   66.31    9.38
  -5   6  11   75.93    7.79
  -5  -6  11   86.68    8.49
  -5   6  11   74.57    5.12
  -5  -6  11   58.81    9.51
   5   6 -11   80.24    9.34
   5   6 -10  293.34   18.76
  -5   6  10  254.59    7.81
   5   6 -10  294.44   17.78
  -5   6  10  296.07   15.26
  -5  -6  10  287.50   14.45
  -5  -6  10  299.95   19.67
  -5   6  10  266.90    8.70
   5   6 -10  303.70   16.96
  -5   6  10  312.69   10.27
  -5   6   9   22.91    2.60
  -5  -6   9   29.81    4.79
   5   6  -9   25.04    5.78
  -5   6   9   20.91    2.17
   5   6  -9   27.65    6.20
   5   6  -9   26.32    5.49
  -5   6   9   23.07    4.86
  -5   6   9   31.22    2.97
  -5  -6   9   34.34    6.74
   5   6  -8  160.85   13.58
  -5   6   8  152.19    5.50
   5   6  -8  155.27   13.35
  -5   6   8  180.27   12.35
  -5   6   8  182.06    5.71
   5   6  -8  171.68   11.46
  -5  -6   8  164.09   10.15
   5   6  -7   11.13    3.68
   5   6  -7    7.87    2.50
  -5   6   7    9.71    1.40
   5   6  -7    8.59    3.30
  -5   6   7   11.40    1.10
  -5   6   7    7.04    3.35
  -5  -6   7    9.20    2.96
  -5   6   6  177.58    6.17
   5   6  -6  198.13   11.55
  -5   6   6  192.25   13.15
  -5  -6   6  197.33   10.08
   5   6  -6  172.61   13.86
  -5   6   5  105.53    5.19
   5   6  -5  112.17    8.61
  -5  -6   5  112.16    7.39
  -5   6   5  125.22   10.89
   5   6  -5  112.72   11.45
   5   6  -4   23.89    5.28
  -5   6   4   21.41    2.64
   5  -6  -4   25.65    5.19
   5   6  -4   21.46    3.71
  -5  -6   4   25.18    3.40
  -5   6   4   20.41    5.03
  -5   6   3  584.71   14.40
   5  -6  -3  595.51   25.38
  -5  -6   3  595.69   15.75
  -5   6   3  591.38   24.20
   5   6  -3  543.66   24.35
   5   6  -3  597.63   18.37
   5   6  -2    1.63    1.72
  -5   6   2   -0.01    1.09
   5  -6  -2    3.43    3.34
   5   6  -2    5.30    3.28
   5  -6  -2   -0.92    1.35
  -5   6   2    1.72    2.52
   5   6  -1   12.47    3.10
  -5   6   1   14.46    2.72
   5  -6  -1   20.14    5.25
  -5   6   1    8.89    3.80
   5   6  -1    9.81    3.60
   5  -6  -1   16.30    3.24
   5  -6   0    5.79    2.90
   5   6   0    5.75    2.42
  -5   6   0    3.93    1.92
   5  -6   0    2.41    0.79
   5  -6   0    5.46    3.39
   5  -6   0    1.51    0.56
  -5   6   0    3.06    2.94
  -5   6  -1  135.25    9.04
   5  -6   1  123.47    5.37
   5  -6   1  124.95    4.41
   5  -6   1  124.73   12.71
   5   6   1  126.23    7.97
  -5   6  -1  133.54   12.55
   5  -6   1  138.70   10.02
   5  -6   2  476.83   12.09
  -5   6  -2  506.72   18.55
   5  -6   2  500.51   25.12
   5   6   2  504.99   15.91
  -5   6  -2  557.04   25.63
   5  -6   2  508.06   20.08
  -5   6  -3    2.21    1.73
   5  -6   3    3.75    3.58
   5  -6   3   -2.24    2.41
   5   6   3    0.55    1.32
  -5   6  -3   -1.42    3.29
   5  -6   3   -0.80    1.13
  -5   6  -4   -0.13    2.01
   5  -6   4   -5.47    3.22
   5  -6   4    0.23    3.09
   5   6   4   -0.47    1.90
   5  -6   4   -1.02    1.58
   5  -6   5   85.62    9.76
   5   6   5   79.60    9.30
  -5   6  -5   92.21    9.32
   5  -6   5   76.55    6.39
   5   6   5   81.59    6.81
   5  -6   5   79.60   11.55
  -5   6  -5   65.93    9.80
  -5   6  -6    1.27    3.09
   5  -6   6   -3.89    3.94
  -5   6  -6   -4.08    3.19
   5   6   6    2.13    2.01
   5   6   6    0.45    1.50
   5  -6   6   -2.25    3.76
   5  -6   6    1.09    1.71
  -5   6  -7    4.28    3.79
   5  -6   7   11.24    5.26
   5   6   7   17.98    4.34
  -5   6  -7   11.79    3.88
   5   6   7   19.75    3.76
   5  -6   7   12.20    5.63
   5  -6   7   13.45    3.58
   5  -6   8   34.75    7.32
   5   6   8   40.30    7.66
   5  -6   8   47.28    9.30
   5  -6   8   48.27    6.46
  -5   6  -8   45.51    8.85
   5  -6   9    0.57    3.93
   5   6   9   -2.54    2.93
   5  -6   9   -3.90    3.81
   5  -6   9    0.64    2.13
   5   6  10    2.87    3.00
   5  -6  10    3.21    2.73
   5  -6  10   -3.54    3.88
   5   6  11    1.03    3.83
   5  -6  11    6.45    4.08
   5  -6  11    7.03    6.04
   5   6  12    8.04    5.62
   5  -6  12    5.73    4.15
   5  -6  12    8.92    5.35
   5   7 -15    0.85    3.42
  -5  -7  15    3.66    3.08
  -5   7  15    9.58    3.91
   5   7 -15   -4.21    5.13
   5   7 -14   11.21    5.54
  -5  -7  14    1.73    3.37
  -5   7  14    6.20    2.60
   5   7 -14    1.09    3.96
  -5   7  13    7.72    3.03
   5   7 -13   18.06    6.31
  -5  -7  13    8.70    3.80
  -5   7  13    4.73    2.15
  -5   7  13    3.05    3.11
   5   7 -13    5.70    3.90
  -5   7  13    9.96    3.05
  -5   7  12   92.70    6.41
  -5   7  12   75.53    5.35
   5   7 -12  100.17   12.37
   5   7 -12   80.80   10.75
  -5   7  12   82.87    8.96
   5   7 -12   86.30   10.37
  -5  -7  12   97.27    9.52
  -5   7  12   77.69    5.98
   5   7 -11  221.26   17.81
   5   7 -11  226.70   15.45
  -5   7  11  189.11    7.84
   5   7 -11  219.25   17.00
  -5   7  11  215.93   14.56
  -5  -7  11  232.35   13.87
  -5   7  11  232.93    8.77
  -5  -7  11  245.42   20.04
  -5   7  11  192.51    8.71
   5   7 -10  167.40   12.56
   5   7 -10  171.40   15.38
   5   7 -10  172.96   15.27
  -5   7  10  160.95   12.99
  -5  -7  10  169.47   11.46
  -5   7  10  178.91    6.52
  -5  -7  10  165.75   15.53
  -5   7  10  152.05    7.25
  -5   7   9   60.79    4.56
   5   7  -9   82.22   11.05
   5   7  -9   58.34    9.17
  -5   7   9   72.60    3.24
  -5   7   9   76.70    8.93
   5   7  -9   72.86    8.44
  -5  -7   9   66.74    7.09
   5   7  -8  481.07   25.05
   5   7  -8  458.25   24.75
  -5   7   8  481.14   22.21
  -5  -7   8  490.15   17.71
   5   7  -8  486.38   20.08
  -5   7   8  443.74   11.63
  -5   7   7  370.18   10.68
   5   7  -7  404.55   23.08
   5   7  -7  415.01   23.69
  -5   7   7  404.29   20.63
   5   7  -7  423.78   18.16
  -5  -7   7  411.28   15.48
  -5   7   6  238.54    8.82
   5   7  -6  231.81   17.06
   5   7  -6  263.43   18.90
   5   7  -6  277.21   14.24
  -5  -7   6  277.45   12.24
  -5   7   6  277.23   17.41
   5   7  -5   -3.40    3.16
  -5   7   5    1.76    1.53
  -5   7   5    3.82    3.23
  -5  -7   5    4.00    2.11
   5   7  -5    6.18    3.43
  -5   7   4  244.54   10.14
   5   7  -4  255.63   12.87
  -5  -7   4  273.98   11.29
  -5   7   4  286.67   17.95
   5   7  -4  246.94   17.51
   5   7  -3   96.60    7.76
  -5   7   3   99.81    6.93
   5  -7  -3  125.41   12.53
  -5  -7   3   94.62    6.55
  -5   7   3  105.68   11.25
   5   7  -3   97.99   11.49
   5   7  -2   62.07    8.94
  -5   7   2   44.26    5.08
   5   7  -2   55.04    5.83
   5  -7  -2   74.94   10.16
  -5   7   2   56.79    8.43
   5   7  -1   -2.37    2.19
  -5   7   1    1.15    1.42
   5  -7  -1   -0.79    3.00
   5  -7  -1    0.17    2.01
  -5   7   1   -1.73    2.68
   5   7  -1   -2.74    3.07
  -5   7   0  315.33   14.15
   5  -7   0  275.57   20.04
  -5   7   0  302.46   19.63
   5   7   0  309.41   13.21
   5   7   0  304.93   19.51
   5  -7   0  341.80   15.99
  -5   7  -1   17.78    3.92
   5  -7   1    8.07    3.64
   5  -7   1   18.18    6.08
   5  -7   1   11.47    1.09
   5  -7   1   11.83    1.33
  -5   7  -1    9.59    4.76
   5   7   1   14.57    3.45
   5  -7   2    4.61    2.42
   5  -7   2    3.40    1.10
  -5   7  -2    3.34    2.63
   5  -7   2   -2.07    3.29
  -5   7  -2    8.46    4.33
   5   7   2   -0.59    1.76
  -5   7  -3  486.19   20.25
   5  -7   3  487.59   27.39
   5   7   3  484.72   16.38
  -5   7  -3  497.04   26.55
   5  -7   3  475.47   12.57
   5  -7   3  510.65   22.59
   5  -7   4   13.27    4.85
  -5   7  -4    8.86    3.95
   5  -7   4    3.57    3.69
   5  -7   4    8.15    2.23
   5   7   4    5.72    2.52
  -5   7  -4   16.48    6.73
   5  -7   5   79.97   10.18
  -5   7  -5   73.56    8.72
   5   7   5   66.88    9.45
   5   7   5   73.61    6.60
   5  -7   5   69.04   11.93
  -5   7  -5   69.16   11.14
   5  -7   5   67.19    5.99
   5   7   6  124.64   12.97
  -5   7  -6  137.48   12.42
   5   7   6  120.33    8.69
  -5   7  -6  104.52   13.09
   5  -7   6  141.38   15.95
   5  -7   6  123.42   12.96
   5  -7   6  123.13    8.48
   5  -7   7    1.49    3.83
  -5   7  -7   10.51    3.98
   5   7   7   10.17    5.02
   5  -7   7   20.56    7.40
   5   7   7    7.65    2.76
   5  -7   7   14.35    3.15
   5  -7   8   18.26    6.48
   5   7   8    2.95    3.51
  -5   7  -8   11.29    4.86
   5  -7   8   17.83    7.50
   5   7   8   10.57    3.62
   5  -7   8    7.65    3.57
   5   7   9   89.73   11.23
   5  -7   9  106.23   14.81
   5  -7   9   74.40    8.13
   5   7  10   58.88   10.25
   5  -7  10   36.10   10.24
   5  -7  10   57.36    7.84
   5  -7  11    9.14    5.23
   5  -7  11   14.00    4.70
  -5  -8  14   19.08    5.36
   5   8 -14    8.30    4.63
   5   8 -14   24.66    7.46
  -5  -8  13   13.40    4.44
   5   8 -13    3.63    3.46
   5   8 -13   14.17    7.15
  -5   8  12   50.38    5.22
  -5  -8  12   54.88    7.56
   5   8 -12   59.36   10.46
   5   8 -12   48.07    9.01
  -5   8  12   62.58    9.23
  -5   8  12   64.55    4.53
  -5   8  11   26.25    3.75
  -5  -8  11   40.38    5.99
   5   8 -11   31.88    7.60
   5   8 -11   39.72    7.37
   5   8 -11   35.40    8.02
  -5   8  11   40.50    2.83
  -5   8  11   45.77    7.78
  -5   8  10   12.46    2.89
   5   8 -10   13.31    5.67
   5   8 -10   10.41    4.46
   5   8 -10   16.33    6.66
  -5   8  10   21.33    6.38
  -5  -8  10   13.75    4.32
  -5   8   9   18.39    2.94
   5   8  -9   21.42    5.73
   5   8  -9   21.11    6.39
  -5   8   9   25.38    6.42
  -5  -8   9   17.73    3.74
   5   8  -9   27.87    6.08
  -5   8   8   97.92    6.31
   5   8  -8  128.57   13.79
  -5   8   8  127.88   12.64
   5   8  -8  113.59   13.54
  -5  -8   8  123.77    9.02
   5   8  -8  125.66   11.00
  -5   8   7   56.48    5.04
   5   8  -7   58.69    9.53
   5   8  -7   78.38    8.21
   5   8  -7   45.85    9.26
  -5  -8   7   67.44    6.55
  -5   8   7   65.38    9.49
   5   8  -6    4.09    2.79
  -5   8   6    5.02    2.10
   5   8  -6    6.03    5.34
   5   8  -6   -0.60    3.78
  -5   8   6   -0.54    3.21
  -5  -8   6    6.50    2.11
  -5   8   5  518.93   15.80
   5   8  -5  543.92   29.22
   5   8  -5  570.44   20.59
  -5  -8   5  552.79   16.93
  -5   8   5  524.76   26.26
   5   8  -5  536.57   27.86
  -5   8   4    0.05    1.72
   5   8  -4    1.36    4.10
  -5  -8   4   -1.17    1.38
   5   8  -4   -5.26    3.90
  -5   8   4   -3.42    3.92
   5   8  -4    5.99    2.94
  -5   8   3  851.67   22.07
   5   8  -3  832.98   23.92
  -5   8   3  877.34   34.69
   5   8  -3  887.59   35.33
   5   8  -2   88.38    7.84
  -5   8   2   94.94    7.97
  -5   8   2   80.97   10.94
   5   8  -2   96.52   12.09
  -5   8   1   22.64    4.54
   5   8  -1   19.64    3.87
   5   8  -1   18.36    6.39
   5  -8  -1   17.02    5.93
  -5   8   1   25.45    6.70
   5   8   0    3.50    2.06
  -5   8   0    0.20    1.84
   5  -8   0    1.34    3.79
  -5   8   0    7.55    6.35
   5  -8   0    4.68    3.35
   5  -8   1    7.40    5.25
   5   8   1    8.93    3.18
   5   8   1    3.05    3.61
  -5   8  -1   13.19    3.43
  -5   8  -1   13.06    6.27
   5  -8   1   15.20    5.02
   5   8   2   21.48    3.78
  -5   8  -2   17.83    4.48
   5  -8   2   19.73    6.67
   5  -8   2   11.74    1.06
  -5   8  -2   19.20    5.71
   5   8   2   12.06    5.96
   5  -8   2   15.79    4.36
   5  -8   3  201.93    6.98
  -5   8  -3  223.42   14.49
   5  -8   3  193.23   18.64
   5   8   3  200.64   11.22
  -5   8  -3  218.05   18.71
   5  -8   3  198.49   15.12
  -5   8  -4  441.45   21.29
   5  -8   4  377.71   26.22
   5  -8   4  415.81   12.05
   5   8   4  413.65   16.05
   5  -8   4  417.77   22.46
   5  -8   5   17.48    6.20
   5  -8   5   15.42    2.83
  -5   8  -5   16.14    4.32
   5  -8   5   25.32    8.46
   5   8   5   19.42    4.33
   5  -8   6    4.88    4.93
   5  -8   6    3.26    2.04
  -5   8  -6    2.20    3.38
   5   8   6    0.54    3.67
   5  -8   6    2.01    4.65
   5   8   6    0.69    2.37
   5  -8   7   11.23    3.06
  -5   8  -7   13.53    4.77
   5   8   7   20.98    6.96
   5   8   7   23.68    4.29
  -5   8  -8    1.53    3.95
   5   8   8   -2.03    3.55
   5  -8   8    0.21    2.26
   5  -8   8    3.28    5.68
   5   8   9   86.28   12.23
  -5   8  -9   87.18   11.60
   5  -8   9   96.93   15.80
   5  -8   9  102.45    9.61
   5   9 -12   68.97   11.99
  -5  -9  12   79.87    8.82
   5   9 -11   12.63    6.43
  -5  -9  11    6.76    3.44
  -5  -9  10   73.08    7.85
  -5   9  10   59.94   10.22
   5   9  -9   12.48    5.37
  -5   9   9    1.81    2.01
   5   9  -9   -4.49    6.07
  -5   9   9    9.17    5.88
  -5  -9   9    6.15    3.03
   5   9  -8  294.36   22.66
  -5   9   8  262.68   11.33
  -5   9   8  266.71   20.01
  -5  -9   8  283.85   13.88
   5   9  -8  297.28   16.96
  -5   9   7  105.00    7.57
   5   9  -7  123.45   14.43
  -5  -9   7  113.24    8.56
  -5   9   7  108.57   13.09
   5   9  -7  115.05   10.31
   5   9  -6   49.90    9.67
  -5   9   6   49.15    5.20
   5   9  -6   59.95    7.54
  -5  -9   6   62.01    5.97
  -5   9   6   53.73    9.53
   5   9  -5   16.70    6.93
   5   9  -5   22.65    4.49
  -5   9   5   22.91    4.15
  -5  -9   5   13.81    3.06
  -5   9   5   15.48    6.14
   5   9  -4   18.86    6.48
  -5   9   4   19.59    3.95
  -5   9   4   10.75    5.49
   5   9  -4   24.28    4.72
   5   9  -3    1.08    3.74
  -5   9   3   -6.12    2.45
  -5   9   3    0.11    4.67
   5   9  -3   -3.10    2.35
  -5   9   2    9.45    3.50
   5   9  -2    6.27    2.35
  -5   9   2    6.93    5.75
  -5   9   1   19.67    4.56
   5   9  -1   20.35    4.27
   5   9  -1   32.27    8.18
  -5   9   0  209.37   13.46
   5   9   0  203.06   17.96
   5   9   0  184.21   11.49
   5   9   1   20.97    4.28
  -5   9  -1   22.88    5.45
   5   9   1   13.43    5.19
   5  -9   1   10.88    4.47
   5  -9   2  259.76   17.29
  -5   9  -2  251.27   15.82
   5  -9   2  238.50   22.19
   5   9   2  232.00   12.94
   5   9   2  231.54   19.46
  -5   9  -3  215.65   15.13
   5  -9   3  192.08   20.17
   5   9   3  187.31   11.37
   5   9   3  204.16   18.68
   5  -9   3  185.51   15.56
  -5   9  -4  257.78   17.22
   5  -9   4  251.90   22.69
   5   9   4  211.96   12.40
   5  -9   4  227.80   17.74
   5   9   4  224.98   19.71
   5  -9   4  223.21    7.16
  -5   9  -5    0.12    3.35
   5  -9   5    3.22    5.45
   5  -9   5    5.23    1.88
   5  -9   5    4.34    4.58
   5   9   5   -5.13    3.14
   5  -9   6  181.77    9.16
  -5   9  -6  191.27   15.84
   5  -9   6  194.07   21.57
   5   9   6  160.90   11.10
  -5   9  -7   43.41    8.41
   5   9   7   45.60    9.56
   5  -9   7   34.88   10.33
   5  -9   7   36.02    5.06
  -5   9  -8   27.96    8.01
   5   9   8   22.28    7.54
   5  -9   8   19.70    8.72
   5  -9   8   33.40    5.42
   5  10  -9  106.25   14.41
  -5 -10   9  102.88    8.88
   5  10  -8   16.54    5.62
   5  10  -8    3.98    4.40
  -5 -10   8   13.50    3.75
   5  10  -7    5.29    6.82
  -5  10   7    4.47    2.98
  -5 -10   7   -0.93    2.26
   5  10  -7   -0.18    3.64
   5  10  -6   93.96   13.82
  -5  10   6   97.60    8.10
  -5 -10   6  113.69    8.34
   5  10  -6  128.06   11.35
   5  10  -5   47.63   10.79
  -5  10   5   46.87    6.51
   5  10  -5   49.81    7.34
   5  10  -4   -2.83    4.44
  -5  10   4   -1.77    3.05
   5  10  -4   -0.19    2.82
   5  10  -3   46.30   10.57
  -5  10   3   34.20    5.75
   5  10  -3   19.39    4.74
  -5  10   2   19.63    5.10
   5  10  -2   14.78    4.33
   5  10  -1   63.28   11.59
  -5  10   1   55.96    7.00
   5  10  -1   57.51    7.03
  -5  10   0    4.51    2.67
   5  10   0    2.17    2.77
  -5  10  -1  179.54   13.88
   5  10   1  189.08   18.94
   5  10   1  152.28   10.99
   5  10   2    2.57    2.68
  -5  10  -2   -1.09    2.96
   5 -10   2    5.10    4.85
   5  10   2   -1.79    5.15
   5  10   3    8.66    4.07
  -5  10  -3    3.30    3.43
   5 -10   3   -0.43    5.48
   5  10   3   -1.27    4.63
   5  10   4   -6.18    3.70
  -5  10  -4    3.11    3.56
   5  10   4    9.43    7.44
  -5  10  -5   14.59    6.07
   5 -10   5   15.61    9.14
   5  10   5   13.60    6.63
   5  11  -4   28.55    8.81
   5  11  -3   53.39   12.14
  -5  11   3   31.77    6.08
   5  11  -2  182.52   20.22
  -5  11   2  162.28   12.69
  -5  11   1  305.93   17.87
   5  11  -1  304.67   24.69
   5  11   0   -6.38    7.03
  -5  11   0   -0.07    3.52
  -6   0  19    3.85    4.71
  -6   0  19    5.98    5.03
  -6   0  18   10.06    5.67
  -6   0  18   -2.46    3.56
  -6   0  17   -2.59    3.93
  -6   0  17    0.44    2.59
  -6   0  16  394.93   19.53
  -6   0  16  344.05   18.94
   6   0 -16  390.76   20.23
  -6   0  15    1.34    3.55
  -6   0  15    5.88    2.82
   6   0 -15    3.00    2.42
  -6   0  14   31.56    5.86
   6   0 -14   30.72    5.48
   6   0 -14   31.29    4.77
  -6   0  14   27.14    4.85
  -6   0  13   -0.30    2.38
   6   0 -13    1.11    2.78
   6   0 -13   -1.40    1.38
  -6   0  13   -1.56    1.86
  -6   0  12  636.15   20.94
   6   0 -12  598.12   17.89
   6   0 -12  592.40   21.80
  -6   0  12  627.63   20.19
   6   0 -11    1.41    2.04
  -6   0  11    0.58    1.53
   6   0 -11    1.05    1.11
  -6   0  11    0.45    1.91
   6   0 -10   37.58    4.10
  -6   0  10   43.65    5.05
   6   0 -10   43.48    5.58
  -6   0  10   38.09    4.25
   6   0  -9    1.07    0.93
  -6   0   9    0.15    1.29
   6   0  -9   -0.96    1.58
  -6   0   9    2.14    1.07
   6   0  -8  761.51   16.60
   6   0  -8  770.29   20.34
   6   0  -8  774.90   12.85
  -6   0   8  777.08   18.91
  -6   0   7    1.72    1.52
   6   0  -7   -1.16    1.02
   6   0  -7    0.22    0.84
   6   0  -7    0.68    1.61
   6   0  -6 9488.60   57.83
   6   0  -6 9858.38   66.83
  -6   0   6 9587.94   59.98
   6   0  -6 9999.00   58.13
   6   0  -5    2.42    1.31
   6   0  -5    0.53    0.96
  -6   0   5    3.50    1.44
   6   0  -5   -0.56    1.10
  -6   0   4 5085.52   44.65
  -6   0   4 5012.48   39.54
   6   0  -4 5095.41   47.56
   6   0  -4 5049.77   43.90
   6   0  -3    0.00    1.60
   6   0  -3    2.43    1.41
  -6   0   3    1.22    1.53
  -6   0   3    0.57    1.16
  -6   0   2  874.99   20.91
   6   0  -2  859.88   17.12
   6   0  -2  831.23   21.27
   6   0  -1    0.25    1.63
  -6   0   1   -0.10    1.37
   6   0  -1    0.73    1.14
  -6   0   0  272.67   12.87
   6   0   0  278.82    9.65
   6   0   0  266.83   13.24
   6   0   1   -0.92    1.64
  -6   0  -1    0.13    1.55
   6   0   1    0.99    1.06
  -6   0  -2  104.91    8.73
   6   0   2  122.77    9.80
   6   0   3   -0.78    2.08
  -6   0  -3    1.48    1.68
  -6   0  -4  223.84   13.41
   6   0   4  208.77   13.63
   6   0   5    2.50    2.41
  -6   0  -5    1.44    2.13
  -6   0  -6  581.86   23.32
   6   0   6  564.24   21.87
   6   0   6  602.10   24.78
   6   0   7   -0.31    2.08
  -6   0  -7    3.79    3.16
   6   0   7    1.64    2.81
  -6   0  -8  505.40   23.11
   6   0   8  525.58   23.13
   6   0   8  489.13   24.14
   6   0   9   -1.89    2.61
  -6   0  -9    6.68    4.86
   6   0   9    1.55    3.68
  -6   0 -10  688.12   28.42
   6   0  10  636.71   28.01
   6   0  10  653.27   29.69
  -6   0 -11   -2.83    2.79
   6   0  11   -2.53    3.86
   6   0  12    2.66    3.57
   6   0  13    5.33    4.30
   6   0  13    1.27    3.67
   6   0  14   42.55    8.48
   6   0  14   42.28    9.75
  -6  -1  19   25.95    8.47
  -6  -1  19   26.29    6.96
  -6   1  19   23.00    6.06
  -6  -1  18    0.02    5.28
  -6  -1  18    2.43    2.61
  -6   1  18    3.75    3.21
  -6   1  18    7.67    5.38
  -6  -1  17   12.08    5.46
  -6  -1  17    9.39    4.23
  -6   1  17   15.67    4.92
  -6   1  17   12.47    4.62
  -6   1  16   67.99    8.98
  -6  -1  16   94.97   10.16
  -6   1  16   83.68    9.43
  -6  -1  16   78.55    9.23
   6   1 -16   78.95    8.34
   6  -1 -16   85.97    9.54
  -6  -1  15    3.68    3.15
  -6   1  15    3.89    3.15
   6   1 -15   14.86    4.15
   6  -1 -15    7.79    3.15
   6   1 -15    6.34    2.57
  -6  -1  15    7.30    2.77
  -6   1  15   11.67    3.85
  -6  -1  14  106.98   10.46
  -6  -1  14  106.05    9.59
  -6   1  14  102.63    9.00
   6   1 -14  121.42   10.80
   6  -1 -14  110.75   10.00
   6   1 -14   98.11    9.02
  -6   1  14   94.98    8.53
  -6  -1  13 1315.07   31.98
  -6   1  13 1253.90   30.19
   6   1 -13 1238.89   29.73
   6   1 -13 1278.63   33.88
   6  -1 -13 1294.18   32.63
  -6  -1  13 1251.10   32.98
  -6   1  13 1305.67   28.57
  -6  -1  12  167.11   11.02
  -6   1  12  164.95   10.52
   6   1 -12  166.28   11.69
   6   1 -12  149.46    9.98
   6  -1 -12  167.18   11.31
  -6  -1  12  158.85   11.20
  -6   1  12  149.09    9.35
  -6   1  11  335.96   14.23
  -6   1  11  348.04   12.82
   6   1 -11  351.98   14.59
   6  -1 -11  361.18   15.70
   6  -1 -11  348.99   11.51
   6   1 -11  345.21   15.96
  -6  -1  11  364.06   15.46
  -6  -1  11  348.70   15.87
   6   1 -10   18.57    3.61
   6  -1 -10   21.94    2.92
  -6  -1  10   19.37    3.29
   6   1 -10   21.84    1.92
  -6   1  10   23.49    3.50
   6   1 -10   26.85    4.74
   6  -1 -10   23.50    3.86
  -6  -1  10   20.30    4.00
  -6   1  10   22.16    3.26
   6   1  -9  318.81   12.91
  -6  -1   9  323.70   13.57
   6  -1  -9  315.38    9.34
   6   1  -9  325.71   14.32
  -6   1   9  316.59   12.39
   6  -1  -9  322.10   13.34
  -6   1   9  304.58   10.05
   6   1  -9  330.93    8.34
  -6  -1   9  343.59   13.65
   6   1  -8   26.17    4.11
   6   1  -8   23.69    3.43
   6  -1  -8   24.19    2.45
   6   1  -8   22.74    2.54
  -6  -1   8   20.70    3.48
  -6   1   8   17.41    2.93
   6  -1  -8   22.15    3.44
   6  -1  -8   23.02    2.32
   6   1  -7   69.16    4.69
   6  -1  -7   63.09    3.52
  -6   1   7   71.89    4.18
   6   1  -7   68.24    5.93
   6  -1  -7   73.17    5.81
   6  -1  -7   69.66    4.71
  -6  -1   7   66.24    5.51
  -6   1   7   63.24    5.06
   6   1  -7   68.13    6.00
   6   1  -6   70.64    5.17
  -6   1   6   65.19    4.58
   6   1  -6   66.79    5.74
   6  -1  -6   63.76    5.21
   6  -1  -6   71.71    5.16
  -6   1   6   62.83    4.72
  -6  -1   6   57.17    4.93
   6   1  -6   53.58    5.22
   6  -1  -6   68.66    3.62
   6   1  -5  191.15    9.35
   6   1  -5  182.64    8.70
   6  -1  -5  176.10    8.25
  -6   1   5  190.30    8.45
  -6   1   5  192.42    7.63
  -6  -1   5  178.60    8.20
   6  -1  -5  189.29    8.98
   6  -1  -5  180.01    6.34
   6   1  -5  181.31    9.40
   6   1  -4  192.92    9.45
  -6   1   4  205.48    9.44
  -6   1   4  190.74    7.31
  -6  -1   4  191.56    8.13
   6  -1  -4  194.83    9.60
   6   1  -4  198.45    9.09
   6  -1  -4  181.77    8.02
   6   1  -4  180.01    9.31
   6  -1  -3    1.40    1.01
   6   1  -3    0.75    1.50
  -6   1   3    1.11    1.75
  -6   1   3    1.11    0.72
  -6  -1   3    5.28    1.50
   6   1  -3    1.76    1.55
   6  -1  -3    3.38    2.09
   6   1  -2   14.89    3.15
  -6   1   2   16.11    3.33
   6  -1  -2   12.29    3.21
   6  -1  -2   13.01    2.13
   6   1  -2   10.51    2.01
   6   1  -1  108.19    8.01
  -6   1   1  113.12    8.22
   6  -1  -1  117.01    5.98
   6   1  -1  116.64    6.51
   6  -1  -1  126.76    9.03
  -6   1   0 3220.22   45.65
  -6  -1   0 3222.77   43.62
   6  -1   0 3136.13   31.24
   6   1   0 3235.79   34.26
   6  -1   0 3209.42   46.45
   6   1   0 3254.59   45.74
  -6  -1  -1  522.91   18.35
   6  -1   1  514.51   12.92
  -6   1  -1  507.99   18.80
   6   1   1  531.65   14.07
   6   1   1  512.92   18.98
   6  -1   1  514.80   19.49
   6   1   2   31.30    4.88
  -6   1  -2   40.04    5.80
  -6  -1  -2   35.81    5.18
   6  -1   2   29.69    4.98
   6   1   3   10.49    3.05
  -6   1  -3   10.42    3.19
   6  -1   3    7.47    2.32
  -6  -1  -3    7.31    2.55
   6  -1   3   12.05    3.52
   6   1   4    1.16    1.88
  -6   1  -4   -2.20    2.61
   6  -1   4    2.82    1.81
  -6  -1  -4    0.35    1.90
   6  -1   4   -0.16    1.65
  -6   1  -5  339.02   17.76
  -6  -1  -5  325.58   16.81
   6  -1   5  346.41   16.42
   6  -1   5  331.01   18.12
   6   1   5  331.03   17.76
  -6   1  -6   78.93    9.00
  -6  -1  -6   84.13    8.98
   6  -1   6   75.58    7.93
   6   1   6   76.83    8.70
   6  -1   6   96.57   10.22
   6   1   7   57.98    8.42
  -6   1  -7   44.21    7.03
   6  -1   7   48.96    7.24
  -6  -1  -7   43.70    6.74
   6  -1   7   46.57    7.69
  -6   1  -8  242.18   16.64
   6  -1   8  250.83   16.12
  -6  -1  -8  259.91   16.28
   6  -1   8  242.18   17.00
   6   1   8  248.09   17.43
   6   1   9   23.84    6.64
  -6   1  -9   17.76    5.14
   6  -1   9   20.84    5.11
   6   1   9   16.58    5.13
  -6  -1  -9   17.43    4.75
   6  -1   9   30.96    6.88
   6  -1  10   23.16    6.14
  -6   1 -10   41.16    7.13
   6   1  10   30.59    6.81
   6  -1  10   38.50    7.90
   6   1  10   45.76    8.55
  -6   1 -11   20.42    5.65
   6  -1  11   37.95    8.23
   6   1  11   28.94    6.82
   6  -1  12   28.79    6.12
   6  -1  12   34.65    8.12
   6   1  12   28.48    8.48
   6  -1  13   48.77    8.27
   6  -1  13   48.93    9.92
   6   1  13   59.75   10.97
   6   1  14   94.69   11.71
   6   1  14   91.40   12.49
   6  -1  14  111.41   12.60
   6  -1  14  113.46   14.82
  -6  -2  19    5.51    4.06
  -6   2  19    5.86    4.75
  -6   2  18   99.29    9.83
   6   2 -18   97.83   10.88
  -6  -2  18   90.43   12.10
  -6  -2  18   87.87   10.66
  -6   2  18  100.38   10.68
   6   2 -17    8.23    3.69
  -6   2  17    3.30    3.08
  -6  -2  17    8.50    3.70
  -6   2  17    8.01    2.68
  -6  -2  17   -2.40    4.51
  -6  -2  16   21.12    5.76
  -6   2  16   24.67    5.08
   6   2 -16   24.67    5.31
  -6  -2  16   18.13    4.32
  -6   2  16   29.70    5.87
  -6  -2  15  182.47   13.35
   6   2 -15  168.10   12.70
  -6   2  15  184.00   12.72
   6  -2 -15  184.80   13.05
   6   2 -15  164.28   13.62
  -6  -2  15  159.97   13.61
  -6   2  15  169.13   11.33
  -6  -2  14  111.07    9.83
   6  -2 -14  114.60    9.83
   6   2 -14  111.80    9.99
  -6   2  14  112.16    9.38
   6   2 -14  118.03   11.04
  -6  -2  14  101.47   10.72
  -6   2  14  104.73    8.42
  -6   2  13    2.48    2.61
   6   2 -13    1.84    1.73
  -6  -2  13   -4.08    3.10
   6   2 -13    1.21    2.29
  -6   2  13   -2.32    2.18
   6  -2 -13    0.18    1.78
  -6  -2  13    2.94    3.54
   6   2 -12  121.45    4.46
   6   2 -12  130.13   10.77
  -6   2  12  135.38    9.50
   6   2 -12  118.82    9.68
  -6  -2  12  130.09   10.10
   6   2 -12  127.85    4.93
   6  -2 -12  135.11    9.65
  -6  -2  12  123.89   10.84
  -6   2  12  134.33    7.74
  -6   2  11   87.37    7.09
   6   2 -11   86.08    7.97
   6   2 -11   82.86    4.29
   6  -2 -11   92.32    7.65
   6   2 -11   86.30    4.93
  -6  -2  11   79.98    8.49
  -6   2  11   77.28    5.44
   6   2 -11   87.57    8.36
  -6  -2  11   91.53    8.24
  -6   2  10  128.45    8.07
   6   2 -10  113.82    5.59
   6  -2 -10  115.39    8.23
   6   2 -10  113.69    6.49
   6   2 -10  116.22    9.25
  -6   2  10  111.11    5.40
  -6  -2  10  112.40    9.40
  -6  -2  10  111.05    8.49
   6   2 -10  116.29    8.90
   6   2  -9    1.64    1.67
   6   2  -9    3.11    2.10
  -6  -2   9    0.88    1.36
  -6   2   9    3.42    1.01
  -6   2   9    0.59    1.41
   6   2  -9    0.81    1.00
   6  -2  -9    4.48    1.71
  -6  -2   9   -2.52    1.72
   6   2  -8   35.49    4.78
   6   2  -8   30.10    4.59
  -6  -2   8   29.85    3.89
   6   2  -8   41.55    3.87
   6  -2  -8   33.04    3.55
   6  -2  -8   33.84    3.96
  -6   2   8   35.98    3.79
  -6   2   8   38.68    3.26
  -6   2   7    1.06    0.87
  -6  -2   7    2.53    1.93
   6   2  -7    2.85    2.18
  -6   2   7    4.20    1.52
   6  -2  -7    1.60    1.38
   6   2  -7    2.59    1.23
   6  -2  -7    4.77    1.81
   6   2  -7    2.33    1.34
   6   2  -6    2.18    1.78
  -6   2   6   -1.47    1.11
   6   2  -6    2.53    1.52
   6   2  -6    0.36    1.01
   6  -2  -6   -1.71    1.27
   6  -2  -6    0.04    0.97
  -6   2   6    0.82    0.92
  -6  -2   6   -0.29    1.04
   6  -2  -5 1828.89   25.23
   6   2  -5 1834.77   28.79
  -6   2   5 1826.06   22.08
   6  -2  -5 1819.39   29.99
  -6  -2   5 1843.29   27.14
  -6   2   5 1829.99   28.44
   6   2  -5 1806.36   33.05
   6   2  -4  696.50   20.38
   6   2  -4  735.57   19.07
   6  -2  -4  729.24    9.28
  -6   2   4  715.97   13.32
  -6  -2   4  718.84   16.36
   6  -2  -4  729.15   19.93
  -6   2   4  741.52   19.17
   6  -2  -4  741.34   15.40
   6   2  -3  342.57   13.59
   6  -2  -3  356.92    8.36
  -6  -2   3  351.55   11.18
   6  -2  -3  360.36   14.61
   6   2  -3  323.86   11.75
   6  -2  -3  358.85   10.32
  -6   2   3  348.11   13.86
   6   2  -2 1081.29   24.92
   6  -2  -2 1028.11   16.60
  -6  -2   2 1043.44   18.99
   6  -2  -2 1042.12   17.22
   6   2  -2 1081.09   21.06
   6  -2  -2 1041.38   25.86
  -6   2   2 1054.81   25.07
   6   2  -1  261.90   12.72
   6  -2  -1  246.06    9.13
   6  -2  -1  244.27    8.29
   6   2  -1  279.19   10.49
   6  -2  -1  246.50   13.23
  -6   2   1  261.00   13.03
  -6   2   0    6.63    2.03
   6   2   0    4.61    2.00
   6  -2   0    6.55    1.83
   6  -2   0    9.76    1.79
   6   2   0    7.27    2.15
   6  -2   0    4.71    1.79
  -6   2  -1  121.48    9.54
   6   2   1  113.50    9.03
   6  -2   1  111.38    7.26
   6   2   1  108.01    6.62
   6  -2   1  109.14    9.60
  -6   2  -2    5.12    2.46
   6   2   2    9.80    2.86
   6  -2   2   10.77    2.64
   6   2   2    7.38    1.98
   6  -2   2    9.10    3.07
  -6   2  -3    1.00    2.39
   6   2   3    1.19    1.64
   6  -2   3    0.55    1.36
   6  -2   3   -2.00    2.54
  -6   2  -4    7.38    3.58
   6   2   4    3.43    1.96
   6  -2   4    9.52    3.06
   6  -2   4    3.37    2.43
   6   2   5   12.24    3.84
  -6   2  -5    9.92    3.22
   6  -2   5   11.10    3.82
   6  -2   5   14.39    4.12
   6   2   6    8.76    3.76
  -6   2  -6   10.01    3.56
   6  -2   6   10.30    4.05
   6  -2   6   11.01    3.28
   6   2   7   24.89    5.50
  -6   2  -7   27.78    5.55
   6  -2   7   33.75    6.20
   6  -2   7   32.60    6.81
   6   2   8   14.24    5.02
  -6   2  -8   20.11    5.44
   6  -2   8   20.27    4.93
   6  -2   8   21.19    5.96
   6   2   9    2.00    2.68
  -6   2  -9    4.10    3.07
   6  -2   9    3.02    2.70
   6  -2   9    2.31    4.66
  -6   2 -10   36.78    7.82
   6  -2  10   31.76    6.38
   6   2  10   34.40    6.80
   6   2  10   26.51    5.67
   6  -2  10   36.60    8.28
   6   2  11    3.83    4.62
   6  -2  11    5.20    3.73
   6  -2  11    8.32    3.95
   6  -2  12  131.69   12.44
   6  -2  12  114.23   13.71
   6   2  12  138.83   14.43
   6  -2  13   79.29   10.26
   6   2  13   91.03   12.72
   6  -2  13   83.41   12.62
   6   2  14   46.21    8.20
   6  -2  14   32.98    8.77
   6   2  14   39.55    9.81
   6  -2  14   39.95    7.70
   6   3 -19   52.40    8.92
  -6  -3  19   52.47    9.65
  -6   3  19   46.32    7.94
   6   3 -18    4.23    4.16
  -6  -3  18    2.14    3.99
  -6   3  18    7.86    4.84
  -6  -3  17   -0.09    4.93
  -6   3  17    3.19    3.15
   6   3 -17   -0.95    2.82
  -6  -3  17    0.97    2.65
  -6   3  17   -1.89    2.96
  -6  -3  16  608.83   25.41
  -6   3  16  604.78   20.65
   6   3 -16  603.38   26.31
  -6   3  16  604.46   23.36
  -6  -3  16  569.07   27.99
  -6  -3  15    1.27    3.56
  -6   3  15    5.27    2.30
   6   3 -15    4.66    3.62
  -6  -3  15   10.75    3.76
  -6   3  15    4.07    2.96
   6   3 -15    4.54    1.85
  -6   3  14  153.64    8.90
  -6  -3  14  124.87   10.84
   6   3 -14  161.49   12.90
   6   3 -14  163.67   13.41
   6   3 -14  148.75    6.83
   6  -3 -14  179.86   11.90
  -6   3  14  172.26   11.53
  -6  -3  14  138.77   13.27
  -6   3  13   39.16    4.23
  -6   3  13   54.08    6.33
   6   3 -13   41.30    6.69
  -6  -3  13   41.05    6.12
   6   3 -13   47.00    7.12
   6   3 -13   46.58    4.31
   6  -3 -13   47.85    6.10
  -6  -3  13   38.71    6.85
  -6   3  12   28.92    3.21
  -6  -3  12   29.54    6.09
   6  -3 -12   33.02    4.90
   6   3 -12   31.28    5.83
   6   3 -12   25.86    4.60
  -6  -3  12   28.79    4.98
  -6   3  12   25.42    3.98
   6   3 -12   28.88    3.65
  -6   3  11 1075.96   23.96
   6   3 -11 1072.18   29.92
   6   3 -11 1053.99   23.02
  -6  -3  11 1071.01   27.41
   6  -3 -11 1147.42   26.28
  -6  -3  11 1051.28   31.77
   6   3 -11 1122.75   30.49
  -6   3  11 1043.80   15.35
   6   3 -10  161.30   11.40
   6   3 -10  156.04    9.34
   6  -3 -10  173.36    9.53
  -6   3  10  171.05    8.93
   6   3 -10  176.64   11.77
  -6   3  10  158.23    5.79
  -6  -3  10  158.66   12.14
  -6  -3  10  164.47   10.35
  -6   3   9    2.94    1.42
   6   3  -9   -0.85    2.66
  -6  -3   9    2.14    1.31
   6   3  -9    2.87    2.21
  -6   3   9    4.15    1.30
   6  -3  -9    2.62    1.39
  -6  -3   9    1.04    1.82
   6  -3  -8  381.82   13.24
   6   3  -8  375.61   15.71
  -6  -3   8  385.97   14.57
  -6   3   8  394.94   12.07
  -6   3   8  383.36   11.64
   6  -3  -8  394.21   13.09
   6   3  -8  388.91   17.30
   6   3  -7  436.78   16.45
   6  -3  -7  443.78   15.26
   6   3  -7  456.31   18.60
  -6   3   7  441.77   11.69
  -6  -3   7  439.13   14.99
   6  -3  -7  447.59   13.25
  -6   3   7  441.33   13.73
   6   3  -6  291.51   12.93
   6  -3  -6  305.16   13.05
   6  -3  -6  304.82   10.25
  -6   3   6  292.27    8.81
  -6  -3   6  284.79   11.49
  -6   3   6  301.54   12.04
   6   3  -6  295.24   14.93
   6  -3  -5   25.99    3.06
   6   3  -5   30.14    4.22
  -6   3   5   27.66    2.54
   6  -3  -5   30.62    4.53
  -6  -3   5   28.77    3.54
  -6   3   5   30.72    4.20
   6   3  -5   24.62    4.27
   6  -3  -4  210.20    7.77
   6  -3  -4  214.64   11.87
  -6  -3   4  219.35    9.38
  -6   3   4  222.90   11.54
   6   3  -4  200.37   12.21
   6   3  -4  210.27   10.30
   6  -3  -3 1307.71   15.42
   6   3  -3 1334.44   28.14
  -6  -3   3 1250.40   21.81
   6  -3  -3 1300.36   30.07
  -6   3   3 1323.88   29.14
   6   3  -3 1318.72   24.97
   6  -3  -3 1262.70   18.37
   6  -3  -2  761.50   14.55
   6   3  -2  763.28   21.93
  -6  -3   2  739.21   16.59
   6  -3  -2  787.01   24.12
   6  -3  -2  751.96   13.83
   6   3  -2  783.90   18.82
  -6   3   2  773.27   23.10
   6  -3  -1  190.03    8.24
   6   3  -1  207.16   11.77
   6  -3  -1  196.74    7.06
   6  -3  -1  199.33   12.53
   6   3  -1  200.56    9.33
  -6   3   1  212.43   12.56
   6  -3   0  433.77   13.60
   6   3   0  458.67   18.06
   6  -3   0  418.00   10.54
   6   3   0  437.46   13.69
   6  -3   0  431.21   19.01
  -6   3   0  438.49   18.47
   6   3   1  113.19    9.37
   6  -3   1  111.29    7.56
   6   3   1  109.26    6.97
   6  -3   1  105.66    9.96
  -6   3  -1  105.99    9.55
  -6   3  -2   21.38    4.05
   6  -3   2   22.39    3.74
   6   3   2   23.72    4.45
   6   3   2   22.70    3.38
   6  -3   2   23.17    4.92
  -6   3  -3   69.27    8.22
   6  -3   3   62.47    6.60
   6   3   3   50.73    6.90
   6   3   3   65.85    5.51
   6  -3   3   60.98    8.10
   6   3   4 1531.70   37.60
   6  -3   4 1490.59   33.46
   6  -3   4 1506.99   40.20
  -6   3  -4 1528.35   39.36
   6   3   5   72.14    8.69
  -6   3  -5   72.98    8.85
   6  -3   5   74.55    7.92
   6  -3   5   62.27    8.53
   6   3   6  108.32   10.80
   6  -3   6  100.76    9.80
   6  -3   6  105.85   11.61
  -6   3  -6   98.48   10.66
   6  -3   7  658.78   25.79
   6  -3   7  650.41   29.15
  -6   3  -7  676.82   28.26
   6   3   7  638.56   26.82
   6   3   8   25.13    6.32
  -6   3  -8   21.72    6.08
   6  -3   8   13.56    4.52
   6  -3   8   21.52    6.71
   6  -3   9  134.04   13.15
  -6   3  -9  131.12   13.32
   6  -3   9  147.80   15.35
   6  -3   9  141.59   11.46
   6   3   9  140.68   13.43
   6   3  10    5.30    4.78
  -6   3 -10    1.33    3.48
   6  -3  10    0.28    4.31
   6  -3  10    6.01    3.02
   6  -3  10    4.95    4.69
   6  -3  11  231.51   15.77
   6  -3  11  238.00   20.25
   6   3  11  235.42   19.16
   6   3  12   83.63   11.79
   6  -3  12   97.52   10.73
   6  -3  12   98.95   13.41
   6   3  13    0.24    4.79
   6  -3  13   -7.66    6.07
   6  -3  13    1.64    3.40
   6   4 -18   -4.33    3.85
  -6  -4  18    3.48    3.82
  -6   4  18    6.32    3.97
   6   4 -17   11.28    5.24
  -6  -4  17   11.14    4.19
  -6   4  17    6.42    3.71
  -6  -4  16  102.88   11.08
  -6   4  16  103.28    9.38
   6   4 -16   88.01   10.65
   6   4 -16   86.74    6.27
  -6  -4  16  101.09   13.52
  -6   4  16  102.01    8.00
  -6  -4  15  758.78   27.86
   6   4 -15  704.86   29.17
  -6   4  15  779.45   24.55
  -6  -4  15  722.30   32.10
   6   4 -15  685.10   18.70
  -6   4  15  724.38   19.07
  -6  -4  14  108.94   10.27
  -6  -4  14  108.75   12.74
   6   4 -14  128.77   11.93
  -6   4  14  126.57    9.61
   6   4 -14  121.21   11.96
   6   4 -14  120.21    8.50
  -6   4  14  113.82    7.01
   6   4 -13  224.97   15.81
  -6   4  13  248.53   12.51
   6   4 -13  237.30   15.97
   6   4 -13  239.95   12.24
  -6   4  13  236.10    8.75
  -6  -4  13  238.82   17.35
  -6  -4  13  246.10   14.89
   6   4 -12  198.02   13.81
  -6   4  12  183.00   10.36
   6   4 -12  186.99   13.85
   6   4 -12  171.79   10.86
  -6   4  12  148.13    5.73
   6  -4 -12  185.86   10.75
  -6  -4  12  168.44   14.66
  -6   4  12  184.67    6.32
  -6  -4  12  180.09   12.26
  -6   4  11  198.15   10.03
   6   4 -11  187.12   13.52
  -6  -4  11  177.87   14.21
   6  -4 -11  184.42   10.16
   6   4 -11  162.02   10.71
  -6   4  11  180.78    7.61
   6   4 -11  202.78   13.69
  -6  -4  11  188.43   11.98
   6   4 -10  849.83   28.32
   6   4 -10  891.78   25.67
  -6   4  10  877.03   18.75
   6   4 -10  890.60   26.97
  -6  -4  10  880.60   24.47
  -6  -4  10  851.86   29.59
  -6   4  10  928.05   20.00
   6  -4 -10  943.28   21.60
   6   4  -9  176.24   12.84
   6   4  -9  207.91   12.67
   6   4  -9  198.38   12.44
   6  -4  -9  195.63    9.36
  -6   4   9  185.09    9.29
  -6  -4   9  210.13   11.50
  -6   4   9  194.59    8.54
   6   4  -8    3.72    2.66
  -6  -4   8    6.91    2.63
   6   4  -8    3.95    2.26
   6  -4  -8    9.28    2.29
  -6   4   8    8.27    1.69
  -6   4   8    8.38    2.63
   6  -4  -7   94.73    5.78
   6   4  -7   99.77    8.24
   6  -4  -7   94.81    8.09
  -6   4   7   98.17    5.08
  -6  -4   7   99.47    7.37
  -6   4   7  102.90    7.84
   6   4  -7   95.08    9.16
   6   4  -6   56.59    7.11
   6   4  -6   63.45    6.40
   6  -4  -6   62.75    6.51
  -6   4   6   61.82    3.66
  -6  -4   6   62.56    5.56
  -6   4   6   68.24    6.67
   6  -4  -6   58.13    4.20
  -6   4   5   98.77    4.32
   6  -4  -5  105.93    8.95
   6  -4  -5  109.26    5.46
  -6  -4   5   97.26    6.68
  -6   4   5  111.92    8.69
   6   4  -5  118.51    8.49
   6   4  -5   95.83    9.30
   6   4  -4    2.15    1.92
   6  -4  -4    2.18    1.76
   6  -4  -4   -0.27    0.98
  -6  -4   4    0.71    1.31
  -6   4   4   -0.69    2.00
   6   4  -4   -1.62    1.66
   6   4  -3   27.16    3.78
   6  -4  -3   22.16    2.33
  -6  -4   3   24.75    3.33
   6  -4  -3   24.12    4.64
   6  -4  -3   26.98    2.50
  -6   4   3   22.23    4.27
   6   4  -3   29.21    5.10
   6  -4  -2  210.61   13.64
   6  -4  -2  203.20    6.80
   6   4  -2  207.05   10.20
  -6   4   2  218.12   13.31
   6  -4  -2  209.60    8.25
   6  -4  -1  662.27   16.26
   6   4  -1  696.16   22.75
   6  -4  -1  683.75   24.93
   6  -4  -1  658.80   12.18
   6   4  -1  676.70   17.96
  -6   4   1  668.79   23.74
   6  -4   0   23.33    3.27
   6   4   0   23.13    4.53
   6  -4   0   28.22    2.72
   6  -4   0   25.07    5.14
   6   4   0   31.62    3.94
  -6   4   0   25.78    4.83
   6  -4   1   75.00    6.57
   6   4   1   79.04    8.08
   6   4   1   74.19    6.20
   6  -4   1   81.76    9.15
  -6   4  -1   80.28    8.90
   6  -4   2   16.32    3.26
   6   4   2   18.32    4.02
   6   4   2   15.75    2.88
   6  -4   2   19.11    4.94
  -6   4  -2   22.72    5.21
  -6   4  -3   60.52    8.23
   6  -4   3   55.81    6.33
   6   4   3   47.77    6.71
   6   4   3   55.00    5.45
   6  -4   3   54.00    7.91
  -6   4  -4   35.01    6.71
   6  -4   4   33.62    5.57
   6   4   4   34.05    5.75
   6   4   4   26.72    3.97
   6  -4   4   24.40    6.05
   6   4   5  245.28   15.92
   6  -4   5  256.74   15.17
   6  -4   5  241.91   17.37
  -6   4  -5  253.61   17.35
   6   4   6  960.32   32.49
   6  -4   6  930.95   30.37
   6  -4   6  913.44   34.89
  -6   4  -6  947.16   34.07
  -6   4  -7    8.85    3.85
   6  -4   7   11.61    4.42
   6   4   7   16.23    4.60
   6  -4   7    7.86    3.47
   6  -4   7    5.37    3.95
   6   4   8  187.15   15.60
   6  -4   8  174.68   14.81
   6  -4   8  185.78   16.89
   6  -4   8  167.43   11.80
  -6   4  -8  168.98   15.33
   6   4   9   84.77   10.84
   6  -4   9   97.01   11.75
  -6   4  -9   92.03   11.81
   6  -4   9   96.31    9.62
   6  -4   9  106.27   13.00
   6   4  10   69.32   10.03
   6  -4  10   60.10    7.75
   6  -4  10   51.55    9.15
   6  -4  11  155.96   16.72
   6  -4  11  157.91   13.06
   6   4  11  177.37   16.64
   6   4  12   66.44   11.08
   6  -4  12   47.22    8.04
   6  -4  12   54.30   11.29
   6   4  13   81.18   11.99
   6  -4  13   77.13    9.91
   6  -4  13   77.83   13.18
   6   5 -17   29.56    7.22
  -6  -5  17   33.87    7.31
  -6   5  17   38.84    6.04
   6   5 -16  153.55   14.86
  -6   5  16  165.08   11.53
  -6  -5  16  150.55   13.20
   6   5 -16  136.01   10.17
  -6   5  15   11.82    3.03
   6   5 -15   15.76    5.63
  -6  -5  15   10.91    3.81
  -6   5  15   12.06    3.41
   6   5 -15    5.84    3.32
  -6   5  14   31.49    2.65
   6   5 -14   54.10    9.06
  -6  -5  14   57.48    7.78
  -6   5  14   55.87    6.32
   6   5 -14   44.26    6.88
  -6   5  14   38.31    2.78
  -6  -5  14   52.29    9.89
  -6   5  14   53.41    4.61
  -6   5  13   79.83    6.88
   6   5 -13   68.40    9.57
   6   5 -13   59.96    8.23
  -6   5  13   65.47    4.00
  -6   5  13   65.80    5.03
   6   5 -13   58.66    7.40
  -6  -5  13   76.47    8.76
  -6  -5  13   74.58   10.91
   6   5 -12   24.67    5.53
   6   5 -12   19.14    5.44
  -6  -5  12   18.01    4.44
  -6   5  12   23.42    3.51
   6   5 -12   23.45    5.40
  -6   5  12   26.25    3.51
  -6  -5  12   25.88    6.44
   6   5 -11  214.45   15.75
   6   5 -11  206.18   13.80
   6   5 -11  221.11   14.57
  -6   5  11  228.51   10.95
  -6  -5  11  209.59   12.93
  -6  -5  11  189.75   15.55
  -6   5  11  217.71    9.77
  -6  -5  10    6.96    2.60
   6   5 -10    3.15    2.58
  -6   5  10    5.32    1.67
   6   5 -10    4.33    3.13
   6   5 -10    1.71    2.36
  -6  -5  10    1.69    3.67
  -6   5  10    3.06    1.82
   6   5  -9 1060.65   33.72
   6   5  -9 1035.26   31.69
   6  -5  -9 1125.44   20.53
   6   5  -9 1115.26   30.14
  -6   5   9 1033.35   25.59
  -6   5   9 1083.88   18.21
  -6  -5   9 1076.85   26.66
   6   5  -8   -1.88    2.38
   6  -5  -8    0.65    0.88
  -6   5   8    2.72    1.83
  -6   5   8    3.05    1.05
  -6  -5   8    1.67    1.62
   6   5  -7  303.64   14.95
  -6   5   7  308.93    7.70
  -6  -5   7  313.36   13.32
  -6   5   7  288.05   14.53
   6  -5  -7  311.28    9.22
   6   5  -7  304.19   17.98
   6   5  -6   13.62    4.07
   6  -5  -6   23.26    4.91
   6   5  -6   20.11    3.93
   6  -5  -6   18.79    2.15
  -6   5   6   27.82    5.02
  -6  -5   6   22.48    3.62
   6   5  -5    6.11    3.62
   6  -5  -5    2.78    2.59
   6   5  -5    3.94    2.37
  -6  -5   5    2.20    1.30
  -6   5   5    4.96    2.61
   6  -5  -5    6.40    1.37
   6  -5  -4    5.25    1.25
   6   5  -4    7.42    2.82
   6  -5  -4    6.95    3.34
  -6  -5   4    7.93    2.04
  -6   5   4    6.84    2.46
   6   5  -4    3.99    2.81
   6  -5  -3  776.01   11.72
   6  -5  -3  850.86   28.90
  -6  -5   3  832.97   19.11
  -6   5   3  875.26   27.86
   6   5  -3  859.12   22.11
   6  -5  -3  862.02   15.79
   6   5  -3  813.93   28.49
   6  -5  -2   35.07    3.98
   6   5  -2   40.19    4.99
   6  -5  -2   42.57    7.03
   6  -5  -2   40.03    2.77
  -6   5   2   47.92    7.17
   6   5  -2   47.79    7.16
   6  -5  -1  172.90   13.75
   6  -5  -1  172.06    9.22
   6  -5  -1  167.36    5.71
   6   5  -1  177.70    9.79
  -6   5   1  181.74   13.34
   6  -5   0  103.63   10.95
   6  -5   0  108.74    4.85
   6   5   0  103.43    7.34
  -6   5   0  106.53   10.48
   6  -5   0  109.46    7.85
   6  -5   1    2.96    2.47
   6   5   1    1.93    2.70
   6  -5   1    0.13    0.81
   6  -5   1    4.70    4.45
   6   5   1   -1.01    1.74
  -6   5  -1   -1.51    3.09
   6  -5   2  864.85   32.28
   6   5   2  890.90   21.59
   6  -5   2  873.79   24.79
  -6   5  -2  870.48   31.17
   6  -5   3    3.76    1.80
   6   5   3    8.71    3.79
   6  -5   3   10.37    5.14
   6   5   3    9.67    2.63
  -6   5  -3   -2.09    3.78
   6  -5   4   31.46    5.42
   6   5   4   27.53    5.48
   6   5   4   27.73    4.19
   6  -5   4   29.85    7.13
  -6   5  -4   20.95    5.87
   6  -5   5  232.66   15.12
   6   5   5  218.13   15.60
   6   5   5  234.77   11.76
   6  -5   5  219.23   17.76
   6  -5   5  204.17   11.04
  -6   5  -5  229.21   16.98
   6  -5   6  538.15   24.02
   6   5   6  535.70   25.05
   6  -5   6  525.50   18.73
   6   5   6  529.72   18.16
   6  -5   6  541.81   28.14
  -6   5  -6  535.49   26.90
   6  -5   7  217.24   16.05
   6   5   7  212.52   16.32
   6  -5   7  202.69   12.37
   6  -5   7  201.86   17.89
  -6   5  -7  203.16   17.10
  -6   5  -8   61.18   10.23
   6  -5   8   62.04    9.05
   6   5   8   71.81    9.71
   6  -5   8   61.30   10.20
   6  -5   8   64.12    7.40
   6  -5   9   24.65    7.85
   6   5   9    8.65    3.39
   6  -5   9   10.06    3.97
   6  -5   9   18.16    6.89
   6   5  10    9.87    3.69
   6  -5  10   11.13    4.57
   6   5  11    6.17    4.11
   6  -5  11    7.91    3.55
   6  -5  11   11.51    6.41
   6  -5  12   12.52    5.33
   6   5  12   12.51    5.84
   6   6 -16   28.75    7.79
  -6  -6  16   22.28    5.52
  -6   6  16   35.63    5.76
   6   6 -15   17.39    5.75
  -6  -6  15   22.14    6.02
  -6   6  15   20.93    3.94
   6   6 -15   14.41    5.06
  -6   6  14  153.98    9.67
   6   6 -14  154.38   15.34
   6   6 -14  144.40   12.51
  -6   6  14  134.10    8.14
  -6  -6  14  152.41   12.64
  -6   6  14  118.65    5.68
  -6   6  13    8.61    1.28
  -6  -6  13   13.78    4.74
   6   6 -13   21.00    6.84
  -6   6  13   19.34    3.49
   6   6 -13   11.14    4.22
  -6   6  13    8.99    2.71
  -6   6  13    7.09    1.31
   6   6 -12   11.45    4.19
  -6  -6  12   10.04    3.79
   6   6 -12   18.29    4.98
  -6   6  12   13.92    2.86
   6   6 -12    6.56    3.42
  -6   6  12   16.11    4.34
  -6  -6  12   19.94    6.45
  -6  -6  11   -4.03    2.91
   6   6 -11   -0.47    2.77
  -6   6  11    2.20    1.53
   6   6 -11   -1.70    3.76
  -6   6  11    2.05    2.56
   6   6 -11    3.26    3.02
  -6  -6  11   -3.39    4.22
   6   6 -10   94.95   10.96
   6   6 -10   94.85   10.46
  -6   6  10   97.86    8.97
  -6   6  10  105.72    5.66
  -6  -6  10   96.76    8.64
   6   6 -10   99.68    9.97
   6   6  -9   49.91    8.09
   6   6  -9   43.25    6.53
   6   6  -9   45.42    8.09
  -6   6   9   48.38    3.26
  -6   6   9   49.09    6.68
  -6  -6   9   43.37    5.84
   6   6  -8   61.55    8.85
   6   6  -8   59.22    8.78
  -6   6   8   65.97    3.28
   6   6  -8   71.78    8.10
  -6  -6   8   59.13    6.24
  -6   6   8   64.23    7.63
   6   6  -7   28.73    6.50
  -6   6   7   22.02    4.91
  -6  -6   7   26.50    4.09
   6   6  -7   24.31    4.56
   6   6  -6   10.13    3.94
   6   6  -6    5.57    3.21
  -6  -6   6    8.57    2.45
  -6   6   6   13.25    4.45
   6   6  -5  186.24   11.34
   6  -6  -5  209.36   15.17
  -6  -6   5  204.80   10.24
  -6   6   5  204.47   14.09
   6   6  -5  188.58   14.73
   6   6  -4  599.84   19.84
   6  -6  -4  541.68   24.75
  -6  -6   4  563.26   16.49
  -6   6   4  583.18   24.10
   6   6  -4  578.04   25.98
  -6   6   3  181.76    7.61
   6  -6  -3  205.63   15.59
  -6  -6   3  198.36    9.71
  -6   6   3  212.44   15.21
   6   6  -3  173.01   14.00
   6   6  -3  196.66   11.12
   6  -6  -2   41.39    1.89
  -6   6   2   54.63    4.81
   6  -6  -2   65.05    8.74
  -6   6   2   58.01    8.17
   6   6  -2   64.09    6.31
   6  -6  -2   59.57    5.66
   6   6  -2   53.36    7.89
   6   6  -1   78.27    9.61
  -6   6   1   79.95    6.21
   6  -6  -1   91.50   11.07
   6   6  -1   77.56    6.93
   6  -6  -1   67.48    3.01
   6  -6  -1   73.67    3.50
  -6   6   1   79.53    9.83
   6  -6  -1   80.71    7.03
  -6   6   0  152.85    9.14
   6  -6   0  164.01   14.71
   6  -6   0  152.44    5.12
   6   6   0  151.68    9.53
  -6   6   0  183.07   15.05
   6  -6   0  149.66    5.93
   6  -6   0  165.84   10.52
  -6   6  -1  328.11   14.30
   6  -6   1  340.15   21.35
   6  -6   1  307.13    8.06
   6   6   1  324.94   13.80
  -6   6  -1  296.03   19.67
   6  -6   1  332.00   15.68
   6  -6   1  300.75    9.57
  -6   6  -2  419.69   17.09
   6  -6   2  403.02   23.68
   6   6   2  413.57   15.46
  -6   6  -2  412.73   23.02
   6  -6   2  416.45   12.48
   6  -6   2  410.81   18.46
   6  -6   3    4.20    2.11
   6   6   3   -1.29    3.07
   6  -6   3    0.86    3.77
   6  -6   3    2.65    1.20
   6   6   3    6.25    2.07
  -6   6  -3    3.35    3.97
   6   6   4    1.38    2.84
   6  -6   4    4.31    3.79
   6  -6   4   -0.28    1.77
   6  -6   4    8.96    4.12
   6   6   4    7.18    2.80
  -6   6  -4    3.54    4.08
   6  -6   5    9.53    4.96
   6   6   5    9.69    3.70
   6  -6   5   10.75    2.76
   6  -6   5    8.96    5.66
   6   6   5    6.38    2.45
  -6   6  -5   -1.52    4.44
   6  -6   6    2.31    3.66
   6  -6   6    2.98    2.77
   6   6   6    4.62    3.81
   6   6   6    1.13    2.41
   6  -6   6    1.81    3.55
  -6   6  -6   -3.38    3.46
   6  -6   7   10.65    4.23
   6  -6   7   16.26    4.05
   6   6   7   20.13    5.88
   6   6   7   20.00    4.23
   6  -6   7   12.66    6.77
   6  -6   8    6.94    3.28
   6  -6   8    6.80    5.07
   6   6   8    3.77    3.84
   6  -6   8    1.85    5.10
   6   6   9    5.05    3.96
   6  -6   9    5.34    4.21
   6  -6   9    4.59    3.40
   6   6  10   62.07   10.41
   6  -6  10   56.35   11.62
   6  -6  10   48.52    7.17
   6   6  11    3.83    4.26
   6  -6  11    5.94    7.27
   6  -6  11   -0.74    3.53
  -6  -7  15   14.24    5.25
   6   7 -15   12.80    6.08
  -6   7  15   10.68    3.34
  -6  -7  14   49.96    8.06
   6   7 -14   42.58    9.43
  -6   7  14   61.92    5.88
   6   7 -14   38.72    8.16
  -6  -7  13    4.08    3.25
   6   7 -13    0.80    3.83
  -6   7  13    0.41    1.64
   6   7 -13   -5.81    3.57
  -6   7  13   -3.00    3.93
   6   7 -12  180.82   16.81
   6   7 -12  161.92   15.00
  -6   7  12  179.31   12.79
  -6  -7  12  209.14   13.89
  -6   7  12  201.27    8.51
  -6  -7  11   20.67    4.11
   6   7 -11   26.39    7.34
   6   7 -11   14.20    5.67
  -6   7  11   21.96    5.37
  -6   7  11   29.57    2.97
   6   7 -11   26.70    6.33
   6   7 -10   53.22    9.19
  -6   7  10   68.73    3.62
   6   7 -10   51.87    9.34
   6   7 -10   74.87    9.22
  -6   7  10   54.62    7.44
  -6  -7  10   70.45    7.41
   6   7  -9   32.13    7.09
   6   7  -9   31.56    5.97
   6   7  -9   29.81    6.66
  -6   7   9   35.27    6.68
  -6  -7   9   36.33    4.96
   6   7  -8  541.31   27.59
   6   7  -8  575.85   22.68
  -6  -7   8  604.52   19.85
  -6   7   8  602.05   24.82
   6   7  -8  556.19   27.45
   6   7  -7  303.21   20.38
   6   7  -7  327.76   16.27
  -6  -7   7  324.44   14.09
  -6   7   7  343.36   19.23
   6   7  -7  295.79   19.97
   6   7  -6    8.90    4.23
  -6   7   6    2.48    0.91
  -6  -7   6    2.07    1.42
  -6   7   6    4.54    2.79
   6   7  -6    3.98    2.47
   6   7  -5 1793.79   36.76
  -6  -7   5 1674.58   29.94
  -6   7   5 1761.88   44.51
   6   7  -5 1667.22   46.98
   6   7  -4  293.83   14.54
   6   7  -4  276.02   19.18
  -6   7   4  284.91    9.67
   6  -7  -4  292.27   19.48
  -6  -7   4  293.95   12.33
  -6   7   4  316.72   19.14
   6   7  -3   99.32    8.50
  -6   7   3   95.79    6.47
   6  -7  -3   93.37   11.69
  -6   7   3   96.26   11.33
   6   7  -3  107.25   12.10
  -6   7   2  138.67    8.42
   6  -7  -2  140.50   14.09
   6   7  -2  144.27   10.11
  -6   7   2  156.71   14.31
  -6   7   1   29.75    4.39
   6  -7  -1   31.34    7.19
  -6   7   1   33.88    7.65
   6   7  -1   25.70    4.36
   6   7  -1   25.44    6.45
   6  -7  -1   34.45    5.08
   6   7   0    4.61    2.17
   6  -7   0    3.93    0.63
  -6   7   0    6.08    2.46
   6  -7   0    6.82    4.65
  -6   7   0   -0.18    3.90
   6   7   0    4.98    3.07
   6  -7   0    0.47    2.16
  -6   7  -1   23.84    4.67
   6  -7   1   19.76    6.46
   6  -7   1   18.30    1.97
   6  -7   1   22.14    5.17
   6  -7   1   17.75    1.79
  -6   7  -1   24.30    6.89
   6   7   1   22.08    3.87
   6  -7   2   36.83    3.46
   6  -7   2   34.03    6.41
  -6   7  -2   43.63    5.97
   6  -7   2   32.51    2.67
   6  -7   2   54.60    9.70
  -6   7  -2   46.12    8.31
   6   7   2   46.05    5.62
   6  -7   3    5.62    3.46
   6  -7   3    4.86    2.16
  -6   7  -3    5.04    2.87
   6  -7   3    9.70    5.53
   6   7   3    5.64    2.58
  -6   7  -3   14.19    6.10
   6  -7   4   21.15    5.83
   6  -7   4   20.73    3.28
  -6   7  -4   19.78    4.97
   6   7   4   21.31    5.89
   6  -7   4   17.49    5.93
   6   7   4   14.24    3.56
  -6   7  -4   15.85    6.38
   6  -7   5   44.04    5.17
   6  -7   5   44.22    7.77
  -6   7  -5   48.60    6.92
   6   7   5   48.93    8.60
   6  -7   5   65.76   11.39
   6   7   5   42.58    5.74
   6  -7   6   13.46    5.81
   6  -7   6   19.07    4.00
   6   7   6   20.78    5.62
   6  -7   6   11.46    6.54
   6   7   6   17.32    4.20
   6  -7   7    9.77    5.76
   6  -7   7    1.62    2.02
   6   7   7    0.42    3.24
   6  -7   7    8.57    6.15
   6   7   7    9.01    3.32
   6  -7   8    3.21    2.34
   6   7   8    7.39    4.22
   6  -7   8    2.72    6.07
   6   7   9  204.26   17.83
   6  -7   9  192.85   13.15
   6  -7   9  215.59   21.72
   6  -7  10   58.02    8.13
   6   7  10   59.11   10.53
   6  -7  10   71.09   12.84
   6   8 -14   27.28    8.30
  -6  -8  14   10.28    3.22
   6   8 -13  311.33   23.77
   6   8 -13  265.50   20.60
  -6  -8  13  332.83   18.20
   6   8 -12   14.16    4.94
   6   8 -12    6.58    4.37
  -6   8  12    7.11    4.43
  -6  -8  12    9.69    3.92
   6   8 -11   23.82    6.99
  -6  -8  11   15.77    4.48
   6   8 -11   19.18    6.60
  -6   8  11   16.64    5.06
   6   8 -10   -1.72    4.23
   6   8 -10    9.04    6.18
  -6   8  10   10.29    5.52
   6   8 -10    4.02    4.46
  -6  -8  10    6.57    3.07
   6   8  -9    9.17    5.69
   6   8  -9   -4.87    5.00
   6   8  -9    5.41    3.61
  -6   8   9    2.69    3.56
  -6  -8   9    1.35    1.83
   6   8  -8    3.08    4.56
  -6   8   8    0.60    0.78
   6   8  -8   -1.54    2.88
   6   8  -8    1.17    4.95
  -6   8   8   -4.65    3.61
  -6  -8   8   -0.50    1.78
   6   8  -7  104.56   13.29
  -6   8   7   76.29    4.00
   6   8  -7  100.04   12.92
  -6  -8   7   99.88    7.90
   6   8  -7  106.72   10.11
  -6   8   7   98.14   11.82
  -6   8   6  199.92    7.63
   6   8  -6  238.85   19.78
   6   8  -6  231.05   14.48
  -6  -8   6  237.57   12.03
  -6   8   6  247.26   18.16
   6   8  -6  227.69   18.77
   6   8  -5   77.11   11.28
  -6   8   5   83.61    5.55
  -6  -8   5   89.44    7.32
  -6   8   5   70.30   10.23
   6   8  -5   76.45    8.32
   6   8  -4   25.45    6.78
  -6   8   4   31.82    4.07
  -6  -8   4   33.15    4.45
   6   8  -4   26.60    5.14
  -6   8   4   38.57    8.03
   6   8  -3   67.10   10.28
  -6   8   3   56.67    5.67
   6   8  -3   55.90    7.11
  -6   8   3   59.83    9.44
  -6   8   2   17.08    3.60
   6   8  -2   19.41    4.63
   6  -8  -2   23.58    7.30
  -6   8   2   18.97    5.80
   6   8  -2   21.91    6.64
   6   8  -1   29.14    5.18
  -6   8   1   16.97    3.44
   6  -8  -1   17.24    6.01
  -6   8   1   19.68    6.22
   6   8  -1   34.89    7.95
   6   8   0    5.13    2.91
   6   8   0   10.71    5.51
  -6   8   0    5.28    2.89
   6  -8   0    2.50    3.49
   6  -8   0   14.74    4.35
  -6   8   0   10.17    5.67
  -6   8  -1 1180.48   30.55
   6  -8   1 1164.56   33.44
   6  -8   1 1137.77   44.48
  -6   8  -1 1179.53   43.36
   6   8   1 1149.36   28.45
   6   8   1 1071.74   40.35
   6  -8   2   56.13    3.16
  -6   8  -2   69.57    8.09
   6  -8   2   46.75    2.49
   6  -8   2   48.35    9.42
   6   8   2   47.78    6.17
   6  -8   2   66.23    9.10
   6  -8   3   70.58    9.91
  -6   8  -3   65.79    7.99
   6  -8   3   72.57    3.94
   6  -8   3   72.74    4.68
   6  -8   3   70.59   12.56
   6   8   3   64.15    6.98
  -6   8  -4  295.34   17.59
   6  -8   4  257.85   22.46
   6   8   4  291.04   20.75
   6   8   4  252.37   13.63
   6  -8   4  264.90   10.38
   6  -8   4  251.72   17.72
   6  -8   5   -1.02    3.86
  -6   8  -5    6.66    4.13
   6   8   5   11.99    5.41
   6  -8   5    7.03    2.46
   6  -8   5    7.00    5.75
   6   8   5    3.10    2.63
  -6   8  -6  104.13   11.61
   6   8   6  105.34   12.56
   6  -8   6  104.28   15.49
   6  -8   6   97.39   12.69
   6  -8   6  100.97    7.76
   6   8   7   -1.38    3.87
   6  -8   7    6.81    6.14
   6  -8   7    7.38    3.10
   6   8   8  198.97   18.26
   6  -8   8  163.06   19.98
   6  -8   8  175.50   11.64
   6   9 -11    1.14    4.65
  -6   9  11    3.18    5.09
  -6  -9  11    9.92    3.83
  -6   9  10   14.95    5.60
  -6  -9  10    8.95    3.78
   6   9  -9   83.92   12.28
  -6   9   9   54.21    8.98
  -6  -9   9   73.17    7.58
   6   9  -8   16.96    7.32
   6   9  -8   13.82    5.27
  -6  -9   8   16.37    3.66
  -6   9   8   12.51    6.80
   6   9  -7   57.08    9.62
  -6   9   7   50.93    3.98
   6   9  -7   58.09    8.29
  -6  -9   7   77.99    7.24
  -6   9   7   61.96   10.42
   6   9  -6   27.12    5.40
  -6   9   6   24.64    3.33
  -6  -9   6   36.53    4.97
  -6   9   6   35.29    8.71
   6   9  -5   73.51   11.74
  -6   9   5   69.39    5.78
  -6  -9   5   74.09    6.64
  -6   9   5   80.60   12.04
   6   9  -5   63.40    8.25
   6   9  -4   20.69    7.07
  -6   9   4   13.18    2.98
  -6   9   4   18.67    6.65
   6   9  -4   17.60    4.59
   6   9  -3   44.82    9.00
  -6   9   3   33.09    4.41
   6   9  -3   47.90    6.73
  -6   9   2    2.52    2.35
   6   9  -2    4.06    2.53
  -6   9   1   30.05    5.17
   6   9  -1   31.20    5.79
   6   9  -1   25.47    7.14
   6   9   0   18.79    4.61
  -6   9   0   23.21    4.45
   6  -9   0   22.38    7.62
   6   9   0   17.13    6.75
   6   9   1   11.67    3.95
  -6   9  -1   11.07    3.96
   6  -9   1   14.82    6.57
   6  -9   1   10.55    4.31
   6   9   1   17.89    6.64
   6   9   2    7.44    3.66
  -6   9  -2   16.05    4.65
   6  -9   2    7.36    6.75
   6   9   2   20.89    6.56
   6  -9   2   11.68    4.46
   6   9   3    1.83    2.77
   6   9   3    6.74    6.11
  -6   9  -3    2.27    3.22
   6  -9   3    3.70    6.62
   6  -9   3   -1.28    3.83
  -6   9  -4   25.98    6.16
   6  -9   4   14.48    7.40
   6  -9   4   14.58    2.35
   6   9   4    5.05    2.85
   6  -9   4   14.33    6.35
  -6   9  -5   10.00    4.62
   6   9   5    2.61    4.58
   6  -9   5    1.39    6.48
  -6   9  -6    9.57    6.08
   6   9   6    7.11    5.48
   6  -9   6    4.09    5.74
   6  10  -8   18.33    8.41
  -6 -10   8    5.22    3.23
  -6 -10   7  148.23   10.24
   6  10  -7  150.23   17.82
   6  10  -6   12.76    7.26
   6  10  -6   -4.00    4.52
  -6 -10   6    5.00    3.25
   6  10  -5    8.52    6.77
   6  10  -5    1.71    3.71
  -6  10   4   -0.18    2.39
   6  10  -4   -2.22    3.24
   6  10  -3   32.78    9.68
  -6  10   3   37.34    5.71
   6  10  -3   44.49    6.93
   6  10  -2   53.04   10.50
  -6  10   2   49.42    6.35
   6  10  -2   48.96    7.42
   6  10  -1   19.79    7.52
  -6  10   1   11.19    3.61
   6  10  -1   18.56    5.15
  -6  10   0    7.25    4.26
   6  10   0   -8.68    4.76
   6  10   0   -0.50    4.81
   6  10   1    1.76    3.98
  -6  10  -1   -3.16    3.22
   6  10   2   72.18    8.25
  -6  10  -2   97.41   10.42
   6 -10   2   70.18   10.04
   6  10   2   78.85   13.37
  -6  10  -3    5.45    4.32
   6 -10   3    5.99    8.24
   6  10   3   21.85    8.21
  -7   0  19    0.03    3.88
  -7   0  18    3.53    4.43
  -7   0  18   15.38    4.90
  -7   0  17   -1.69    3.51
  -7   0  17   -0.30    2.94
  -7   0  16   -1.08    2.96
  -7   0  16    1.20    2.57
   7   0 -15   -1.79    2.50
   7   0 -15    2.37    2.40
  -7   0  15   -0.37    2.76
  -7   0  15   -2.46    3.36
  -7   0  14   13.54    3.29
   7   0 -14   20.38    5.35
  -7   0  14   18.57    4.17
   7   0 -13   -0.06    1.27
  -7   0  13   -3.28    3.01
   7   0 -13   -2.30    3.20
  -7   0  13    0.51    2.21
   7   0 -12 1503.74   34.88
   7   0 -12 1439.76   27.36
  -7   0  12 1425.82   29.62
  -7   0  12 1436.78   31.49
  -7   0  11    1.71    1.90
   7   0 -11    1.57    1.23
   7   0 -11    1.89    2.07
  -7   0  11    1.64    1.94
   7   0 -10  329.29   11.92
   7   0 -10  319.23   14.92
  -7   0  10  334.59   13.90
  -7   0   9   -2.05    1.88
   7   0  -9   -0.22    1.66
   7   0  -9    1.59    1.16
   7   0  -9   -0.18    0.89
   7   0  -8   61.75    4.92
   7   0  -8   75.35    6.53
  -7   0   8   77.54    6.21
   7   0  -8   78.47    5.19
   7   0  -7    0.15    0.99
  -7   0   7   -1.12    1.44
   7   0  -7    0.23    0.97
   7   0  -6 3143.13   40.30
   7   0  -6 3144.14   36.37
  -7   0   6 3121.08   35.70
   7   0  -6 3167.93   38.24
   7   0  -5   -1.19    1.58
   7   0  -5   -0.05    1.47
  -7   0   5    0.88    1.04
   7   0  -5   -0.14    1.07
  -7   0   4  518.06   16.17
  -7   0   4  516.65   13.50
   7   0  -4  518.71   15.02
   7   0  -4  564.57   17.89
   7   0  -3   -0.54    0.91
   7   0  -3   -2.02    2.38
  -7   0   3    3.42    2.51
  -7   0   2 1654.72   31.55
   7   0  -2 1635.29   25.75
   7   0  -2 1632.09   33.00
   7   0  -1   -2.06    1.59
  -7   0   1   -2.25    1.53
   7   0  -1   -1.86    1.38
  -7   0   0  281.45   14.26
   7   0   0  275.04   10.55
   7   0   0  296.51   15.25
   7   0   1    1.74    1.54
  -7   0  -1    0.75    1.56
   7   0   1    2.32    1.38
  -7   0  -2  647.64   23.22
   7   0   2  648.59   16.81
   7   0   2  639.02   23.99
   7   0   3   -3.66    3.00
  -7   0  -3    0.39    2.30
  -7   0  -4  517.83   22.13
   7   0   4  492.07   22.65
  -7   0  -5    2.68    2.98
   7   0   5    0.34    2.69
  -7   0  -6  343.82   19.05
   7   0   6  334.98   17.78
   7   0   6  330.52   19.93
  -7   0  -7    1.65    2.35
   7   0   7   -2.23    2.71
   7   0   7    3.67    3.63
   7   0   8    1.05    3.02
  -7   0  -8    0.86    2.67
   7   0   8   -1.48    3.29
   7   0   9   -0.63    3.89
  -7   0  -9   -2.78    3.27
   7   0   9    1.03    2.95
   7   0  10  100.00   12.53
   7   0  11    5.01    5.31
   7   0  12   97.66   13.86
   7   0  13    4.82    4.16
   7   0  13   -0.34    4.91
  -7  -1  19   -0.55    5.51
  -7  -1  19    1.35    3.28
  -7   1  19   10.77    5.35
  -7  -1  18   63.49   10.09
  -7   1  18   49.44    7.60
  -7  -1  18   59.69    8.75
  -7   1  18   60.16    8.70
  -7  -1  17    0.75    5.05
   7   1 -17   13.29    4.50
  -7  -1  17    7.29    4.17
  -7   1  17   10.07    3.89
  -7   1  17    6.25    2.89
   7  -1 -16  305.87   17.98
  -7  -1  16  319.41   18.05
  -7   1  16  284.06   16.35
   7   1 -16  300.10   16.20
  -7  -1  16  275.09   17.70
  -7   1  16  287.58   15.60
  -7  -1  15  128.70   11.15
  -7   1  15  121.96   10.55
   7   1 -15  115.03   10.01
   7   1 -15  135.75   12.38
   7  -1 -15  136.44   11.89
  -7  -1  15  119.45   11.24
  -7   1  15  118.76    9.53
  -7  -1  14   94.49    9.14
  -7   1  14   86.70    8.72
   7   1 -14   89.73    8.60
   7   1 -14   80.59    9.53
   7  -1 -14   88.23    9.16
  -7   1  14   80.90    7.51
  -7  -1  14   83.39    9.10
   7   1 -13   11.09    4.26
   7   1 -13    3.90    1.77
  -7  -1  13    9.27    3.49
  -7   1  13    7.94    3.18
   7  -1 -13    6.96    3.28
  -7  -1  13    7.62    3.94
  -7   1  13    5.61    2.54
   7   1 -12   43.46    5.55
  -7  -1  12   36.57    5.47
   7  -1 -12   43.61    6.00
  -7   1  12   34.58    5.21
   7   1 -12   40.88    6.12
  -7   1  12   32.42    4.16
  -7  -1  12   33.89    5.60
   7   1 -11    6.09    2.14
  -7  -1  11   10.54    3.06
  -7   1  11   10.13    2.98
   7  -1 -11    6.78    1.83
   7   1 -11    5.08    0.97
   7   1 -11    6.05    2.02
  -7  -1  11    2.67    2.41
   7  -1 -11    4.89    1.76
   7   1 -10  220.81   11.30
   7  -1 -10  221.50    8.01
   7   1 -10  231.97   12.84
   7   1 -10  227.35    7.35
   7  -1 -10  241.43   12.55
  -7  -1  10  226.10   11.74
  -7   1  10  233.53   11.35
   7   1  -9    5.18    1.50
   7   1  -9    3.96    2.31
  -7  -1   9    4.95    2.33
  -7   1   9    3.47    1.74
   7   1  -9    3.90    1.99
   7  -1  -9    3.85    1.19
   7  -1  -9    1.49    1.20
   7  -1  -9    6.00    1.61
   7  -1  -8  187.32    6.53
   7   1  -8  210.82   11.58
   7  -1  -8  188.97   10.26
   7  -1  -8  205.53    8.51
  -7   1   8  197.14    9.32
  -7  -1   8  189.55   10.04
   7   1  -8  206.52    8.80
   7   1  -8  195.73   10.46
   7  -1  -7   28.42    2.60
   7   1  -7   26.16    3.99
   7   1  -7   23.17    3.18
  -7   1   7   22.21    2.87
   7   1  -7   26.03    4.17
   7  -1  -7   28.34    3.81
   7  -1  -7   26.21    3.40
  -7   1   7   23.78    3.10
  -7  -1   7   27.09    3.60
   7   1  -6  129.05    8.44
   7  -1  -6  140.89    8.23
  -7   1   6  154.86    8.04
  -7   1   6  146.97    7.33
  -7  -1   6  167.53    8.59
   7  -1  -6  147.14    8.43
   7  -1  -6  129.91    5.82
   7   1  -6  127.20    8.66
   7   1  -6  148.86    8.33
   7   1  -5   27.08    3.92
   7   1  -5   32.27    4.30
  -7   1   5   33.54    4.18
   7   1  -5   31.51    4.28
  -7   1   5   27.18    3.09
  -7  -1   5   27.16    3.47
   7  -1  -5   34.09    3.91
   7  -1  -5   33.10    4.33
   7  -1  -5   29.22    3.17
   7   1  -4    5.09    2.14
   7   1  -4    4.76    2.13
   7  -1  -4    3.80    1.39
  -7   1   4    2.61    1.39
  -7   1   4    4.19    1.18
  -7  -1   4    2.27    1.13
   7  -1  -4    2.27    1.17
   7  -1  -3   11.24    2.19
   7   1  -3    6.70    1.92
   7   1  -3   11.12    2.92
  -7   1   3    8.70    2.71
  -7  -1   3    6.33    1.69
   7  -1  -3    6.76    2.69
  -7   1   2  592.17   19.55
   7  -1  -2  561.09   14.51
   7   1  -2  591.53   16.03
   7  -1  -2  593.67   20.43
   7   1  -2  580.44   19.74
   7   1  -1   10.69    3.01
  -7   1   1   13.92    3.27
   7  -1  -1   12.86    2.20
   7   1  -1   20.28    3.14
   7  -1  -1   12.25    3.06
   7   1   0   19.30    3.86
  -7   1   0   24.78    4.44
   7  -1   0   19.35    4.13
  -7  -1   0   16.96    3.56
   7  -1   0   27.73    3.32
   7   1   0   23.57    3.40
   7   1   1    7.22    3.01
  -7   1  -1   11.02    3.38
  -7  -1  -1   11.31    3.30
   7  -1   1   11.24    2.24
   7   1   1   11.99    2.70
   7  -1   1    9.73    3.69
   7   1   2   53.92    7.33
  -7  -1  -2   68.81    7.56
   7   1   2   69.73    5.69
  -7   1  -2   66.92    7.71
   7  -1   2   73.85    8.56
   7   1   3   13.45    4.11
  -7   1  -3   15.11    4.70
   7  -1   3   14.60    3.51
  -7  -1  -3   14.91    3.91
   7  -1   3   13.11    4.58
   7   1   4   35.99    6.29
  -7   1  -4   48.07    7.60
   7  -1   4   52.22    6.51
  -7  -1  -4   45.73    6.67
   7  -1   4   50.59    7.53
   7   1   5   40.36    6.74
  -7   1  -5   50.22    7.64
   7  -1   5   40.40    6.28
  -7  -1  -5   44.34    7.07
   7  -1   5   32.22    6.07
  -7   1  -6  686.70   27.73
  -7  -1  -6  700.18   26.93
   7  -1   6  677.00   25.32
   7  -1   6  706.28   29.37
   7   1   6  684.15   28.34
  -7   1  -7  145.29   13.15
   7  -1   7  151.81   12.89
  -7  -1  -7  183.22   14.21
   7  -1   7  168.93   14.98
   7   1   7  164.08   14.36
  -7   1  -8  134.31   12.86
   7  -1   8  155.23   13.44
   7   1   8  150.55   13.32
  -7  -1  -8  148.93   13.21
   7  -1   8  156.55   14.89
   7   1   8  142.76   14.10
   7  -1   9    2.69    3.25
  -7   1  -9    6.61    3.75
   7   1   9    9.02    4.25
   7  -1   9   15.22    5.02
   7   1   9   15.74    5.75
   7  -1  10    7.18    5.29
   7   1  10    5.09    4.00
   7   1  11   53.42   10.35
   7  -1  11   42.09    8.25
   7  -1  12   22.69    7.16
   7   1  12   25.15    7.48
   7  -1  13   30.42    9.13
   7   1  13   27.16    9.41
   7  -1  13   14.82    5.44
   7   2 -19    0.55    3.30
  -7  -2  19   -1.71    4.13
  -7   2  19   -4.44    4.84
   7   2 -18    6.85    4.06
  -7  -2  18   -5.82    4.44
  -7   2  18    2.84    3.35
  -7  -2  18    7.99    6.37
  -7   2  17   25.83    5.47
   7   2 -17   32.13    6.37
  -7  -2  17   40.30    7.29
  -7   2  17   25.70    5.42
  -7  -2  17   28.01    8.08
  -7   2  16   24.01    4.50
   7  -2 -16   24.14    5.47
  -7  -2  16   26.52    5.89
   7   2 -16   30.20    5.82
  -7  -2  16   25.83    6.52
  -7   2  16   28.97    5.31
  -7   2  15   84.45    8.58
   7   2 -15   93.22    9.58
   7  -2 -15   80.55    8.97
  -7  -2  15   76.42    9.56
  -7  -2  15   82.86    9.09
  -7   2  15   75.84    7.01
   7   2 -14   15.09    4.01
  -7  -2  14   16.03    4.39
  -7   2  14   16.22    4.05
   7   2 -14    7.79    3.46
   7  -2 -14   14.32    4.29
  -7  -2  14   22.72    5.89
  -7   2  14    8.59    2.22
   7   2 -13   73.32    8.77
   7  -2 -13   56.92    7.11
   7   2 -13   48.55    6.51
  -7  -2  13   64.97    7.45
  -7   2  13   60.70    6.58
  -7   2  13   57.32    5.23
  -7  -2  13   58.77    7.67
   7   2 -12    0.12    1.12
   7   2 -12   -1.34    1.71
  -7  -2  12   -0.61    1.99
  -7   2  12    0.62    1.87
   7   2 -12    0.12    1.11
   7   2 -12    0.93    2.13
   7  -2 -12    2.41    2.81
  -7  -2  12   -0.82    2.16
   7   2 -11   34.90    5.30
  -7  -2  11   27.52    4.73
   7   2 -11   29.33    3.01
  -7   2  11   25.08    3.83
   7  -2 -11   31.48    4.77
   7   2 -11   34.25    3.64
   7   2 -11   30.21    5.37
  -7  -2  11   26.07    4.97
  -7  -2  10   -0.80    1.34
   7   2 -10    1.05    1.62
  -7   2  10    3.14    1.55
   7   2 -10    3.28    1.38
   7   2 -10    2.74    2.36
   7  -2 -10   -1.44    2.26
   7   2  -9   88.76    7.96
   7   2  -9   83.43    5.67
  -7   2   9   79.33    4.41
   7  -2  -9   84.24    5.50
   7   2  -9   70.28    7.06
   7  -2  -9   78.55    6.84
  -7  -2   9   80.64    7.19
  -7   2   9   83.05    6.43
  -7   2   8  186.25    7.89
   7   2  -8  192.69    9.17
   7   2  -8  173.30   10.77
   7   2  -8  165.97   10.61
   7  -2  -8  173.61    8.74
   7  -2  -8  182.15    9.68
  -7   2   8  186.21    8.89
  -7  -2   8  173.54    9.95
   7   2  -7   20.70    4.11
  -7   2   7   22.06    3.18
   7   2  -7   23.70    3.50
   7   2  -7   21.70    3.84
   7  -2  -7   23.19    3.60
  -7   2   7   23.07    2.81
  -7  -2   7   20.90    3.26
   7  -2  -7   25.56    3.48
   7   2  -6   48.28    5.86
   7   2  -6   50.55    5.41
   7   2  -6   52.78    5.34
   7  -2  -6   51.63    4.85
  -7   2   6   53.11    4.26
  -7  -2   6   49.22    4.92
   7  -2  -6   55.31    5.53
  -7   2   6   53.44    5.07
   7  -2  -5  863.68   18.53
   7   2  -5  857.43   21.88
   7  -2  -5  832.82    9.95
  -7   2   5  851.05   16.13
  -7  -2   5  876.66   19.58
   7  -2  -5  882.22   23.07
   7  -2  -5  787.26   10.69
   7   2  -5  844.94   23.82
   7   2  -5  903.85   22.17
  -7   2   5  908.48   21.97
   7   2  -4  970.77   24.25
   7  -2  -4  943.69   13.56
  -7  -2   4  940.90   19.67
   7  -2  -4  980.75   25.25
   7   2  -4  968.15   22.26
   7  -2  -4  959.22   18.86
   7   2  -4  943.79   25.19
  -7   2   4  974.37   23.88
   7  -2  -3   11.86    2.31
   7   2  -3    6.23    1.97
  -7   2   3    7.44    2.54
   7   2  -3    9.74    2.84
   7  -2  -3    5.01    1.28
  -7  -2   3    8.38    2.07
   7  -2  -3    8.18    3.26
   7   2  -2  252.12   13.25
   7  -2  -2  235.88    8.98
   7  -2  -2  238.48    9.05
   7   2  -2  234.56   10.52
   7  -2  -2  245.18   13.66
  -7   2   2  237.54   12.86
   7   2  -1  137.78   10.16
   7  -2  -1  121.42    7.08
   7  -2  -1  129.48    6.76
   7   2  -1  121.75    7.50
   7  -2  -1  135.05   10.52
  -7   2   1  123.59    9.66
   7   2   0  427.02   18.60
   7  -2   0  404.67   13.98
   7  -2   0  410.26   11.99
   7   2   0  383.13   13.31
   7  -2   0  416.46   19.14
  -7   2   0  427.06   18.60
   7   2   1  149.14   11.40
   7  -2   1  146.24    9.11
   7  -2   1  140.92    7.28
   7   2   1  126.67    7.68
   7  -2   1  140.66   11.52
  -7   2  -1  122.67   10.44
   7   2   2   89.28    9.23
   7  -2   2  107.81    8.46
   7   2   2   95.67    6.92
   7  -2   2  100.99   10.16
  -7   2  -2  110.98   10.28
   7  -2   3  206.13   12.09
   7   2   3  207.29   10.43
   7  -2   3  205.94   14.85
   7   2   3  196.67   13.59
  -7   2  -3  230.80   15.14
   7   2   4   36.73    6.19
  -7   2  -4   27.43    5.43
   7  -2   4   23.04    4.70
   7  -2   4   22.31    5.25
  -7   2  -5  175.78   14.12
   7  -2   5  197.50   13.22
   7  -2   5  190.39   15.44
   7   2   5  183.95   14.32
   7   2   6   -0.20    2.51
  -7   2  -6    5.89    3.79
   7  -2   6    1.76    2.59
   7  -2   6    4.06    3.68
   7   2   7    1.94    3.78
  -7   2  -7    4.85    2.76
   7  -2   7    3.84    3.54
   7  -2   7    1.17    3.02
  -7   2  -8  209.28   16.70
   7  -2   8  194.99   15.27
   7  -2   8  185.89   16.88
   7   2   8  206.96   16.77
   7   2   9   36.90    6.65
  -7   2  -9   48.83    8.38
   7  -2   9   33.80    6.57
   7  -2   9   41.08    8.50
   7   2  10    1.91    3.31
   7  -2  10    7.43    3.82
   7  -2  11   -3.17    3.09
   7  -2  11    2.83    5.34
   7   2  11    1.53    4.54
   7  -2  12   -5.65    3.62
   7  -2  12    3.87    4.36
   7   2  12   -2.99    5.13
  -7  -3  18  215.34   16.73
  -7   3  18  215.35   14.82
   7   3 -18  203.20   16.03
  -7  -3  17  277.35   18.17
  -7   3  17  287.34   16.56
   7   3 -17  290.35   18.65
  -7  -3  17  225.40   18.17
  -7   3  16    7.46    2.77
   7   3 -16    7.65    4.67
  -7  -3  16    7.66    4.56
  -7   3  16    5.82    3.65
  -7  -3  16   19.18    6.59
  -7   3  15  144.86   10.90
   7   3 -15  142.50   12.38
  -7  -3  15  142.00   12.25
   7  -3 -15  139.50   11.24
  -7   3  15  141.07    8.45
  -7  -3  15  135.67   12.98
  -7   3  14   90.14    8.20
   7   3 -14   73.51    4.30
   7  -3 -14   91.25    8.40
   7   3 -14   78.95    8.91
   7   3 -14   71.08    8.77
   7   3 -14   84.42    5.06
  -7   3  14   85.07    5.77
  -7  -3  14   92.45    9.38
  -7  -3  14   75.94   10.06
   7   3 -13   63.59    8.49
   7   3 -13   56.13    4.32
   7   3 -13   52.08    7.29
  -7  -3  13   58.19    7.63
  -7   3  13   61.06    6.34
   7   3 -13   60.07    5.12
   7  -3 -13   63.66    6.95
  -7  -3  13   54.45    8.23
   7   3 -12  157.92   12.13
   7   3 -12  159.35    7.84
   7   3 -12  158.25    8.79
   7  -3 -12  170.63   10.87
   7   3 -12  179.82   13.12
  -7  -3  12  165.96   11.59
  -7  -3  12  158.84   12.96
  -7   3  12  151.37    9.79
   7   3 -11  360.57   17.65
   7  -3 -11  384.59   15.65
   7   3 -11  355.87   14.17
   7   3 -11  385.53   18.41
  -7  -3  11  368.85   16.45
  -7   3  11  389.64   14.31
  -7  -3  11  337.99   17.90
  -7  -3  10   22.38    4.37
   7   3 -10   20.03    4.43
  -7   3  10   22.01    3.51
  -7   3  10   25.47    2.76
   7   3 -10   28.40    5.34
   7  -3 -10   25.99    4.22
  -7   3   9    1.70    1.26
  -7  -3   9    1.00    1.39
   7   3  -9    4.00    2.37
   7   3  -9    0.42    1.86
  -7   3   9    1.01    1.30
   7   3  -9   -0.53    1.03
   7  -3  -9    0.43    1.35
   7  -3  -9    0.08    1.27
   7   3  -8   24.80    4.53
  -7   3   8   26.54    3.42
   7   3  -8   24.91    3.85
   7  -3  -8   24.28    3.41
   7  -3  -8   31.35    4.19
   7   3  -8   23.85    4.28
  -7   3   8   24.71    3.18
  -7  -3   8   24.76    3.96
   7   3  -7  386.28   16.03
   7   3  -7  366.89   14.27
   7  -3  -7  363.92   14.94
   7  -3  -7  377.85   12.83
  -7   3   7  366.57   11.13
  -7  -3   7  335.76   13.31
  -7   3   7  379.97   13.82
   7   3  -7  360.95   17.15
   7   3  -6    8.52    3.18
  -7   3   6    8.26    2.76
   7   3  -6    1.51    1.65
   7   3  -6    3.46    1.74
   7  -3  -6    5.54    2.42
  -7   3   6    6.89    1.58
  -7  -3   6    9.08    2.26
   7  -3  -6    7.46    1.92
   7  -3  -5  730.78   16.38
   7   3  -5  697.68   20.73
  -7   3   5  691.05   13.60
   7  -3  -5  705.97   22.28
  -7  -3   5  713.88   18.20
  -7   3   5  712.22   20.93
   7   3  -5  699.91   23.68
   7   3  -5  741.91   21.01
   7   3  -4  374.54   15.72
  -7  -3   4  363.67   12.78
   7  -3  -4  382.57   16.94
  -7   3   4  382.15   16.01
   7   3  -4  357.38   14.31
   7   3  -4  351.46   17.03
   7  -3  -4  369.47   11.28
   7  -3  -4  365.36    6.97
   7  -3  -3  285.81    8.34
   7   3  -3  298.33   14.52
  -7  -3   3  278.67   11.00
   7  -3  -3  296.39   15.52
   7   3  -3  297.15   12.76
   7  -3  -3  278.03    9.54
  -7   3   3  308.40   15.01
   7  -3  -2  140.90    6.83
   7   3  -2  167.55   11.19
   7  -3  -2  154.28   11.44
   7  -3  -2  148.95    6.94
   7   3  -2  155.32    9.14
  -7   3   2  151.06   11.10
   7   3  -1  451.06   18.89
   7  -3  -1  438.43   13.41
   7  -3  -1  419.02   11.54
   7   3  -1  452.45   15.16
   7  -3  -1  422.64   19.66
  -7   3   1  443.28   19.25
  -7   3   0   30.69    5.84
   7  -3   0   37.90    4.39
   7   3   0   21.83    4.28
   7  -3   0   37.87    3.58
   7  -3   0   32.28    5.96
   7   3   0   32.42    4.17
   7   3   1  498.39   21.08
   7  -3   1  506.41   17.00
   7  -3   1  488.66   13.03
   7   3   1  503.55   16.03
   7  -3   1  470.83   21.86
  -7   3  -1  504.80   21.89
   7   3   2  525.26   22.39
   7  -3   2  481.02   17.66
   7   3   2  487.90   15.91
   7  -3   2  464.78   22.39
  -7   3  -2  510.13   22.78
   7   3   3  117.93   11.01
   7  -3   3  149.32   10.69
   7   3   3  149.84    9.07
   7  -3   3  134.73   12.67
  -7   3  -3  154.07   13.05
   7   3   4  404.57   20.73
   7  -3   4  378.46   17.88
   7   3   4  377.31   14.72
  -7   3  -4  423.16   22.09
  -7   3  -5    1.36    2.62
   7   3   5   -0.96    2.82
   7  -3   5   -1.93    2.47
   7  -3   5    4.54    3.82
   7  -3   6   88.36    9.71
   7  -3   6  110.58   12.44
  -7   3  -6   94.99   11.19
   7   3   6   98.63   10.98
   7   3   7   26.53    6.11
  -7   3  -7   27.41    6.62
   7  -3   7   25.95    6.05
   7  -3   7   34.34    7.16
   7   3   8   92.99   11.41
  -7   3  -8   66.45   10.28
   7  -3   8   78.96    9.78
   7  -3   8   90.26   12.36
   7   3   9   55.33    9.01
   7  -3   9   59.68   10.15
   7  -3   9   60.24   11.21
   7   3  10   23.89    7.34
   7  -3  10   18.05    4.58
   7  -3  10   17.50    5.75
   7   3  11   29.23    6.65
   7  -3  11   32.65    6.60
   7  -3  11   38.16    9.04
   7  -3  12  221.67   16.99
   7  -3  12  238.85   22.14
   7   3  12  260.34   21.47
  -7   4  18  297.32   16.96
   7   4 -18  260.15   19.74
  -7  -4  18  295.73   19.59
  -7   4  17  401.37   19.39
   7   4 -17  343.05   21.93
  -7  -4  17  399.85   21.93
   7   4 -16   72.35    9.53
  -7  -4  16   73.45    9.32
  -7   4  16   79.59    8.22
   7   4 -16   65.52    4.97
  -7  -4  16   76.71   11.61
   7   4 -15   12.21    3.47
  -7  -4  15   12.24    4.78
  -7   4  15   17.41    4.15
   7   4 -15   13.30    3.26
  -7  -4  15   15.30    5.47
  -7   4  15   15.56    2.55
   7   4 -14  110.80   11.65
   7   4 -14   93.25    7.36
  -7  -4  14   97.41    9.96
  -7  -4  14   96.36   11.26
  -7   4  14  106.23    8.82
   7   4 -13  251.17   16.48
   7   4 -13  250.61   16.60
   7  -4 -13  300.13   14.42
   7   4 -13  246.98   12.92
  -7  -4  13  276.69   15.75
  -7  -4  13  224.57   17.04
  -7   4  13  256.14   12.51
  -7   4  12    1.87    1.11
   7  -4 -12    1.09    1.72
  -7  -4  12    1.64    1.81
   7   4 -12    1.96    3.22
  -7   4  12    0.77    2.03
   7   4 -12    7.09    3.10
   7   4 -12    3.98    3.37
  -7  -4  11   -0.83    2.05
   7   4 -11   -2.92    2.93
  -7   4  11    0.78    1.47
  -7   4  11   -0.36    1.21
   7   4 -11   -1.61    3.28
   7   4 -11    1.65    1.82
   7  -4 -11   -0.12    1.40
   7   4 -10  531.12   23.15
   7   4 -10  560.63   21.34
   7  -4 -10  595.13   17.79
   7   4 -10  570.64   22.17
  -7   4  10  581.97   15.73
  -7  -4  10  604.42   20.57
  -7   4  10  569.53   15.57
   7  -4  -9  139.00    8.13
   7   4  -9  148.47   11.09
  -7   4   9  136.11    7.09
  -7  -4   9  143.73    9.78
  -7   4   9  135.87    8.14
   7   4  -9  143.19   12.09
   7   4  -8    0.54    2.49
   7  -4  -8   -0.44    1.67
  -7   4   8    2.19    1.39
   7   4  -8   -0.36    1.70
  -7  -4   8   -0.53    1.89
   7  -4  -8    0.00    1.23
  -7   4   8    0.77    1.40
   7   4  -7    8.37    3.08
   7  -4  -7    4.86    1.70
   7  -4  -7    7.64    2.94
   7   4  -7    0.45    1.70
  -7   4   7    7.22    1.57
  -7  -4   7    6.27    2.35
  -7   4   7    2.30    1.66
   7   4  -6   32.47    5.88
  -7   4   6   33.67    2.88
   7  -4  -6   37.14    3.67
   7   4  -6   35.21    5.26
   7  -4  -6   32.84    5.47
  -7  -4   6   31.80    4.14
  -7   4   6   33.58    4.65
   7   4  -5   25.45    4.13
   7  -4  -5   27.63    4.98
  -7  -4   5   27.56    3.93
   7  -4  -5   29.40    3.17
  -7   4   5   26.87    4.44
   7   4  -5   25.30    5.20
   7  -4  -4  146.05    6.73
   7   4  -4  177.04   11.41
  -7  -4   4  158.93    8.73
   7  -4  -4  158.06   11.99
  -7   4   4  159.19   11.31
   7   4  -4  152.79   12.01
   7   4  -4  164.54   10.22
   7  -4  -3    6.35    1.57
   7   4  -3    5.98    2.64
   7  -4  -3    4.82    1.53
   7   4  -3    8.28    2.73
   7   4  -3    6.58    2.50
  -7  -4   3    9.48    2.41
   7  -4  -3    7.68    3.01
  -7   4   3    3.16    2.86
   7  -4  -2  797.79   16.99
   7   4  -2  810.70   25.57
   7  -4  -2  773.73   27.36
   7  -4  -2  801.30   15.32
   7   4  -2  829.63   21.73
  -7   4   2  798.20   26.70
   7  -4  -1  227.22   10.12
   7   4  -1  227.16   13.86
   7  -4  -1  219.33   15.08
   7  -4  -1  206.07    7.77
   7   4  -1  232.45   11.35
  -7   4   1  229.64   14.82
  -7   4   0   26.59    5.70
   7  -4   0   23.63    3.63
   7   4   0   32.57    5.68
   7  -4   0   25.18    2.97
   7  -4   0   33.80    6.13
   7   4   0   26.85    4.04
   7  -4   1  208.73   11.36
   7   4   1  238.56   15.15
   7  -4   1  201.27    8.14
   7   4   1  211.80   10.83
   7  -4   1  204.35   15.28
  -7   4  -1  194.25   14.22
   7  -4   2  633.40   20.97
   7   4   2  600.94   24.44
   7   4   2  618.62   18.65
   7  -4   2  591.49   26.61
  -7   4  -2  655.11   27.25
   7  -4   3 1398.03   33.29
   7   4   3 1382.39   38.22
   7   4   3 1438.47   28.85
   7  -4   3 1421.02   42.18
  -7   4  -3 1453.76   40.89
   7   4   4  291.15   18.29
   7  -4   4  291.51   15.86
   7   4   4  289.66   13.21
   7  -4   4  302.19   20.10
  -7   4  -4  300.69   19.34
   7   4   5 1482.06   41.80
   7  -4   5 1396.12   36.66
   7   4   5 1394.73   29.56
   7  -4   5 1428.80   44.66
   7   4   6  279.31   19.09
   7  -4   6  251.64   16.45
   7  -4   6  273.65   20.31
  -7   4  -6  246.56   18.37
   7   4   7  294.41   20.02
   7  -4   7  267.70   17.89
   7  -4   7  266.76   20.61
  -7   4  -7  263.98   19.74
   7  -4   8  176.68   15.22
   7  -4   8  205.74   18.61
   7  -4   8  177.74   12.52
   7   4   8  194.53   17.07
   7   4   9   18.61    5.86
   7  -4   9    9.19    3.88
   7  -4   9   14.20    6.23
   7  -4  10  243.39   15.98
   7  -4  10  274.72   22.68
   7   4  10  276.87   21.42
   7   4  11   96.88   13.44
   7  -4  11   74.97    9.48
   7  -4  11   76.34   13.08
  -7   5  17  372.50   17.70
   7   5 -17  334.93   22.37
  -7  -5  17  379.31   21.70
  -7  -5  16    4.51    3.01
   7   5 -16    1.48    3.93
  -7   5  16    3.87    2.28
  -7  -5  15   70.47    9.21
   7   5 -15   90.98   11.39
   7   5 -15   69.85    7.60
  -7   5  15   79.11    7.60
  -7  -5  14   20.76    5.17
   7   5 -14   18.29    5.03
  -7   5  14   17.57    3.74
   7   5 -14   19.92    4.75
  -7  -5  14   10.98    4.77
  -7  -5  13   15.15    3.87
   7   5 -13   14.63    5.37
  -7   5  13   10.40    3.12
  -7  -5  13   11.35    5.64
   7   5 -13    5.93    3.47
  -7   5  13    6.83    1.89
  -7  -5  12   71.94    8.08
   7   5 -12   63.81    9.34
   7   5 -12   72.54    8.57
   7   5 -12   80.19    9.90
  -7   5  12   72.82    5.59
  -7   5  12   77.00    6.10
  -7  -5  11   18.94    4.19
  -7   5  11   19.82    2.91
   7   5 -11   19.45    5.44
   7  -5 -11   20.62    3.33
   7   5 -11   22.57    5.08
   7   5 -11   27.81    5.26
  -7   5  11   29.67    4.42
   7   5 -10  191.29   14.84
   7  -5 -10  216.84   10.12
   7   5 -10  187.24   13.61
   7   5 -10  231.52   14.94
  -7   5  10  222.44    9.00
  -7  -5  10  221.81   12.91
  -7   5  10  218.02   11.51
   7   5  -9   48.18    7.07
   7   5  -9   34.88    6.68
  -7   5   9   38.97    3.55
   7  -5  -9   41.68    4.26
  -7   5   9   47.04    5.75
  -7  -5   9   39.84    5.55
   7   5  -8  313.29   16.20
   7  -5  -8  311.04   10.62
  -7   5   8  316.73    8.89
  -7  -5   8  314.10   14.17
  -7   5   8  336.71   15.48
   7   5  -8  301.99   18.31
   7   5  -7   37.35    6.46
   7  -5  -7   41.07    3.63
  -7   5   7   37.46    2.95
   7  -5  -7   44.63    6.64
   7   5  -7   40.11    5.50
  -7  -5   7   43.67    5.43
  -7   5   7   39.56    5.72
   7   5  -6  146.42   10.55
   7  -5  -6  147.66   12.22
  -7  -5   6  129.44    8.48
  -7   5   6  143.08   10.85
   7  -5  -6  143.46    6.52
   7   5  -6  134.48   12.36
   7   5  -5  109.24    8.99
   7  -5  -5   96.62    9.94
  -7  -5   5   90.91    6.99
   7  -5  -5   98.87    5.14
  -7   5   5  108.96    9.88
   7   5  -5  104.49   10.71
   7   5  -4    1.29    1.91
   7  -5  -4   -1.85    3.23
  -7  -5   4    0.61    1.81
   7  -5  -4    0.60    0.84
  -7   5   4   -0.67    2.09
   7   5  -4    3.30    2.76
   7   5  -3    3.11    2.16
   7  -5  -3    1.79    1.33
  -7  -5   3    4.32    1.86
   7  -5  -3   -1.05    2.27
  -7   5   3   -0.66    2.49
   7   5  -3   -1.24    2.17
   7  -5  -3    0.37    1.07
   7  -5  -2  377.00   20.77
  -7   5   2  415.43   20.50
   7   5  -2  380.35   15.36
   7  -5  -2  373.28    9.64
   7  -5  -2  376.64   12.71
   7   5  -1  738.16   26.41
   7  -5  -1  712.43   28.91
   7  -5  -1  682.44   13.30
   7   5  -1  693.69   20.64
  -7   5   1  711.84   27.52
   7  -5  -1  701.75   18.96
   7  -5   0   53.13    5.67
   7   5   0   53.15    7.35
   7  -5   0   50.97    3.87
   7  -5   0   59.97    8.95
   7   5   0   47.08    5.46
  -7   5   0   57.05    8.68
   7  -5   1  152.90   10.25
   7   5   1  176.72   13.58
   7  -5   1  152.66    6.87
   7  -5   1  177.10   15.03
   7   5   1  165.70   10.12
  -7   5  -1  183.15   14.97
   7  -5   2  174.47   11.52
   7   5   2  185.78   14.19
   7  -5   2  184.86   15.93
   7   5   2  183.62   10.59
  -7   5  -2  189.88   15.80
  -7   5  -3    9.93    4.32
   7  -5   3   10.96    3.92
   7   5   3   20.41    5.26
   7  -5   3   13.77    5.11
   7   5   3    7.84    2.51
  -7   5  -4    6.43    4.03
   7  -5   4    6.73    3.39
   7   5   4    3.13    4.03
   7   5   4   -4.57    2.31
   7  -5   4    3.37    3.90
  -7   5  -5   13.58    5.90
   7  -5   5    7.43    4.06
   7   5   5    2.78    3.77
   7   5   5    4.00    1.98
   7  -5   5    5.35    4.17
   7  -5   6  152.19   13.28
   7   5   6  158.47   14.70
   7   5   6  154.07   10.70
   7  -5   6  165.20   16.81
   7  -5   6  135.80    9.98
  -7   5  -6  161.69   15.67
   7  -5   7   73.00    9.64
   7   5   7   84.13   11.39
   7  -5   7   73.63    8.10
   7  -5   7   89.10   13.11
   7  -5   8    5.87    5.56
   7   5   8   -1.57    4.17
   7  -5   8   -1.21    2.25
   7  -5   8    4.80    5.83
   7  -5   9    4.08    3.50
   7   5   9    7.25    5.38
   7  -5   9   -0.47    4.92
   7   5  10    5.74    6.65
   7  -5  10    6.67    6.43
   7  -5  10   -3.62    3.42
   7   5  11   40.88    8.97
   7  -5  11   37.18    7.40
   7  -5  11   61.48   12.55
  -7  -6  16   81.26   10.26
   7   6 -16   81.26   11.95
  -7   6  16  104.88    8.93
  -7  -6  15   18.69    4.96
   7   6 -15   22.24    6.50
  -7   6  15   28.64    4.63
   7   6 -15   27.82    7.24
  -7  -6  14   34.17    6.25
  -7   6  14   34.89    4.66
   7   6 -14   26.98    6.91
   7   6 -14   31.06    6.19
   7   6 -13  109.39   12.77
   7   6 -13  106.07   11.12
  -7   6  13  100.08    7.42
  -7  -6  13  123.04   11.03
  -7   6  13  112.83    7.44
  -7   6  12    2.59    1.96
  -7  -6  12   -3.08    2.70
   7   6 -12    4.76    4.23
   7   6 -12    4.15    4.11
  -7   6  12    4.63    3.49
   7   6 -11  132.40   13.19
   7   6 -11   98.82   11.15
  -7   6  11  129.30    6.75
  -7   6  11  123.27    9.78
  -7  -6  11  120.73   10.14
   7   6 -11  129.75   11.93
   7   6 -10   26.43    5.53
   7   6 -10   29.68    5.87
   7   6 -10   23.91    5.76
  -7   6  10   30.27    3.00
  -7   6  10   25.95    5.21
  -7  -6  10   25.22    4.99
   7   6  -9   65.71    9.46
   7   6  -9   64.44    8.14
   7   6  -9   65.40    9.35
  -7   6   9   68.28    3.93
  -7  -6   9   75.61    7.44
  -7   6   9   82.24    8.68
   7   6  -8   67.87    9.62
  -7  -6   8   49.44    5.88
  -7   6   8   56.64    7.46
   7   6  -8   48.54    6.86
   7   6  -7    1.47    2.14
  -7  -6   7    5.13    2.13
   7   6  -7    6.28    3.42
  -7   6   7    4.61    3.01
   7   6  -6   61.55    8.58
   7  -6  -6   51.49    7.89
  -7  -6   6   57.17    6.09
   7  -6  -6   46.83    2.89
   7   6  -6   55.32    7.26
  -7   6   6   50.37    7.17
   7   6  -5   -0.23    2.29
   7  -6  -5   -0.83    2.27
   7   6  -5    6.04    3.41
   7  -6  -5   -0.18    0.68
  -7  -6   5    0.69    1.24
  -7   6   5   -1.66    3.38
  -7  -6   4   57.53    5.56
   7  -6  -4   60.53    8.67
   7  -6  -4   45.69    2.62
  -7   6   4   58.41    8.40
   7   6  -4   50.68    7.91
   7   6  -4   66.94    7.49
   7  -6  -3  111.42    4.25
   7  -6  -3  118.10   12.55
  -7   6   3  136.17   12.65
   7   6  -3  137.53   10.02
   7   6  -3  130.12   12.75
   7  -6  -2   81.81   10.37
   7   6  -2   82.29    7.72
   7  -6  -2   82.79    6.64
  -7   6   2   95.28   10.83
   7   6  -2   75.94   10.52
   7  -6  -2   71.07    3.69
   7  -6  -1   -0.64    1.87
   7  -6  -1    1.30    1.07
   7   6  -1    0.11    1.82
   7  -6  -1   -1.98    3.00
  -7   6   1    1.87    3.57
   7   6   0   44.80    7.16
   7  -6   0   37.75    3.10
   7  -6   0   52.56    8.68
   7  -6   0   49.07    6.18
  -7   6   0   49.31    8.19
   7   6   0   47.49    6.11
   7   6   1  103.02   11.25
   7  -6   1  109.61   12.90
   7  -6   1   93.90    5.08
   7   6   1   94.92    8.07
  -7   6  -1  111.62   12.41
   7  -6   1  109.27    9.40
   7   6   2   99.46   10.85
   7  -6   2   92.21    5.38
   7   6   2   94.26    8.15
   7  -6   2   94.34    6.43
   7  -6   2   98.53   12.65
  -7   6  -2   95.67   11.98
   7  -6   2  102.79    9.59
   7  -6   3   46.69    7.07
   7   6   3   46.27    7.95
   7  -6   3   48.72    9.04
   7   6   3   51.97    6.21
   7  -6   3   45.08    4.84
  -7   6  -3   58.85   10.35
   7  -6   4   -0.99    3.48
   7   6   4    5.07    4.29
   7  -6   4    4.45    2.15
   7  -6   4    7.51    6.02
   7   6   4    1.90    2.61
  -7   6  -4    5.23    4.01
   7  -6   5    6.20    2.74
   7  -6   5   10.56    5.44
   7   6   5    6.31    4.01
   7  -6   5    6.93    4.97
   7   6   5    1.21    2.47
   7  -6   6   49.26    8.67
   7   6   6   59.87    9.58
   7  -6   6   54.95   11.37
   7  -6   6   43.56    5.94
   7  -6   7   -1.64    3.72
   7   6   7   -2.76    4.58
   7  -6   7    1.40    2.25
   7  -6   7    8.66    6.05
   7   6   8   22.81    6.71
   7  -6   8   21.97    4.98
   7  -6   8   10.16    7.43
   7  -6   9   13.14    4.43
   7   6   9   22.54    6.27
   7  -6   9   21.98    9.37
   7   6  10  227.89   20.73
   7  -6  10  233.89   23.43
   7  -6  10  225.23   15.73
  -7  -7  15   18.00    5.95
   7   7 -15   20.85    7.20
  -7  -7  14    4.82    2.78
   7   7 -14    1.59    4.38
   7   7 -14    3.01    4.43
  -7  -7  13    2.64    2.84
   7   7 -13   -0.84    3.07
   7   7 -13   -0.09    3.69
  -7   7  13    2.17    1.77
   7   7 -12    6.79    4.51
   7   7 -12    2.53    4.00
  -7  -7  12   -0.61    2.97
  -7   7  12    6.64    4.30
  -7   7  12    1.49    1.50
   7   7 -11    6.79    4.07
   7   7 -11    4.12    4.40
  -7   7  11   10.13    1.89
  -7   7  11   14.58    5.03
  -7  -7  11    9.77    3.07
   7   7 -10    9.36    4.40
   7   7 -10   11.29    4.41
   7   7 -10   10.83    4.75
  -7   7  10   13.65    1.56
  -7   7  10   11.99    4.32
  -7  -7  10   12.73    3.99
   7   7  -9  194.48   16.91
  -7  -7   9  218.33   12.79
   7   7  -9  202.89   14.70
  -7   7   9  203.49   14.52
   7   7  -9  219.28   17.85
   7   7  -8    0.41    2.85
   7   7  -8    9.56    3.47
   7   7  -8    6.44    4.23
  -7  -7   8    9.24    3.46
  -7   7   8   -0.71    4.05
   7   7  -7   84.68   10.98
  -7  -7   7   88.90    7.65
  -7   7   7   79.69    9.57
   7   7  -7   78.64    9.03
   7   7  -6   73.76   10.64
  -7  -7   6   57.34    6.00
   7   7  -6   72.71    8.25
  -7   7   6   73.73    9.79
   7   7  -5  340.55   16.95
   7  -7  -5  304.91   20.26
  -7  -7   5  310.32   13.62
  -7   7   5  309.83   19.29
   7   7  -5  277.45   19.97
   7  -7  -4   -1.95    3.06
   7   7  -4    1.85    3.09
  -7  -7   4    3.42    2.28
  -7   7   4   -8.07    4.64
   7   7  -4    5.53    4.53
   7   7  -3   20.46    4.79
   7  -7  -3   18.06    6.13
  -7   7   3   12.09    5.02
   7   7  -3   23.08    6.33
   7   7  -2    2.33    2.79
   7  -7  -2   -3.61    1.98
   7  -7  -2   -1.80    4.13
  -7   7   2    7.89    5.39
   7   7  -2   -2.21    3.51
   7   7  -1   42.87    5.88
   7  -7  -1   38.83    8.11
  -7   7   1   27.05    6.83
   7   7  -1   32.38    7.70
   7  -7  -1   29.99    4.92
   7  -7   0    6.82    2.92
   7  -7   0    4.52    1.08
   7   7   0    3.81    2.75
   7  -7   0    3.87    1.22
   7  -7   0    9.15    4.70
  -7   7   0    2.92    3.44
   7   7   0    4.53    3.32
   7  -7   1    4.27    3.33
   7   7   1    6.61    3.49
   7  -7   1    5.50    5.66
   7  -7   1    2.45    1.23
   7  -7   1    2.52    0.94
  -7   7  -1    0.28    3.72
   7   7   1    4.96    2.30
   7  -7   2   51.63    7.74
   7   7   2   60.29    7.28
   7  -7   2   48.21    4.52
   7   7   2   57.44    8.63
   7  -7   2   52.98    3.85
   7  -7   2   48.37    9.43
  -7   7  -2   48.25    9.48
   7  -7   3   18.08    5.70
   7   7   3   31.84    7.07
   7  -7   3   22.20    2.62
   7  -7   3   21.58    6.20
   7   7   3   28.60    4.77
   7  -7   3   24.27    3.67
   7  -7   4  114.73   12.22
   7  -7   4  117.87    8.04
   7   7   4  124.78    9.96
   7  -7   4  118.15   14.82
   7  -7   5    4.90    4.78
   7   7   5   24.27    6.26
   7  -7   5   17.50    7.43
   7  -7   5   13.08    3.42
   7  -7   6    9.03    4.70
   7   7   6   18.49    6.69
   7  -7   6    8.28    5.32
   7  -7   6   19.51    4.18
   7   7   7    7.64    5.02
   7  -7   7   11.91    6.90
   7  -7   7    6.85    3.23
   7   7   8    7.01    6.55
   7  -7   8   -1.96    2.85
   7  -7   8   12.94    8.24
   7   8 -13    7.47    5.52
   7   8 -13    1.14    5.77
  -7  -8  13   -9.47    3.96
   7   8 -12   62.69   11.13
   7   8 -12   70.76   11.42
  -7  -8  12   63.70    7.97
   7   8 -11  227.20   19.82
   7   8 -11  198.33   18.83
  -7  -8  11  215.31   13.99
  -7   8  11  216.87   15.66
   7   8 -10   36.28    7.33
   7   8 -10   28.50    8.05
  -7   8  10   48.60    8.54
  -7  -8  10   32.65    5.67
   7   8  -9  148.66   16.05
   7   8  -9  112.34   14.35
  -7  -8   9  143.83   10.55
  -7   8   9  134.03   12.71
   7   8  -8   64.50   10.74
   7   8  -8   72.37    8.78
   7   8  -8   39.95    9.08
  -7  -8   8   60.88    6.97
  -7   8   8   49.08    8.91
   7   8  -7  859.57   37.78
   7   8  -7  944.34   39.12
   7   8  -7  953.22   30.32
  -7  -8   7  930.24   25.23
  -7   8   7  928.65   34.86
   7   8  -6   99.09   12.84
  -7  -8   6   81.33    7.40
  -7   8   6  102.45   11.94
   7   8  -6   91.96    9.44
   7   8  -5    1.90    3.31
  -7  -8   5    9.92    3.18
   7   8  -5    8.57    4.48
  -7   8   5   13.12    5.58
   7   8  -4   14.00    5.83
   7  -8  -4   13.91    4.88
   7   8  -4    9.43    3.94
  -7   8   4   12.33    5.88
   7   8  -3   34.36    5.83
   7  -8  -3   34.19    8.05
  -7   8   3   37.13    7.87
   7   8  -3   29.39    7.62
   7   8  -2    6.72    3.40
   7  -8  -2    1.54    3.96
  -7   8   2    0.56    4.19
   7   8  -2   -7.28    5.48
   7  -8  -1   90.13   12.47
  -7   8   1  115.95   14.02
   7   8  -1   96.55    9.15
   7  -8  -1   99.52    8.96
   7   8  -1  102.83   13.80
   7   8   0   25.77    5.39
   7  -8   0   34.15    9.17
   7   8   0   29.77    7.76
   7  -8   0   30.85    5.86
   7   8   1   74.08    8.06
   7  -8   1   76.82   12.72
   7   8   1   70.57   12.02
   7  -8   1   81.10    9.26
   7  -8   2   -0.15    3.69
   7  -8   2    2.32    1.37
   7   8   2   -0.64    3.99
   7  -8   2   -3.13    4.22
   7  -8   2    0.71    0.92
   7   8   2    3.42    3.64
   7  -8   3   10.94    5.04
   7   8   3   16.51    6.46
   7  -8   3   18.60    2.92
   7  -8   3   21.84    8.61
   7  -8   3   13.88    2.17
   7   8   3   13.37    3.24
   7  -8   4  132.12   13.98
   7   8   4  164.65   15.99
   7  -8   4  159.18   18.87
   7  -8   4  128.96    7.92
   7  -8   5    6.38    4.54
   7   8   5    7.74    4.74
   7  -8   5   13.16    6.84
   7  -8   5    3.27    2.11
   7   8   6   40.18    9.05
   7  -8   6   30.50    9.77
   7  -8   6   21.56    4.25
   7   8   7  154.99   16.74
   7  -8   7  154.71   20.11
   7  -8   7  136.09   10.29
   7   9 -11    0.74    4.79
  -7  -9  11    7.27    4.15
   7   9 -10   58.62   10.79
  -7  -9  10   73.22    8.14
  -7   9  10   89.94   11.56
   7   9  -9   26.40    7.96
  -7  -9   9   14.60    3.82
  -7   9   9   18.28    7.13
   7   9  -8   23.54    8.00
  -7  -9   8   11.79    3.17
  -7   9   8   31.01    8.16
   7   9  -7  128.69   15.88
  -7  -9   7  126.82    9.55
  -7   9   7  120.81   14.32
   7   9  -6   37.28    9.29
  -7  -9   6   40.90    5.53
   7   9  -5   50.89    9.88
   7   9  -5   37.84    6.77
   7   9  -4   65.45   10.67
   7   9  -4   73.80    8.97
   7   9  -3   11.15    4.46
  -7   9   3   19.65    3.94
   7   9  -3   11.87    4.20
  -7   9   2   86.58    7.52
   7  -9  -2   84.42   13.58
   7   9  -2  112.14   10.34
   7   9  -2   95.02   13.58
   7   9  -1    5.60    3.88
  -7   9   1   -1.95    2.77
   7  -9  -1   -3.23    4.45
   7   9  -1   -3.11    3.98
   7   9   0   28.86    5.77
  -7   9   0   21.57    4.54
   7  -9   0   24.54    8.74
   7  -9   0   21.59    4.86
   7   9   0   36.08    9.05
  -7   9  -1  124.14   10.57
   7  -9   1  118.97   16.63
   7  -9   1  104.35   10.81
   7   9   1  124.07   15.40
  -7   9  -2   51.02    7.30
   7  -9   2   56.10   12.26
   7   9   2   64.94   11.34
   7  -9   2   40.75    7.62
   7   9   3    8.80    5.03
   7   9   3   13.24    6.37
   7  -9   3    6.45    4.91
   7  -9   4  170.59   16.54
   7   9   4  206.94   18.65
   7  -9   4  199.78   22.54
  -7 -10   7  119.73    9.49
[truncated: 2,132,926 more chars]
