# Supplementary material for: Different packing motifs mediated by weak inter­actions and polymorphism in the crystal structures of five 2-(benzyl­idene)benzosuberone derivatives
Source: Acta Crystallogr E Crystallogr Commun. 2019 Oct 29;75(Pt 11):1741–7. doi: 10.1107/S2056989019014245 (PMC6829743; doi:10.1107/S2056989019014245)
Supplement: Supplementary file 2 [file e-75-01741-Isup2.hkl]

data_I                                                                          
_shelx_title ' 08911     P 21/c       R = 0.04  New: P21/c'                     
_shelx_refln_list_code          4                                               
_shelx_F_calc_maximum       99.74                                               
_exptl_crystal_F_000       592.00                                               
_reflns_d_resolution_high  0.7701                                               
                                                                                
loop_                                                                           
 _space_group_symop_operation_xyz                                               
 'x, y, z'                                                                      
 '-x, y+1/2, -z+1/2'                                                            
 '-x, -y, -z'                                                                   
 'x, -y-1/2, z-1/2'                                                             
                                                                                
_cell_length_a    10.9171                                                       
_cell_length_b     9.1262                                                       
_cell_length_c    15.2539                                                       
_cell_angle_alpha  90.000                                                       
_cell_angle_beta  108.618                                                       
_cell_angle_gamma  90.000                                                       
                                                                                
_shelx_F_squared_multiplier     1.000                                           
                                                                                
loop_                                                                           
 _refln_index_h                                                                 
 _refln_index_k                                                                 
 _refln_index_l                                                                 
 _refln_F_squared_calc                                                          
 _refln_F_squared_meas                                                          
 _refln_F_squared_sigma                                                         
 _refln_observed_status                                                         
   2   0   0       2036.93       1906.02        13.70 o                         
   3   0   0        445.16        429.30         7.32 o                         
   4   0   0       1994.07       1910.42        14.10 o                         
   5   0   0         15.63         12.83         1.74 o                         
   6   0   0        270.70        276.21         6.72 o                         
   7   0   0        299.47        284.16         7.47 o                         
   8   0   0       1130.61       1270.64        16.98 o                         
   9   0   0          3.07          2.92         1.10 o                         
  10   0   0         62.80         64.78         4.57 o                         
  11   0   0         61.30         67.34         8.47 o                         
  12   0   0         17.67         15.76         6.30 o                         
  13   0   0          8.73         15.21         6.43 o                         
   1   1   0       1211.45       1126.85         8.29 o                         
   3   1   0          6.17          2.60         0.48 o                         
   4   1   0       1173.58       1118.43         8.70 o                         
   5   1   0        674.29        675.62         6.72 o                         
   6   1   0       3161.71       3228.44        16.29 o                         
   7   1   0         18.88         22.99         1.54 o                         
   8   1   0        177.60        182.83         4.98 o                         
   9   1   0         77.71         82.07         3.65 o                         
  10   1   0         28.05         23.74         2.27 o                         
  11   1   0          0.14          0.13         1.37 o                         
  12   1   0         16.02         18.09         3.86 o                         
  13   1   0          4.14          0.24         2.79 o                         
   0   2   0        502.43        483.44         6.15 o                         
   1   2   0        227.70        225.94         2.49 o                         
   2   2   0          8.62         11.34         0.80 o                         
   3   2   0       1416.98       1421.20        11.83 o                         
   4   2   0        432.70        451.60         5.80 o                         
   5   2   0        770.47        771.56         7.08 o                         
   6   2   0         14.63          7.05         0.79 o                         
   7   2   0        400.78        411.20         6.22 o                         
   8   2   0        321.17        337.39         6.23 o                         
   9   2   0         84.24         83.28         3.32 o                         
  10   2   0        103.43        108.03         4.05 o                         
  11   2   0         34.79         33.47         2.92 o                         
  12   2   0         14.55         12.56         2.97 o                         
  13   2   0         51.81         52.64         5.89 o                         
   1   3   0       1710.32       1701.09         7.68 o                         
   2   3   0        263.00        262.92         4.03 o                         
   3   3   0         56.18         54.68         1.96 o                         
   4   3   0          0.31          0.94         0.53 o                         
   5   3   0         54.80         58.24         2.00 o                         
   6   3   0        409.14        435.89         5.97 o                         
   7   3   0         32.54         33.95         1.95 o                         
   8   3   0        182.50        180.47         4.56 o                         
   9   3   0         38.93         37.31         2.33 o                         
  10   3   0        447.07        458.07         9.58 o                         
  11   3   0         81.62         84.05         4.78 o                         
  12   3   0          1.45          0.13         1.89 o                         
   0   4   0         98.21        108.01         2.22 o                         
   1   4   0        166.10        176.04         2.97 o                         
   2   4   0         47.18         40.11         1.81 o                         
   3   4   0          5.28          7.08         0.66 o                         
   4   4   0       3352.32       3581.18        22.46 o                         
   5   4   0         13.88         16.21         1.19 o                         
   6   4   0         30.15         27.06         1.55 o                         
   7   4   0         22.50         27.19         1.73 o                         
   8   4   0         78.32         82.15         3.14 o                         
   9   4   0         71.98         73.73         3.20 o                         
  10   4   0        107.20        102.52         4.44 o                         
  11   4   0         74.55         68.64         4.26 o                         
  12   4   0        279.58        274.64         8.76 o                         
   1   5   0         16.34         15.08         0.71 o                         
   2   5   0          0.78          5.97         0.86 o                         
   3   5   0         59.11         52.97         2.27 o                         
   4   5   0        745.20        717.81         7.13 o                         
   5   5   0        306.45        305.33         4.54 o                         
   6   5   0        115.40        108.00         3.27 o                         
   7   5   0         50.50         52.55         2.40 o                         
   8   5   0          6.14          5.55         1.02 o                         
   9   5   0        454.99        466.09         9.00 o                         
  10   5   0         39.20         38.29         3.16 o                         
  11   5   0         33.83         25.03         2.59 o                         
  12   5   0        102.13         90.02        10.55 o                         
   0   6   0        588.83        589.22        11.57 o                         
   1   6   0        130.86        125.62         2.84 o                         
   2   6   0        268.47        262.23         5.53 o                         
   3   6   0        487.07        494.09         7.38 o                         
   4   6   0         31.79         30.88         1.97 o                         
   5   6   0          2.96          3.00         0.65 o                         
   6   6   0        164.80        156.05         3.60 o                         
   7   6   0         52.98         43.97         2.32 o                         
   8   6   0         68.66         60.66         2.83 o                         
   9   6   0          0.44          1.40         1.47 o                         
  10   6   0         83.20         71.42         8.01 o                         
  11   6   0         17.47         17.97         5.07 o                         
   1   7   0          0.55          0.85         0.92 o                         
   2   7   0         17.19         18.14         2.23 o                         
   3   7   0        351.52        368.47         7.30 o                         
   4   7   0         55.03         52.61         2.81 o                         
   5   7   0        344.77        314.61         6.74 o                         
   6   7   0          5.50          3.86         0.86 o                         
   7   7   0          6.44          4.69         0.71 o                         
   8   7   0         27.68         23.79         1.49 o                         
   9   7   0         46.89         39.95         3.90 o                         
  10   7   0          3.32         -0.93         4.82 o                         
   0   8   0         17.11         20.16         6.14 o                         
   1   8   0        306.06        290.57         6.65 o                         
   2   8   0         37.01         44.49         2.87 o                         
   3   8   0         92.62         95.40         4.59 o                         
   4   8   0          1.29          5.60         1.45 o                         
   5   8   0          0.59          2.73         1.19 o                         
   6   8   0          8.75          7.50         1.71 o                         
   7   8   0         31.66         29.69         3.32 o                         
   8   8   0         33.28         36.18         5.58 o                         
   9   8   0          0.74          7.03         3.66 o                         
   1   9   0        115.41        108.68         4.36 o                         
   2   9   0         52.48         55.91         3.42 o                         
   3   9   0        115.16        121.59         5.10 o                         
   4   9   0         11.53          7.38         1.95 o                         
   5   9   0        194.55        198.52         7.92 o                         
   6   9   0         16.41         20.97         2.72 o                         
   7   9   0         23.19         25.56         2.63 o                         
   8   9   0        309.45        314.15        18.64 o                         
   0  10   0          6.94          2.41         2.90 o                         
   1  10   0         28.60         26.34         2.56 o                         
   2  10   0          0.05         -1.70         1.70 o                         
   3  10   0         80.86         73.13         4.75 o                         
   4  10   0         60.44         83.77         5.44 o                         
   5  10   0          2.69          3.39         1.94 o                         
   6  10   0          0.77         -0.35         3.82 o                         
   7  10   0        128.24        128.23         9.10 o                         
   1  11   0          0.68         -1.21         2.79 o                         
   2  11   0        159.45        171.90        11.57 o                         
   3  11   0          1.13          1.54         2.90 o                         
   4  11   0          1.20         -1.20         4.11 o                         
   5  11   0          0.48         -2.19         3.18 o                         
 -13   1   1          5.90          0.20         2.83 o                         
 -12   1   1          0.10         -1.56         2.28 o                         
 -11   1   1         35.52         30.87         3.23 o                         
 -10   1   1         14.04         14.27         1.79 o                         
  -9   1   1        701.99        719.11        10.42 o                         
  -8   1   1          2.70          3.70         1.18 o                         
  -7   1   1         11.04         14.53         1.39 o                         
  -6   1   1        120.00        117.20         3.28 o                         
  -5   1   1       2133.29       2179.21        12.71 o                         
  -4   1   1        174.52        166.94         2.76 o                         
  -3   1   1        406.60        358.55         4.00 o                         
  -2   1   1       3249.47       3027.45        22.45 o                         
  -1   1   1       1136.69       1027.61         8.71 o                         
   0   1   1        128.21        107.28         2.30 o                         
   1   1   1       6350.86       5788.21        35.10 o                         
   2   1   1       5714.48       5308.83        31.70 o                         
   3   1   1         43.56         37.90         1.64 o                         
   4   1   1        280.41        301.32         6.45 o                         
   5   1   1       1160.16       1208.25        11.98 o                         
   6   1   1        561.61        522.44         6.75 o                         
   7   1   1         11.25         10.78         1.20 o                         
   8   1   1        108.52        111.79         3.72 o                         
   9   1   1         26.18         24.57         2.10 o                         
  10   1   1          0.00         -0.78         0.91 o                         
  11   1   1         24.71         23.42         2.82 o                         
  12   1   1         14.17         19.53         3.33 o                         
  13   1   1         29.72         41.47         6.95 o                         
 -13   2   1          5.17          6.07         2.68 o                         
 -12   2   1          6.14          9.35         2.06 o                         
 -11   2   1          2.42          2.76         1.30 o                         
 -10   2   1          0.81          1.09         0.91 o                         
  -9   2   1         20.53         20.60         1.69 o                         
  -8   2   1         56.97         62.78         2.60 o                         
  -7   2   1        125.74        128.09         3.38 o                         
  -6   2   1        258.96        257.25         4.90 o                         
  -5   2   1         83.55         84.20         2.25 o                         
  -4   2   1         22.49         19.87         0.92 o                         
  -3   2   1          0.34          1.48         0.35 o                         
  -2   2   1       5205.34       4935.59        15.90 o                         
  -1   2   1          0.99          0.87         0.26 o                         
   0   2   1        472.07        429.57         3.74 o                         
   1   2   1       1150.39       1033.79        10.68 o                         
   2   2   1          1.21          3.87         0.86 o                         
   3   2   1       1053.85       1037.08         9.18 o                         
   4   2   1         28.78         36.05         1.80 o                         
   5   2   1        176.81        175.56         4.21 o                         
   6   2   1        108.05        112.84         3.66 o                         
   7   2   1        136.07        138.63         3.93 o                         
   8   2   1         26.21         26.44         1.83 o                         
   9   2   1          7.30          8.36         1.20 o                         
  10   2   1        103.46         96.51         4.01 o                         
  11   2   1          1.01          0.85         1.44 o                         
  12   2   1         28.49         35.90         4.72 o                         
 -13   3   1         19.14         20.03         5.39 o                         
 -12   3   1        166.70        162.31         7.04 o                         
 -11   3   1          0.00          0.26         2.68 o                         
 -10   3   1         11.11         11.07         1.44 o                         
  -9   3   1        363.89        370.10         6.80 o                         
  -8   3   1         36.95         31.00         1.87 o                         
  -7   3   1        416.85        439.00         6.31 o                         
  -6   3   1        211.43        200.47         3.91 o                         
  -5   3   1        955.99        998.12         9.36 o                         
  -4   3   1        141.25        146.45         2.38 o                         
  -3   3   1        617.39        621.21         4.28 o                         
  -2   3   1          0.19          0.34         0.28 o                         
  -1   3   1          7.39          7.40         0.63 o                         
   0   3   1        200.02        195.11         3.09 o                         
   1   3   1         86.64         96.35         2.31 o                         
   2   3   1       1986.00       1964.78        16.73 o                         
   3   3   1        470.97        506.31         8.12 o                         
   4   3   1        602.77        638.68         7.44 o                         
   5   3   1        427.84        410.13         6.70 o                         
   6   3   1        108.41        110.24         3.79 o                         
   7   3   1        511.78        499.52         7.18 o                         
   8   3   1        107.30        118.96         3.80 o                         
   9   3   1         50.89         46.39         2.59 o                         
  10   3   1         23.67         24.10         2.17 o                         
  11   3   1        137.01        137.09         8.10 o                         
  12   3   1          3.51          0.85         2.84 o                         
 -12   4   1         45.29         47.05         3.91 o                         
 -11   4   1         79.71         85.70         4.52 o                         
 -10   4   1        491.22        517.15         8.68 o                         
  -9   4   1         92.58         91.57         3.50 o                         
  -8   4   1        259.50        267.52         5.45 o                         
  -7   4   1        216.43        222.44         4.59 o                         
  -6   4   1        659.14        674.39         7.32 o                         
  -5   4   1       1017.06       1072.74        12.20 o                         
  -4   4   1         19.07         26.10         1.07 o                         
  -3   4   1         68.48         89.67         2.26 o                         
  -2   4   1          0.29          0.22         0.43 o                         
  -1   4   1          3.76          3.41         0.73 o                         
   0   4   1       1024.76       1057.39         6.95 o                         
   1   4   1       1317.20       1376.68        10.59 o                         
   2   4   1       1804.97       1949.27        18.57 o                         
   3   4   1        942.10        979.72        10.93 o                         
   4   4   1        100.87        101.70         3.25 o                         
   5   4   1          1.11          1.50         0.93 o                         
   6   4   1         72.19         77.79         3.38 o                         
   7   4   1        206.82        209.84         4.75 o                         
   8   4   1         71.63         69.29         3.03 o                         
   9   4   1        222.70        238.50         5.79 o                         
  10   4   1        795.65        843.13        17.15 o                         
  11   4   1        473.82        461.47        23.53 o                         
  12   4   1         18.22         21.43         2.93 o                         
 -12   5   1        151.53        180.40        13.00 o                         
 -11   5   1         10.19         13.13         2.16 o                         
 -10   5   1         10.35         11.10         1.74 o                         
  -9   5   1          9.31         12.79         1.44 o                         
  -8   5   1          8.84          9.95         1.25 o                         
  -7   5   1        664.48        703.88         8.30 o                         
  -6   5   1        182.09        173.04         3.99 o                         
  -5   5   1        178.88        164.31         3.14 o                         
  -4   5   1          0.43          1.41         0.93 o                         
  -3   5   1         39.51         45.35         1.78 o                         
  -2   5   1        435.80        456.88         6.00 o                         
  -1   5   1        382.32        393.88         7.32 o                         
   0   5   1        188.74        175.57         2.91 o                         
   1   5   1        130.78        136.30         2.28 o                         
   2   5   1         62.82         58.89         1.85 o                         
   3   5   1        209.82        219.20         4.38 o                         
   4   5   1        551.98        546.26         6.46 o                         
   5   5   1          0.02         -0.14         0.67 o                         
   6   5   1          0.44          0.66         0.90 o                         
   7   5   1        165.54        163.84         5.39 o                         
   8   5   1          5.41          5.08         1.03 o                         
   9   5   1        195.06        195.31         5.40 o                         
  10   5   1         26.73         24.57         2.57 o                         
  11   5   1         12.34         12.89         2.16 o                         
 -11   6   1         70.07         69.28         5.20 o                         
 -10   6   1         30.09         25.56         4.17 o                         
  -9   6   1         59.51         61.29         2.99 o                         
  -8   6   1          0.29         -0.11         1.55 o                         
  -7   6   1          0.86          0.30         0.78 o                         
  -6   6   1         66.81         74.53         2.40 o                         
  -5   6   1         11.36         14.02         1.48 o                         
  -4   6   1         80.86         75.17         2.98 o                         
  -3   6   1        534.10        589.04         8.85 o                         
  -2   6   1        337.46        320.66         5.41 o                         
  -1   6   1          3.30          0.74         0.64 o                         
   0   6   1        345.59        388.37         5.71 o                         
   1   6   1          4.48          2.90         0.44 o                         
   2   6   1          0.63          1.27         0.71 o                         
   3   6   1        238.59        235.21         3.65 o                         
   4   6   1        114.30        119.38         3.01 o                         
   5   6   1        119.24        128.15         2.73 o                         
   6   6   1        310.73        315.96         6.32 o                         
   7   6   1        107.48        100.62         3.44 o                         
   8   6   1         13.00         10.61         2.44 o                         
   9   6   1         15.69         18.28         2.30 o                         
  10   6   1          0.36         -0.17         1.46 o                         
  11   6   1          5.57          3.13         3.75 o                         
 -11   7   1         17.35         28.92         5.00 o                         
 -10   7   1          2.41          7.66         3.24 o                         
  -9   7   1          0.41          2.25         2.00 o                         
  -8   7   1        109.01        101.30         5.72 o                         
  -7   7   1         38.31         35.20         2.86 o                         
  -6   7   1         28.24         30.22         2.23 o                         
  -5   7   1          0.00         -0.74         0.88 o                         
  -4   7   1         78.90         83.56         3.98 o                         
  -3   7   1        199.92        205.51         6.06 o                         
  -2   7   1        503.91        479.26         8.42 o                         
  -1   7   1        529.76        522.56        10.13 o                         
   0   7   1       1461.05       1449.95        21.15 o                         
   1   7   1        321.08        340.50         6.20 o                         
   2   7   1          0.01          0.86         0.83 o                         
   3   7   1        158.75        145.70         4.42 o                         
   4   7   1        514.16        503.96        10.20 o                         
   5   7   1         14.33         12.18         1.27 o                         
   6   7   1         15.09         19.50         1.15 o                         
   7   7   1          3.78          3.33         0.75 o                         
   8   7   1        126.37        109.16         3.63 o                         
   9   7   1        131.47        130.29         4.35 o                         
  10   7   1         60.55         64.73         6.15 o                         
 -10   8   1         26.16         28.11         5.39 o                         
  -9   8   1        209.61        193.33        10.88 o                         
  -8   8   1          0.75          0.19         1.98 o                         
  -7   8   1        102.58        100.89         4.96 o                         
  -6   8   1         24.06         23.17         3.34 o                         
  -5   8   1         19.17         20.97         2.31 o                         
  -4   8   1        126.23        120.16         5.19 o                         
  -3   8   1        479.05        471.16         9.22 o                         
  -2   8   1        930.52        902.02        15.41 o                         
  -1   8   1        926.82        937.81        19.49 o                         
   0   8   1        343.88        332.56         8.00 o                         
   1   8   1         10.43         12.72         4.66 o                         
   2   8   1        474.33        450.49         8.68 o                         
   3   8   1         16.67         19.58         1.94 o                         
   4   8   1         52.50         45.99         2.81 o                         
   5   8   1          5.17         10.05         1.67 o                         
   6   8   1       1198.22       1160.69        14.46 o                         
   7   8   1         91.13         76.68         5.03 o                         
   8   8   1         97.97         69.91         7.21 o                         
   9   8   1          3.72          7.44         3.21 o                         
  -8   9   1         13.76          9.15         4.19 o                         
  -7   9   1          0.41         -0.71         1.82 o                         
  -6   9   1         22.87         29.79         3.42 o                         
  -5   9   1         19.72         22.52         3.47 o                         
  -4   9   1         23.30         20.12         2.36 o                         
  -3   9   1         98.05         82.60         4.23 o                         
  -2   9   1         23.48         22.43         2.35 o                         
  -1   9   1         16.92         18.88         3.79 o                         
   0   9   1        203.14        171.47         5.57 o                         
   1   9   1         34.20         34.92         2.48 o                         
   2   9   1         91.75         69.64         4.71 o                         
   3   9   1        119.11        120.07         5.11 o                         
   4   9   1          6.26          8.43         2.05 o                         
   5   9   1         18.06         18.05         2.84 o                         
   6   9   1          9.46         12.73         2.11 o                         
   7   9   1        114.02        118.26         6.33 o                         
   8   9   1        204.38        202.92        11.76 o                         
  -7  10   1          8.22         11.58         3.28 o                         
  -6  10   1         12.05         15.69         2.77 o                         
  -5  10   1         53.28         58.27         4.59 o                         
  -4  10   1          4.70          4.68         2.15 o                         
  -3  10   1          7.01          4.76         1.91 o                         
  -2  10   1         33.48         31.65         4.66 o                         
  -1  10   1         69.91         78.67         4.40 o                         
   0  10   1          0.01          5.54         2.81 o                         
   1  10   1         60.37         46.28         3.28 o                         
   2  10   1         13.27         15.89         2.74 o                         
   3  10   1          0.34          2.35         2.43 o                         
   4  10   1          1.60          1.28         2.74 o                         
   5  10   1        151.43        169.98        11.30 o                         
   6  10   1          0.44         -0.97         2.52 o                         
  -5  11   1        261.40        307.72        14.58 o                         
  -4  11   1         40.44         50.59         6.46 o                         
  -3  11   1          0.01         -3.57         3.57 o                         
  -2  11   1          3.58          0.39         3.95 o                         
  -1  11   1          0.66          4.35         3.06 o                         
   0  11   1         26.66         29.77         5.22 o                         
   1  11   1         83.58         98.42         8.98 o                         
   2  11   1        136.41        155.62        12.06 o                         
   3  11   1        418.46        478.34        20.58 o                         
   4  11   1         13.20         20.96         5.02 o                         
 -13   0   2         62.72         64.08        11.32 o                         
 -12   0   2          2.24          3.53         4.68 o                         
 -11   0   2        487.41        512.40        14.01 o                         
 -10   0   2         24.64         24.08         2.66 o                         
  -9   0   2         41.10         46.83         3.71 o                         
  -8   0   2         47.56         53.44         3.43 o                         
  -7   0   2       1612.60       1652.13        17.20 o                         
  -6   0   2        903.20        862.82        11.33 o                         
  -5   0   2        115.40        129.97         3.24 o                         
  -4   0   2       4243.69       3994.59        19.59 o                         
  -2   0   2        587.55        529.89         5.53 o                         
   0   0   2        201.65        182.25        18.79 o                         
   1   0   2       4429.73       4078.14        19.74 o                         
   2   0   2        106.57         68.69         3.20 o                         
   3   0   2       7015.18       6216.14       224.93 o                         
   4   0   2        890.62        830.19        23.88 o                         
   5   0   2       1105.74       1172.73        19.03 o                         
   6   0   2        109.13        114.34         9.00 o                         
   7   0   2        664.83        650.74        11.93 o                         
   8   0   2        902.75        945.72        18.81 o                         
   9   0   2         40.93         47.29         3.91 o                         
  10   0   2         75.33         66.68         4.85 o                         
  11   0   2          3.24          9.79         5.47 o                         
  12   0   2        109.29        107.53         9.29 o                         
 -13   1   2         12.93         10.00         2.51 o                         
 -12   1   2         81.47         85.10         5.11 o                         
 -11   1   2         51.66         56.67         3.49 o                         
 -10   1   2          0.24          0.43         2.13 o                         
  -9   1   2       1309.71       1394.76        14.31 o                         
  -8   1   2        190.68        194.69         4.98 o                         
  -7   1   2        579.03        585.84         7.91 o                         
  -6   1   2         11.20         13.10         1.16 o                         
  -5   1   2       2913.36       2977.55        14.33 o                         
  -4   1   2       1212.85       1190.99         6.49 o                         
  -3   1   2        207.57        202.07         2.32 o                         
  -2   1   2         60.85         49.71         1.09 o                         
   0   1   2        125.05         97.07         3.07 o                         
   1   1   2         48.43         44.01         1.45 o                         
   2   1   2       2328.91       2234.05        13.15 o                         
   3   1   2       3588.63       3400.71        25.23 o                         
   4   1   2          1.43          1.17         0.54 o                         
   5   1   2         91.85         95.39         3.96 o                         
   6   1   2         28.57         34.43         2.61 o                         
   7   1   2         57.04         67.76         3.23 o                         
   8   1   2         13.60         17.84         1.75 o                         
   9   1   2         24.53         23.01         1.93 o                         
  10   1   2          1.19          3.45         1.17 o                         
  11   1   2         37.60         43.94         3.73 o                         
  12   1   2         30.33         27.08         4.13 o                         
 -13   2   2          0.30          2.57         2.37 o                         
 -12   2   2          3.00          1.70         1.57 o                         
 -11   2   2        234.74        224.69         5.93 o                         
 -10   2   2        151.64        152.04         6.19 o                         
  -9   2   2          1.70          1.61         0.79 o                         
  -8   2   2        370.90        368.78         6.08 o                         
  -7   2   2        250.57        241.14         4.47 o                         
  -6   2   2       1001.62       1057.46         7.79 o                         
  -5   2   2         32.79         35.48         1.38 o                         
  -4   2   2       3295.83       3308.57        22.42 o                         
  -3   2   2       2542.53       2478.88        16.42 o                         
  -2   2   2         34.01         28.09         0.68 o                         
  -1   2   2         18.75         18.31         0.73 o                         
   0   2   2        496.80        477.85         4.27 o                         
   1   2   2        416.42        343.68         4.31 o                         
   2   2   2       1544.57       1462.21        12.98 o                         
   3   2   2        191.83        209.64         4.23 o                         
   4   2   2          1.99          1.34         0.77 o                         
   5   2   2         37.13         48.28         3.15 o                         
   6   2   2          6.77          8.48         1.13 o                         
   7   2   2        104.97        101.40         3.93 o                         
   8   2   2         99.14         97.38         3.54 o                         
   9   2   2          1.32          1.46         0.95 o                         
  10   2   2         14.00         15.41         1.86 o                         
  11   2   2         52.23         51.84         5.54 o                         
  12   2   2         96.37         93.79         8.69 o                         
 -13   3   2        279.77        300.37        18.51 o                         
 -12   3   2         75.48         79.40         6.09 o                         
 -11   3   2        113.33        116.39         4.68 o                         
 -10   3   2        115.95        113.26         4.00 o                         
  -9   3   2          0.92          1.13         0.83 o                         
  -8   3   2        387.76        393.66         6.29 o                         
  -7   3   2        159.54        151.87         3.61 o                         
  -6   3   2        778.91        767.45         6.78 o                         
  -5   3   2          2.28          2.10         0.40 o                         
  -4   3   2        470.35        469.05         4.56 o                         
  -3   3   2        555.56        531.38         4.67 o                         
  -2   3   2       1499.47       1501.63         8.61 o                         
  -1   3   2          2.71          1.71         0.31 o                         
   0   3   2        937.35        888.13        11.27 o                         
   1   3   2          0.99          0.91         0.44 o                         
   2   3   2        111.45        128.98         3.08 o                         
   3   3   2       2729.75       2811.67        18.75 o                         
   4   3   2        212.76        174.44         3.83 o                         
   5   3   2        113.33        120.13         3.82 o                         
   6   3   2         18.69         22.79         1.80 o                         
   7   3   2        486.07        495.99         9.48 o                         
   8   3   2        252.94        248.44         5.66 o                         
   9   3   2        296.85        287.27         6.53 o                         
  10   3   2        224.87        242.35         9.11 o                         
  11   3   2         96.91         96.98         5.66 o                         
  12   3   2         28.73         29.95         4.50 o                         
 -13   4   2          2.24          2.94         3.65 o                         
 -12   4   2        178.33        167.48        10.90 o                         
 -11   4   2        219.47        235.33         6.66 o                         
 -10   4   2         47.81         48.02         2.68 o                         
  -9   4   2        217.98        236.60         5.32 o                         
  -8   4   2          7.71          8.73         1.19 o                         
  -7   4   2        791.04        808.90         8.48 o                         
  -6   4   2        207.01        209.29         4.22 o                         
  -5   4   2         72.88         61.85         1.84 o                         
  -4   4   2        117.89        112.10         2.44 o                         
  -3   4   2          5.50          7.47         0.76 o                         
  -2   4   2       2341.50       2405.29        14.91 o                         
  -1   4   2       1846.57       1894.42        10.08 o                         
   0   4   2         19.62         30.91         1.27 o                         
   1   4   2       3195.95       3285.77        13.49 o                         
   2   4   2        258.24        235.36         5.33 o                         
   3   4   2        870.05        921.40         8.40 o                         
   4   4   2         24.90         30.29         1.86 o                         
   5   4   2         18.37         19.59         1.72 o                         
   6   4   2         17.47         17.86         1.69 o                         
   7   4   2        584.28        625.34        10.29 o                         
   8   4   2        104.09        104.22         3.75 o                         
   9   4   2        374.51        384.39         7.62 o                         
  10   4   2        115.79        118.53         6.19 o                         
  11   4   2          6.31          4.29         1.84 o                         
  12   4   2        208.84        227.31        14.17 o                         
 -12   5   2        111.39        107.12        12.50 o                         
 -11   5   2         26.60         23.24         2.46 o                         
 -10   5   2         72.10         70.46         3.51 o                         
  -9   5   2          0.01          3.26         1.10 o                         
  -8   5   2        227.35        235.21         5.04 o                         
  -7   5   2        371.82        382.58         6.26 o                         
  -6   5   2         40.04         40.84         1.86 o                         
  -5   5   2        202.10        185.99         2.85 o                         
  -4   5   2          8.80          5.35         0.62 o                         
  -3   5   2          3.48          2.97         0.65 o                         
  -2   5   2        100.44        101.46         2.94 o                         
  -1   5   2        458.98        489.85         6.91 o                         
   0   5   2        183.94        186.61         2.88 o                         
   1   5   2        164.44        167.45         3.92 o                         
   2   5   2          6.42          4.69         0.65 o                         
   3   5   2        634.51        622.66         6.93 o                         
   4   5   2         27.33         20.76         1.42 o                         
   5   5   2          0.16          0.86         0.98 o                         
   6   5   2        872.20        884.60        13.27 o                         
   7   5   2        178.97        184.14         5.88 o                         
   8   5   2          8.53          7.99         1.27 o                         
   9   5   2        144.30        149.08         4.88 o                         
  10   5   2          3.72          3.10         1.68 o                         
  11   5   2         24.95         26.70         2.98 o                         
 -11   6   2         83.66         87.07         6.36 o                         
 -10   6   2          5.88         10.15         1.63 o                         
  -9   6   2        319.88        314.89         6.46 o                         
  -8   6   2          8.90          9.35         1.46 o                         
  -7   6   2         88.00         78.03         3.02 o                         
  -6   6   2         64.48         49.07         4.10 o                         
  -5   6   2          0.36          1.11         0.81 o                         
  -4   6   2         40.17         42.35         2.11 o                         
  -3   6   2        465.75        455.54         6.85 o                         
  -2   6   2          0.09          0.31         0.53 o                         
  -1   6   2         15.88         13.83         0.79 o                         
   0   6   2         75.45         76.42         1.93 o                         
   1   6   2          4.28          2.83         0.56 o                         
   2   6   2         36.99         38.27         2.09 o                         
   3   6   2        114.54        115.43         3.07 o                         
   4   6   2         54.16         49.13         2.15 o                         
   5   6   2        518.05        503.98         7.45 o                         
   6   6   2        401.51        417.17         7.01 o                         
   7   6   2         97.01         96.06         3.09 o                         
   8   6   2          0.81          2.09         1.75 o                         
   9   6   2         29.94         34.31         3.21 o                         
  10   6   2         27.46         24.08         2.85 o                         
  11   6   2          6.21         17.49         5.48 o                         
 -11   7   2         13.12         16.42         5.62 o                         
 -10   7   2         13.65         10.81         4.13 o                         
  -9   7   2         19.84         14.85         1.64 o                         
  -8   7   2         81.20         82.07         4.23 o                         
  -7   7   2          0.36         -0.38         1.76 o                         
  -6   7   2        138.52        144.47         5.48 o                         
  -5   7   2         52.68         55.94         3.92 o                         
  -4   7   2          0.34         -0.42         1.13 o                         
  -3   7   2        223.46        204.39         5.20 o                         
  -2   7   2         81.30         82.14         2.90 o                         
  -1   7   2         54.06         54.56         2.40 o                         
   0   7   2        337.78        341.88         4.39 o                         
   1   7   2        447.02        433.28         6.47 o                         
   2   7   2        396.85        375.24         5.22 o                         
   3   7   2        149.91        150.42         3.32 o                         
   4   7   2         29.38         38.41         1.89 o                         
   5   7   2          3.30          2.61         1.30 o                         
   6   7   2         43.02         38.42         2.87 o                         
   7   7   2         61.31         52.78         2.32 o                         
   8   7   2         12.69         11.45         1.45 o                         
   9   7   2          4.29          3.91         2.67 o                         
  10   7   2          0.05         -2.34         2.34 o                         
 -10   8   2          0.01         -0.41         2.96 o                         
  -9   8   2          4.65          9.62         4.51 o                         
  -8   8   2          2.41          5.43         2.26 o                         
  -7   8   2          4.54          1.22         2.18 o                         
  -6   8   2         18.69         19.49         2.28 o                         
  -5   8   2         76.10         91.42         4.64 o                         
  -4   8   2        281.92        246.27         7.32 o                         
  -3   8   2         27.84         28.56         2.42 o                         
  -2   8   2          3.70          6.85         1.55 o                         
  -1   8   2        167.95        164.19         4.29 o                         
   0   8   2        377.02        364.73         6.86 o                         
   1   8   2         23.79         21.97         3.09 o                         
   2   8   2        296.88        314.12         4.46 o                         
   3   8   2          3.27          0.84         1.23 o                         
   4   8   2          0.60          1.56         1.30 o                         
   5   8   2         22.09         13.92         1.69 o                         
   6   8   2         54.70         52.76         3.68 o                         
   7   8   2          0.16          0.87         0.80 o                         
   8   8   2        157.80        144.98         9.40 o                         
   9   8   2          2.18          8.73         4.56 o                         
  -9   9   2         27.06         20.03         5.29 o                         
  -8   9   2         34.07         33.76         6.20 o                         
  -7   9   2         81.60         95.76         5.27 o                         
  -6   9   2          4.40          3.29         1.73 o                         
  -5   9   2         11.14          7.48         1.86 o                         
  -4   9   2          0.85          0.95         1.34 o                         
  -3   9   2         45.31         50.35         3.34 o                         
  -2   9   2        143.38        128.67         5.06 o                         
  -1   9   2         30.59         33.06         2.55 o                         
   0   9   2         46.64         52.64         5.46 o                         
   1   9   2        228.74        196.09         5.73 o                         
   2   9   2         75.29         77.78         4.08 o                         
   3   9   2          0.60         -0.55         1.32 o                         
   4   9   2          0.41          2.79         2.22 o                         
   5   9   2        253.14        244.41         7.51 o                         
   6   9   2         13.69         12.50         2.30 o                         
   7   9   2         40.61         52.07         4.49 o                         
   8   9   2         66.28         66.00         7.13 o                         
  -7  10   2         65.22        104.02        14.94 o                         
  -6  10   2         54.79         50.30         4.42 o                         
  -5  10   2         17.03         17.28         3.32 o                         
  -4  10   2          8.40         10.21         2.66 o                         
  -3  10   2         10.61          7.27         3.04 o                         
  -2  10   2          0.30         -1.65         1.65 o                         
  -1  10   2          3.69          6.91         2.67 o                         
   0  10   2          5.55          5.29         4.04 o                         
   1  10   2         24.12         29.99         4.15 o                         
   2  10   2         44.06         37.69         3.38 o                         
   3  10   2         10.33         17.23         2.80 o                         
   4  10   2         10.94         17.71         4.11 o                         
   5  10   2          0.00          1.17         1.74 o                         
   6  10   2         79.37         80.58         5.26 o                         
  -5  11   2        133.97        169.72        10.83 o                         
  -4  11   2          7.64          9.09         3.62 o                         
  -3  11   2         65.90         78.86         7.77 o                         
  -2  11   2         13.11          8.27         3.74 o                         
  -1  11   2         13.16         19.14         6.02 o                         
   0  11   2          2.38          8.11         3.68 o                         
   1  11   2         48.36         62.68         8.05 o                         
   2  11   2          7.42          9.09         4.01 o                         
   3  11   2        127.67        155.30        11.26 o                         
   4  11   2          1.44          3.42         3.80 o                         
 -13   1   3         30.99         38.58         6.53 o                         
 -12   1   3        121.61        132.19         6.21 o                         
 -11   1   3         34.59         33.74         2.70 o                         
 -10   1   3          3.05          6.20         1.29 o                         
  -9   1   3         16.68         19.65         1.74 o                         
  -8   1   3          0.00          0.73         0.81 o                         
  -7   1   3          8.99          8.57         0.91 o                         
  -6   1   3          0.65          2.00         0.50 o                         
  -5   1   3       1929.76       1921.30        12.05 o                         
  -4   1   3        141.14        117.36         1.95 o                         
  -3   1   3          0.91          0.58         0.24 o                         
  -1   1   3        176.83        170.13         2.09 o                         
   0   1   3        622.58        617.70         6.40 o                         
   1   1   3          0.69          0.50         0.31 o                         
   2   1   3       1360.18       1339.33         9.77 o                         
   3   1   3          0.11          0.54         0.46 o                         
   4   1   3        171.97        177.97         4.42 o                         
   5   1   3         10.73          6.91         1.10 o                         
   6   1   3          6.47          9.42         1.27 o                         
   7   1   3         15.31         14.42         1.84 o                         
   8   1   3        155.63        174.69         5.16 o                         
   9   1   3         56.11         57.13         3.00 o                         
  10   1   3          2.12          2.53         1.45 o                         
  11   1   3         50.13         52.78         5.51 o                         
  12   1   3         13.26         13.29         8.87 o                         
 -13   2   3         33.15         38.96         4.37 o                         
 -12   2   3         28.40         28.03         2.57 o                         
 -11   2   3         82.56         90.13         4.19 o                         
 -10   2   3         95.09         95.16         3.52 o                         
  -9   2   3         82.99         80.33         3.05 o                         
  -8   2   3          4.88          6.18         0.91 o                         
  -7   2   3         11.57          7.97         0.78 o                         
  -6   2   3        362.97        353.00         4.32 o                         
  -5   2   3       1112.12       1102.32         6.41 o                         
  -4   2   3       3118.40       3149.09        11.02 o                         
  -3   2   3       1270.37       1280.84         7.22 o                         
  -2   2   3        719.97        657.42         4.29 o                         
  -1   2   3       1024.35        939.54        11.15 o                         
   0   2   3       2161.36       2024.29        12.24 o                         
   1   2   3          7.17          7.23         0.76 o                         
   2   2   3        100.91         96.25         2.84 o                         
   3   2   3        182.33        197.00         4.99 o                         
   4   2   3        321.92        346.42         8.22 o                         
   5   2   3        175.21        184.75         5.68 o                         
   6   2   3          0.06          0.36         0.90 o                         
   7   2   3        221.68        210.31         5.78 o                         
   8   2   3         43.08         38.56         2.81 o                         
   9   2   3         19.13         21.17         1.97 o                         
  10   2   3        252.19        249.92         8.18 o                         
  11   2   3          3.12         -0.92         2.74 o                         
  12   2   3         54.92         58.16         7.87 o                         
 -13   3   3         13.94         10.04         4.14 o                         
 -12   3   3        396.99        391.94        11.11 o                         
 -11   3   3          6.40          7.18         1.74 o                         
 -10   3   3        544.75        563.60         8.51 o                         
  -9   3   3          0.00          1.45         0.92 o                         
  -8   3   3         41.27         46.02         2.13 o                         
  -7   3   3        290.36        290.67         4.37 o                         
  -6   3   3       1304.69       1304.50        10.98 o                         
  -5   3   3        417.12        444.30         4.50 o                         
  -4   3   3       1046.38       1038.30         6.21 o                         
  -3   3   3         92.44         87.79         1.45 o                         
  -2   3   3         10.25         12.25         0.88 o                         
  -1   3   3        814.22        821.09         5.68 o                         
   0   3   3        103.67        133.50         2.80 o                         
   1   3   3        448.25        466.67         6.10 o                         
   2   3   3        171.60        173.23         3.88 o                         
   3   3   3        181.61        181.60         5.08 o                         
   4   3   3       1019.24        989.42        12.81 o                         
   5   3   3        313.37        301.13        10.17 o                         
   6   3   3         65.13         62.99         3.08 o                         
   7   3   3        144.85        143.94         5.81 o                         
   8   3   3          0.07          2.73         1.47 o                         
   9   3   3         36.96         40.20         3.25 o                         
  10   3   3          1.05         -0.55         2.17 o                         
  11   3   3         12.12         12.54         2.43 o                         
  12   3   3        736.36        773.84        27.89 o                         
 -13   4   3        184.13        176.18         9.43 o                         
 -12   4   3          0.21          1.48         1.94 o                         
 -11   4   3        473.46        508.77        14.69 o                         
 -10   4   3          5.88          4.29         1.02 o                         
  -9   4   3        170.02        169.91         4.37 o                         
  -8   4   3        226.92        236.16         4.72 o                         
  -7   4   3          6.50          6.56         0.78 o                         
  -6   4   3         16.89         25.24         1.26 o                         
  -5   4   3        308.48        311.72         4.00 o                         
  -4   4   3         70.43         66.71         1.67 o                         
  -3   4   3        419.39        463.38         5.58 o                         
  -2   4   3       1505.39       1592.12        11.84 o                         
  -1   4   3        364.91        394.72         5.28 o                         
   0   4   3        229.13        243.23         4.09 o                         
   1   4   3         13.12         14.25         1.24 o                         
   2   4   3        114.09        126.28         3.57 o                         
   3   4   3        209.80        237.41         5.08 o                         
   4   4   3        607.15        648.50         8.79 o                         
   5   4   3        306.22        309.69         6.62 o                         
   6   4   3         65.19         54.99         3.02 o                         
   7   4   3       1335.49       1430.13        16.03 o                         
   8   4   3        770.27        818.97        13.49 o                         
   9   4   3          0.31          3.11         1.08 o                         
  10   4   3        315.58        306.32         9.01 o                         
  11   4   3         68.05         68.28         9.10 o                         
 -12   5   3          0.71          5.05         1.97 o                         
 -11   5   3          0.16          0.82         1.38 o                         
 -10   5   3         17.35         16.89         1.69 o                         
  -9   5   3        248.64        251.38         5.08 o                         
  -8   5   3        207.35        194.34         4.21 o                         
  -7   5   3          1.12          1.05         0.75 o                         
  -6   5   3        816.96        831.09        12.63 o                         
  -5   5   3         38.77         35.94         1.61 o                         
  -4   5   3         18.70         20.30         1.37 o                         
  -3   5   3         27.98         23.65         1.53 o                         
  -2   5   3        454.76        461.89         6.12 o                         
  -1   5   3         36.41         36.27         1.21 o                         
   0   5   3        521.45        564.78         5.58 o                         
   1   5   3         80.35         85.31         2.49 o                         
   2   5   3         89.07        110.37         2.98 o                         
   3   5   3         42.22         39.41         1.90 o                         
   4   5   3         26.99         23.42         1.51 o                         
   5   5   3         24.66         23.09         1.62 o                         
   6   5   3          5.11          5.98         2.13 o                         
   7   5   3          9.38         12.05         1.75 o                         
   8   5   3          5.48          5.35         1.97 o                         
   9   5   3        232.06        221.27         7.99 o                         
  10   5   3         51.07         46.54         3.71 o                         
  11   5   3          0.14          0.92         1.92 o                         
 -12   6   3         21.45         21.49         4.51 o                         
 -11   6   3         14.42         16.03         2.39 o                         
 -10   6   3          0.20          0.47         0.99 o                         
  -9   6   3          1.31          3.19         1.29 o                         
  -8   6   3          5.23          8.70         1.11 o                         
  -7   6   3        122.68        120.02         5.56 o                         
  -6   6   3        196.32        193.63         5.55 o                         
  -5   6   3        611.16        591.87         7.78 o                         
  -4   6   3          8.20          7.82         1.06 o                         
  -3   6   3        278.99        263.79         5.30 o                         
  -2   6   3         48.34         52.47         2.25 o                         
  -1   6   3          9.93          8.28         0.98 o                         
   0   6   3         41.48         31.77         1.32 o                         
   1   6   3        243.61        255.79         4.68 o                         
   2   6   3        272.89        274.51         4.88 o                         
   3   6   3        477.40        456.79         6.56 o                         
   4   6   3        422.11        431.84         7.03 o                         
   5   6   3          0.43          0.21         0.82 o                         
   6   6   3          4.05          3.01         0.87 o                         
   7   6   3         52.39         48.95         2.84 o                         
   8   6   3          3.03          1.57         1.18 o                         
   9   6   3         13.04         14.49         2.35 o                         
  10   6   3         15.11         13.39         2.40 o                         
 -11   7   3         29.70         36.02         5.38 o                         
 -10   7   3        111.81        107.04        11.20 o                         
  -9   7   3         14.86         11.20         2.12 o                         
  -8   7   3         50.04         41.05         3.83 o                         
  -7   7   3         14.62         18.77         2.74 o                         
  -6   7   3         96.81         98.55         4.12 o                         
  -5   7   3        106.02        101.44         3.51 o                         
  -4   7   3        251.67        261.43         5.76 o                         
  -3   7   3       3297.10       3307.13        26.34 o                         
  -2   7   3         88.46         99.41         3.27 o                         
  -1   7   3        114.01        111.07         5.07 o                         
   0   7   3        409.29        404.46         6.99 o                         
   1   7   3       1028.62       1000.74         9.13 o                         
   2   7   3        145.46        154.56         3.60 o                         
   3   7   3        176.05        195.72         4.40 o                         
   4   7   3         92.28        102.20         3.37 o                         
   5   7   3        550.78        489.51         7.68 o                         
   6   7   3          5.67          6.54         1.27 o                         
   7   7   3         22.88         24.27         1.73 o                         
   8   7   3          6.85          7.98         1.26 o                         
   9   7   3         13.23         14.77         1.96 o                         
 -10   8   3        191.28        193.95        11.26 o                         
  -9   8   3         47.32         52.01         6.11 o                         
  -8   8   3         75.33         71.06         5.89 o                         
  -7   8   3         39.22         34.25         3.60 o                         
  -6   8   3         60.11         58.99         3.77 o                         
  -5   8   3        853.89        861.58        13.67 o                         
  -4   8   3        312.06        312.90         6.41 o                         
  -3   8   3          4.27          7.21         2.47 o                         
  -2   8   3        154.94        197.80        10.09 o                         
  -1   8   3        971.22        909.15         9.82 o                         
   0   8   3        403.60        403.13         8.67 o                         
   1   8   3         46.91         42.76         2.53 o                         
   2   8   3          7.23          4.41         0.92 o                         
   3   8   3       2095.45       1989.46        21.52 o                         
   4   8   3          6.98          2.15         1.58 o                         
   5   8   3        216.55        206.02         4.84 o                         
   6   8   3         68.57         71.36         2.50 o                         
   7   8   3         22.21         15.51         1.42 o                         
   8   8   3          1.06          0.95         1.44 o                         
   9   8   3          7.81         12.72         5.21 o                         
  -9   9   3         10.96          6.74         4.29 o                         
  -8   9   3         15.70         15.54         4.85 o                         
  -7   9   3         10.11         15.51         2.86 o                         
  -6   9   3         33.47         40.07         4.71 o                         
  -5   9   3          0.00         -1.51         1.51 o                         
  -4   9   3         11.68          7.01         1.75 o                         
  -3   9   3         72.20         62.96         3.89 o                         
  -2   9   3          5.53          9.53         2.37 o                         
  -1   9   3        147.92        128.68         3.89 o                         
   0   9   3         41.53         39.52         2.43 o                         
   1   9   3          2.12          2.09         1.44 o                         
   2   9   3         34.97         33.85         1.65 o                         
   3   9   3         13.19         14.72         2.06 o                         
   4   9   3         99.41        104.13         5.15 o                         
   5   9   3        203.94        197.62         6.86 o                         
   6   9   3          1.60          2.17         1.72 o                         
   7   9   3         16.66          9.26         3.10 o                         
  -7  10   3          2.64          4.41         5.54 o                         
  -6  10   3         49.59         39.70         4.04 o                         
  -5  10   3         29.24         31.07         7.19 o                         
  -4  10   3        226.14        236.98         8.79 o                         
  -3  10   3          4.36          8.17         1.98 o                         
  -2  10   3        143.96        141.37         6.52 o                         
  -1  10   3          2.54          1.38         2.02 o                         
   0  10   3         12.88         13.23         3.27 o                         
   1  10   3         90.81         83.93         4.37 o                         
   2  10   3          0.22          2.38         2.18 o                         
   3  10   3         18.71         20.79         2.96 o                         
   4  10   3          0.11         -0.58         1.80 o                         
   5  10   3          0.84          2.95         2.12 o                         
   6  10   3          2.69          9.87         4.80 o                         
  -5  11   3         30.97         38.46        10.89 o                         
  -4  11   3         30.88         30.41         5.07 o                         
  -3  11   3         28.78         32.29         7.61 o                         
  -2  11   3         32.84         37.61         5.75 o                         
  -1  11   3         17.42         25.71         5.16 o                         
   0  11   3        216.46        239.95        13.63 o                         
   1  11   3         46.60         67.42        10.76 o                         
   2  11   3          0.01          1.82         3.54 o                         
   3  11   3        133.62        155.14        11.11 o                         
 -14   0   4        116.02        106.73        14.17 o                         
 -13   0   4          0.11         -3.27         4.68 o                         
 -12   0   4         25.18         34.46         5.85 o                         
 -11   0   4        215.77        224.12        17.16 o                         
 -10   0   4        361.62        380.00        12.30 o                         
  -9   0   4        251.38        262.55         7.81 o                         
  -8   0   4          8.63          6.88         1.03 o                         
  -7   0   4        508.44        530.86         9.48 o                         
  -6   0   4       4924.60       5093.63        21.97 o                         
  -5   0   4        136.24        120.62         2.95 o                         
  -4   0   4       3155.35       3199.31        12.33 o                         
  -1   0   4        365.25        317.64         2.73 o                         
   0   0   4       2933.38       2944.84        38.86 o                         
   1   0   4       4098.18       4050.44        24.57 o                         
   2   0   4        399.78        377.50         8.60 o                         
   3   0   4       1066.83       1123.08        31.36 o                         
   4   0   4         29.76         22.89         2.86 o                         
   5   0   4       2344.76       2490.78        33.03 o                         
   6   0   4        202.33        218.27         9.63 o                         
   7   0   4        500.57        509.26        15.94 o                         
   8   0   4         16.81         17.02         3.16 o                         
   9   0   4          0.01         -0.71         1.45 o                         
  10   0   4         69.05         66.29         6.83 o                         
  11   0   4        219.40        240.84        21.00 o                         
  12   0   4         41.56         45.95        10.24 o                         
 -14   1   4          1.57         -4.05         4.05 o                         
 -13   1   4          0.25         -0.57         2.72 o                         
 -12   1   4        289.90        281.79         8.89 o                         
 -11   1   4         45.42         51.16         3.24 o                         
 -10   1   4        114.38        117.05         4.45 o                         
  -9   1   4         33.37         31.94         2.22 o                         
  -8   1   4        115.97        127.45         3.54 o                         
  -7   1   4          3.44          3.42         0.52 o                         
  -6   1   4        187.04        193.15         3.09 o                         
  -5   1   4        525.98        514.82         4.15 o                         
  -4   1   4       1358.74       1431.13         6.01 o                         
  -3   1   4         12.76         12.82         0.58 o                         
  -2   1   4          0.28          0.37         0.20 o                         
  -1   1   4       5701.73       5989.35        50.06 o                         
   0   1   4        930.69        853.61         5.56 o                         
   1   1   4        516.52        476.51         5.48 o                         
   2   1   4        103.25         92.79         2.78 o                         
   3   1   4       1340.23       1352.85        11.69 o                         
   4   1   4        165.22        204.51         4.96 o                         
   5   1   4        262.90        273.54         6.26 o                         
   6   1   4          0.92          0.55         0.86 o                         
   7   1   4         49.85         47.18         3.09 o                         
   8   1   4         49.27         47.02         3.31 o                         
   9   1   4          3.19          1.23         1.13 o                         
  10   1   4        247.79        250.43         9.36 o                         
  11   1   4         20.93         18.40         4.10 o                         
  12   1   4         46.00         54.87         7.79 o                         
 -13   2   4          0.01          9.10         2.80 o                         
 -12   2   4         73.89         75.20         3.93 o                         
 -11   2   4        231.63        233.87         5.75 o                         
 -10   2   4         16.59         15.76         1.47 o                         
  -9   2   4        195.61        197.40         4.52 o                         
  -8   2   4         61.35         61.87         2.13 o                         
  -7   2   4        925.84        963.41         7.22 o                         
  -6   2   4        754.94        732.17         5.34 o                         
  -5   2   4         69.27         65.79         1.71 o                         
  -4   2   4         38.81         39.79         1.31 o                         
  -3   2   4        217.64        222.52         2.76 o                         
  -2   2   4        200.17        166.16         2.34 o                         
  -1   2   4         14.60          8.27         0.61 o                         
   0   2   4         18.71          9.09         0.76 o                         
   1   2   4        242.34        254.27         4.44 o                         
   2   2   4        255.05        214.22         4.47 o                         
   3   2   4       1997.96       2092.71        17.08 o                         
   4   2   4        706.80        725.52        10.88 o                         
   5   2   4        627.02        637.95        11.01 o                         
   6   2   4          4.47          5.51         1.47 o                         
   7   2   4         25.65         27.68         2.75 o                         
   8   2   4          1.43          1.15         1.09 o                         
   9   2   4        221.18        220.73         7.04 o                         
  10   2   4        143.61        154.78         7.48 o                         
  11   2   4         15.58         11.05         2.80 o                         
  12   2   4         54.83         54.73         8.27 o                         
 -13   3   4        280.25        281.07        15.67 o                         
 -12   3   4          7.03          6.54         1.31 o                         
 -11   3   4        258.24        272.78         7.05 o                         
 -10   3   4        556.71        587.79         8.24 o                         
  -9   3   4        599.99        600.89         9.49 o                         
  -8   3   4        130.45        131.12         3.06 o                         
  -7   3   4        371.57        370.01         4.32 o                         
  -6   3   4        217.74        214.78         4.16 o                         
  -5   3   4        237.41        250.70         3.53 o                         
  -4   3   4          4.23          5.21         0.54 o                         
  -3   3   4         17.28         18.85         0.75 o                         
  -2   3   4        154.26        147.89         2.63 o                         
  -1   3   4       1813.70       1910.32        11.03 o                         
   0   3   4        730.60        753.92         7.13 o                         
   1   3   4          4.57         10.95         1.09 o                         
   2   3   4        251.45        276.46         5.24 o                         
   3   3   4        458.12        500.44         7.83 o                         
   4   3   4        168.30        136.35         5.00 o                         
   5   3   4        126.99        127.30         5.15 o                         
   6   3   4       1531.10       1524.02        18.82 o                         
   7   3   4        382.64        394.27        10.46 o                         
   8   3   4         74.50         75.55         3.99 o                         
   9   3   4        180.14        174.00         6.41 o                         
  10   3   4         42.60         47.52         3.83 o                         
  11   3   4         74.54         71.74         6.46 o                         
 -13   4   4          6.96         -1.53         2.39 o                         
 -12   4   4         48.42         51.25         2.93 o                         
 -11   4   4         26.56         27.01         2.04 o                         
 -10   4   4         42.15         42.81         2.11 o                         
  -9   4   4        153.29        166.40         3.73 o                         
  -8   4   4        396.43        398.18         6.33 o                         
  -7   4   4        142.90        158.77         3.70 o                         
  -6   4   4          0.01          0.33         0.60 o                         
  -5   4   4        399.12        383.18         5.23 o                         
  -4   4   4       1152.16       1139.58        11.29 o                         
  -3   4   4         32.12         22.05         0.93 o                         
  -2   4   4       1534.73       1581.93         8.19 o                         
  -1   4   4          1.26          1.37         0.45 o                         
   0   4   4       1194.02       1248.72         9.87 o                         
   1   4   4        758.43        811.94         9.32 o                         
   2   4   4         86.54        102.17         3.42 o                         
   3   4   4         36.97         27.50         1.89 o                         
   4   4   4        599.02        587.75         8.09 o                         
   5   4   4        350.65        334.73         8.71 o                         
   6   4   4         25.74         30.74         2.40 o                         
   7   4   4        281.82        295.94         7.54 o                         
   8   4   4         91.04         87.44         5.20 o                         
   9   4   4        308.84        325.87        12.15 o                         
  10   4   4         60.16         58.32         4.24 o                         
  11   4   4         32.96         38.32         5.24 o                         
 -12   5   4          0.00          1.14         2.92 o                         
 -11   5   4         94.49        102.27         4.90 o                         
 -10   5   4          4.78          4.27         1.43 o                         
  -9   5   4          9.07         10.29         1.30 o                         
  -8   5   4         73.44         67.10         2.63 o                         
  -7   5   4          0.09          0.60         0.64 o                         
  -6   5   4          6.03          6.30         0.86 o                         
  -5   5   4        170.39        161.74         4.53 o                         
  -4   5   4         63.75         70.71         2.45 o                         
  -3   5   4         33.88         34.09         1.89 o                         
  -2   5   4          2.52          2.58         0.61 o                         
  -1   5   4        165.04        150.52         3.72 o                         
   0   5   4        182.41        171.05         4.15 o                         
   1   5   4        232.68        207.36         5.06 o                         
   2   5   4          2.71          3.06         0.77 o                         
   3   5   4        730.93        741.37         8.48 o                         
   4   5   4         88.31         85.36         3.04 o                         
   5   5   4        220.06        225.34         4.87 o                         
   6   5   4         26.29         28.13         2.42 o                         
   7   5   4          2.13          2.21         1.78 o                         
   8   5   4          5.86          2.25         2.46 o                         
   9   5   4        116.09        114.33         8.37 o                         
  10   5   4         78.14         80.83         6.63 o                         
 -12   6   4        157.11        133.61        11.60 o                         
 -11   6   4         48.27         44.40         4.15 o                         
 -10   6   4         28.22         24.78         2.32 o                         
  -9   6   4          0.01          1.02         1.04 o                         
  -8   6   4        238.11        228.18         5.60 o                         
  -7   6   4         63.08         52.15         3.27 o                         
  -6   6   4        554.71        578.38         9.58 o                         
  -5   6   4         24.66         23.02         1.56 o                         
  -4   6   4        302.53        303.59         5.81 o                         
  -3   6   4         19.18         19.41         1.49 o                         
  -2   6   4         64.42         71.44         2.56 o                         
  -1   6   4         59.06         60.05         1.76 o                         
   0   6   4         10.17         13.41         1.03 o                         
   1   6   4          4.06          3.51         0.87 o                         
   2   6   4          5.83          2.65         0.76 o                         
   3   6   4        129.48        137.38         3.86 o                         
   4   6   4         47.79         43.62         2.31 o                         
   5   6   4          0.03         -0.95         0.95 o                         
   6   6   4          3.57          3.52         1.19 o                         
   7   6   4          2.25          3.53         1.31 o                         
   8   6   4         21.57         25.65         2.91 o                         
   9   6   4         72.19         72.84         4.78 o                         
  10   6   4          7.37          6.09         2.27 o                         
 -11   7   4          1.46         -1.30         2.75 o                         
 -10   7   4          6.37          5.77         1.63 o                         
  -9   7   4          3.90          1.61         0.76 o                         
  -8   7   4        114.19        110.14         6.02 o                         
  -7   7   4          0.21          0.62         2.03 o                         
  -6   7   4        300.10        293.47         5.81 o                         
  -5   7   4        249.53        261.86         7.40 o                         
  -4   7   4         28.83         38.54         2.22 o                         
  -3   7   4        176.95        189.59         4.70 o                         
  -2   7   4        580.88        579.26         7.99 o                         
  -1   7   4        253.46        232.85         7.59 o                         
   0   7   4        843.04        833.72         7.32 o                         
   1   7   4         22.22         27.73         1.83 o                         
   2   7   4         21.72         25.08         1.68 o                         
   3   7   4          8.50          7.02         1.16 o                         
   4   7   4        287.53        266.71         7.34 o                         
   5   7   4         14.18          8.36         1.59 o                         
   6   7   4         21.24         18.99         1.77 o                         
   7   7   4        126.55        120.21         5.25 o                         
   8   7   4         53.46         56.18         3.39 o                         
   9   7   4         18.69         25.15         3.40 o                         
 -10   8   4          9.40         12.52         3.68 o                         
  -9   8   4          1.41          6.95         3.86 o                         
  -8   8   4         80.65         87.00         5.81 o                         
  -7   8   4         12.10         12.26         2.48 o                         
  -6   8   4         26.59         31.61         2.34 o                         
  -5   8   4          0.00         -0.28         1.30 o                         
  -4   8   4         58.67         46.80         2.99 o                         
  -3   8   4        465.90        443.31         7.52 o                         
  -2   8   4          7.30         35.45        10.57 o                         
  -1   8   4        528.28        538.14         7.90 o                         
   0   8   4          2.34         15.13         7.97 o                         
   1   8   4        367.84        393.04         6.03 o                         
   2   8   4        501.05        489.17         7.19 o                         
   3   8   4         11.21         11.67         1.91 o                         
   4   8   4         56.12         63.35         2.88 o                         
   5   8   4        421.12        419.17         7.86 o                         
   6   8   4        249.69        269.15         7.05 o                         
   7   8   4        132.86        140.08         9.12 o                         
   8   8   4          1.99          3.89         2.27 o                         
  -9   9   4          0.64          4.48         4.05 o                         
  -8   9   4          0.00         -3.42         4.27 o                         
  -7   9   4         74.51         71.10         6.92 o                         
  -6   9   4         20.01         16.23         2.24 o                         
  -5   9   4         25.91         19.72         2.47 o                         
  -4   9   4          8.97         11.10         1.55 o                         
  -3   9   4         61.77         63.93         3.15 o                         
  -2   9   4         39.67         30.75         2.12 o                         
  -1   9   4         25.25         23.43         1.79 o                         
   0   9   4         53.40         60.12         2.16 o                         
   1   9   4          0.73          0.56         0.78 o                         
   2   9   4         12.76         10.89         2.46 o                         
   3   9   4          0.58          0.84         0.90 o                         
   4   9   4          0.04          0.89         1.48 o                         
   5   9   4        254.27        228.79         5.81 o                         
   6   9   4          9.07         14.23         2.21 o                         
   7   9   4        191.06        192.52        10.93 o                         
  -7  10   4          1.59         10.01         6.98 o                         
  -6  10   4          0.31         -1.05         1.94 o                         
  -5  10   4          3.74         -1.43         1.89 o                         
  -4  10   4          4.45          3.72         2.00 o                         
  -3  10   4          1.82          5.54         2.50 o                         
  -2  10   4         87.55         92.65         4.05 o                         
  -1  10   4          1.78          2.84         2.03 o                         
   0  10   4          0.51          0.93         0.51 o                         
   1  10   4          3.39          2.85         0.74 o                         
   2  10   4          8.06          6.58         0.95 o                         
   3  10   4         19.15         25.99         2.96 o                         
   4  10   4         55.06         55.43         4.62 o                         
   5  10   4          0.00          0.69         4.28 o                         
  -5  11   4         38.14         28.76         8.87 o                         
  -4  11   4         19.86         27.54         5.53 o                         
  -3  11   4         68.75         71.68         7.29 o                         
  -2  11   4          9.24         10.70         4.28 o                         
  -1  11   4         56.01         68.63         7.80 o                         
   0  11   4        199.20        217.58        13.03 o                         
   1  11   4         28.00         36.92         5.98 o                         
   2  11   4         37.00         46.68         8.15 o                         
   3  11   4         16.08         24.52         6.93 o                         
 -14   1   5          3.45          5.05         2.20 o                         
 -13   1   5          0.04         -2.70         2.70 o                         
 -12   1   5         39.67         37.67         3.53 o                         
 -11   1   5         35.03         40.28         2.60 o                         
 -10   1   5         27.64         32.57         2.19 o                         
  -9   1   5         86.19         94.62         3.19 o                         
  -8   1   5       1119.18       1155.22         8.77 o                         
  -7   1   5         25.99         30.54         1.26 o                         
  -6   1   5        206.18        185.80         2.75 o                         
  -5   1   5       2148.42       2251.64         8.68 o                         
  -4   1   5        145.55        151.31         1.91 o                         
  -3   1   5        205.88        209.09         2.18 o                         
  -2   1   5          1.48          2.58         0.33 o                         
  -1   1   5       1045.11       1074.07         5.83 o                         
   0   1   5          2.44          8.01         0.66 o                         
   1   1   5       1395.32       1367.17        17.69 o                         
   2   1   5        109.85        118.26         3.34 o                         
   3   1   5        458.62        446.72         7.07 o                         
   4   1   5        584.75        569.69         8.70 o                         
   5   1   5        237.56        235.13         6.04 o                         
   6   1   5        341.27        337.43         7.81 o                         
   7   1   5         48.43         41.75         3.01 o                         
   8   1   5        246.99        251.32         7.66 o                         
   9   1   5          1.53          2.49         1.39 o                         
  10   1   5        102.47         93.08        11.27 o                         
  11   1   5          7.62          4.72         4.28 o                         
 -13   2   5         80.90         85.51         8.30 o                         
 -12   2   5         35.15         31.05         2.40 o                         
 -11   2   5         13.54         12.14         1.30 o                         
 -10   2   5         63.67         69.70         2.68 o                         
  -9   2   5        154.98        153.91         3.36 o                         
  -8   2   5          7.29          8.00         0.74 o                         
  -7   2   5        835.74        849.60        10.32 o                         
  -6   2   5       1767.65       1841.32        10.36 o                         
  -5   2   5        439.24        447.21         4.81 o                         
  -4   2   5        776.11        772.38         6.90 o                         
  -3   2   5        244.06        220.11         2.60 o                         
  -2   2   5        276.45        294.85         3.36 o                         
  -1   2   5        149.60        151.52         2.76 o                         
   0   2   5        851.22        869.69         8.31 o                         
   1   2   5        537.78        530.59         6.17 o                         
   2   2   5          2.34         -0.02         0.54 o                         
   3   2   5          0.36          0.06         0.70 o                         
   4   2   5         94.89         91.72         4.09 o                         
   5   2   5         70.99         70.17         3.85 o                         
   6   2   5         12.00         11.95         1.87 o                         
   7   2   5        191.44        188.89         7.16 o                         
   8   2   5          8.14         14.95         2.69 o                         
   9   2   5          7.48          6.96         1.75 o                         
  10   2   5        223.67        253.16        11.41 o                         
  11   2   5        220.16        217.54        14.51 o                         
 -13   3   5        516.14        524.25        27.53 o                         
 -12   3   5         40.95         42.86         3.17 o                         
 -11   3   5          3.67          3.08         1.33 o                         
 -10   3   5         71.44         68.92         2.50 o                         
  -9   3   5        533.12        513.32         7.57 o                         
  -8   3   5        327.90        335.40         7.36 o                         
  -7   3   5        679.79        715.99         6.67 o                         
  -6   3   5         28.51         28.36         1.35 o                         
  -5   3   5        446.32        461.76         4.98 o                         
  -4   3   5       1163.05       1210.25         7.64 o                         
  -3   3   5        530.56        598.74         5.31 o                         
  -2   3   5        104.82        118.05         2.55 o                         
  -1   3   5        498.28        465.85         6.12 o                         
   0   3   5       1801.72       1925.39        13.75 o                         
   1   3   5        298.06        289.91         5.49 o                         
   2   3   5        293.02        287.57         5.16 o                         
   3   3   5        308.26        272.17         5.28 o                         
   4   3   5         65.38         58.46         3.43 o                         
   5   3   5        120.46        133.57         5.70 o                         
   6   3   5         71.45         71.44         4.27 o                         
   7   3   5          0.84          0.42         1.42 o                         
   8   3   5         85.70         98.36         4.74 o                         
   9   3   5       1139.95       1183.48        23.34 o                         
  10   3   5         99.72        106.54         5.73 o                         
  11   3   5        103.89        101.43        10.48 o                         
 -13   4   5         93.57         97.23         7.85 o                         
 -12   4   5         24.34         29.02         2.94 o                         
 -11   4   5         47.46         48.19         3.36 o                         
 -10   4   5          0.59          4.19         1.36 o                         
  -9   4   5        365.23        366.94         6.38 o                         
  -8   4   5        743.63        769.09         8.67 o                         
  -7   4   5         24.84         27.68         1.70 o                         
  -6   4   5        102.32        105.12         2.90 o                         
  -5   4   5        106.93        126.85         2.55 o                         
  -4   4   5          1.33          1.84         0.35 o                         
  -3   4   5         34.28         33.21         1.28 o                         
  -2   4   5        120.01         99.68         2.96 o                         
  -1   4   5        367.18        423.01         5.47 o                         
   0   4   5       1216.11       1306.00        14.11 o                         
   1   4   5       2150.06       2210.41        17.84 o                         
   2   4   5         22.03         28.26         1.98 o                         
   3   4   5          3.34          2.15         0.70 o                         
   4   4   5       1975.01       1942.21        15.47 o                         
   5   4   5        432.39        423.78        12.76 o                         
   6   4   5        232.10        251.69         8.24 o                         
   7   4   5       1398.16       1428.86        18.51 o                         
   8   4   5        245.34        267.66         7.90 o                         
   9   4   5          0.23         -0.79         2.32 o                         
  10   4   5        119.47         98.34         6.39 o                         
  11   4   5         14.01         21.73         5.53 o                         
 -12   5   5          8.68          7.98         2.16 o                         
 -11   5   5         69.33         60.14         3.72 o                         
 -10   5   5         68.50         71.55         3.75 o                         
  -9   5   5        323.52        329.65         6.16 o                         
  -8   5   5         11.03         14.01         1.33 o                         
  -7   5   5         96.37        100.94         3.19 o                         
  -6   5   5          6.35          4.57         0.78 o                         
  -5   5   5        167.54        152.61         3.51 o                         
  -4   5   5        249.63        274.87         3.29 o                         
  -3   5   5         92.62         84.48         1.99 o                         
  -2   5   5        101.58        107.50         2.62 o                         
  -1   5   5        118.62        138.53         3.27 o                         
   0   5   5        272.12        264.41         5.15 o                         
   1   5   5        252.45        246.18         5.81 o                         
   2   5   5         10.54         10.48         1.41 o                         
   3   5   5         11.98         12.74         1.52 o                         
   4   5   5          0.32          2.50         0.88 o                         
   5   5   5        272.98        259.40         5.47 o                         
   6   5   5        228.67        224.06         5.76 o                         
   7   5   5          4.29          5.77         1.47 o                         
   8   5   5          0.68          0.13         2.14 o                         
   9   5   5         15.61          8.58         4.05 o                         
  10   5   5          3.68          2.66         1.97 o                         
 -12   6   5          4.36          3.85         3.15 o                         
 -11   6   5          0.29         -1.55         1.55 o                         
 -10   6   5         44.19         47.56         3.17 o                         
  -9   6   5         27.63         23.33         2.39 o                         
  -8   6   5        287.40        277.61         5.46 o                         
  -7   6   5          0.01          0.30         0.77 o                         
  -6   6   5        207.88        200.26         5.69 o                         
  -5   6   5        130.78        111.73         3.46 o                         
  -4   6   5         30.12         28.57         1.82 o                         
  -3   6   5          8.87         10.42         1.10 o                         
  -2   6   5         52.24         60.08         1.44 o                         
  -1   6   5        298.60        295.64         4.67 o                         
   0   6   5         71.09         67.46         2.97 o                         
   1   6   5        380.72        387.48         7.65 o                         
   2   6   5         78.11         77.38         4.01 o                         
   3   6   5          0.22          0.85         0.73 o                         
   4   6   5        490.00        474.35         7.77 o                         
   5   6   5         86.99         81.11         3.23 o                         
   6   6   5          6.38          7.73         1.43 o                         
   7   6   5          5.14          5.50         1.53 o                         
   8   6   5         14.06          7.65         2.16 o                         
   9   6   5          4.52          3.44         2.06 o                         
 -11   7   5        101.10         92.07         8.57 o                         
 -10   7   5          0.47          3.35         2.41 o                         
  -9   7   5         16.47         15.55         2.91 o                         
  -8   7   5          3.36          3.47         1.57 o                         
  -7   7   5        279.94        314.26         7.84 o                         
  -6   7   5       1729.24       1734.72        31.09 o                         
  -5   7   5          2.79          2.44         1.33 o                         
  -4   7   5        338.99        337.27         6.38 o                         
  -3   7   5        119.06        127.44         3.96 o                         
  -2   7   5         28.45         31.46         1.96 o                         
  -1   7   5        148.51        158.86         2.76 o                         
   0   7   5        201.13        199.82         4.09 o                         
   1   7   5        213.26        234.62         5.22 o                         
   2   7   5       1020.41        918.19        10.23 o                         
   3   7   5         82.65         86.72         3.35 o                         
   4   7   5         24.83         26.54         2.01 o                         
   5   7   5         75.11         71.75         3.19 o                         
   6   7   5         57.75         47.31         2.83 o                         
   7   7   5          8.35         14.48         3.46 o                         
   8   7   5         94.83        109.92         7.68 o                         
   9   7   5         27.97         33.55         4.50 o                         
 -10   8   5          0.45         -0.55         2.65 o                         
  -9   8   5          3.64         10.75         4.44 o                         
  -8   8   5        536.30        537.20        17.01 o                         
  -7   8   5          3.00          7.89         2.04 o                         
  -6   8   5         84.75         82.57         3.50 o                         
  -5   8   5        488.16        545.34         8.59 o                         
  -4   8   5       1080.63       1029.39        15.66 o                         
  -3   8   5        530.16        553.60         8.63 o                         
  -2   8   5         56.98         58.62         2.86 o                         
  -1   8   5         32.51         31.20         6.59 o                         
   0   8   5       1185.95       1136.13        14.07 o                         
   1   8   5         45.03         48.21         2.38 o                         
   2   8   5         36.40         30.16         2.13 o                         
   3   8   5          8.18          3.77         0.96 o                         
   4   8   5        163.39        141.52         4.55 o                         
   5   8   5         16.10         17.53         1.93 o                         
   6   8   5          6.91          5.39         1.49 o                         
   7   8   5          5.16          6.24         1.73 o                         
   8   8   5         73.56         85.29         6.05 o                         
  -9   9   5        108.74        113.93        15.69 o                         
  -8   9   5          7.18         12.22         4.13 o                         
  -7   9   5         46.92         43.20         6.57 o                         
  -6   9   5         73.40         71.77         3.53 o                         
  -5   9   5         19.45         18.92         1.97 o                         
  -4   9   5        104.26        100.03         3.96 o                         
  -3   9   5         64.88         75.17         3.44 o                         
  -2   9   5         60.05         68.41         3.22 o                         
  -1   9   5         78.33         76.42         3.34 o                         
   0   9   5         83.91         83.60         3.99 o                         
   1   9   5          0.63          2.66         0.94 o                         
   2   9   5         49.78         45.01         2.53 o                         
   3   9   5          1.04          1.51         1.25 o                         
   4   9   5         13.95          9.89         1.50 o                         
   5   9   5          0.08          1.77         1.62 o                         
   6   9   5          1.52          5.04         2.93 o                         
  -7  10   5         29.29         31.58         9.49 o                         
  -6  10   5          0.43          4.15         3.43 o                         
  -5  10   5         44.18         48.46         4.47 o                         
  -4  10   5          9.00         10.47         2.68 o                         
  -3  10   5         56.51         55.27         3.81 o                         
  -2  10   5         77.55         78.58         3.90 o                         
  -1  10   5         75.17         79.60         3.73 o                         
   0  10   5          0.66          2.95         0.75 o                         
   1  10   5         36.25         40.34         2.96 o                         
   2  10   5         81.98         74.77         3.23 o                         
   3  10   5         23.63         22.59         2.00 o                         
   4  10   5          1.14          3.47         2.22 o                         
   5  10   5         25.34         14.61         4.05 o                         
  -4  11   5         69.52         81.03         9.34 o                         
  -3  11   5         45.08         46.81         6.15 o                         
  -2  11   5         92.72        104.07         9.62 o                         
  -1  11   5          4.29         10.03         7.18 o                         
   0  11   5          0.06         -4.25         4.75 o                         
   1  11   5          0.90         -3.00         3.47 o                         
   2  11   5          0.27         -0.59         4.26 o                         
 -14   0   6        131.01        110.05        16.09 o                         
 -13   0   6        117.94         97.85        14.05 o                         
 -12   0   6         14.97         22.73         2.90 o                         
 -11   0   6          1.31          4.64         1.52 o                         
 -10   0   6         53.19         51.15         3.00 o                         
  -9   0   6        478.39        470.29         8.29 o                         
  -8   0   6         12.98         12.06         1.30 o                         
  -7   0   6       3102.70       3166.28        18.90 o                         
  -6   0   6       9947.55       9802.42       113.53 o                         
  -5   0   6       2519.14       2544.25        14.02 o                         
  -4   0   6         66.99         57.06         1.67 o                         
  -3   0   6         78.09         99.35         3.35 o                         
  -2   0   6       6601.95       7176.01        26.97 o                         
  -1   0   6         23.36         21.11         0.98 o                         
   0   0   6        215.10        208.08         4.11 o                         
   1   0   6        199.66        201.70         5.24 o                         
   2   0   6       3672.61       3962.89        31.26 o                         
   3   0   6        175.06        175.24         5.98 o                         
   4   0   6         92.47        104.46         4.96 o                         
   5   0   6        300.12        283.63        10.54 o                         
   6   0   6        538.14        585.81        13.51 o                         
   7   0   6        353.99        339.08        10.97 o                         
   8   0   6         42.36         50.62         4.75 o                         
   9   0   6        379.20        358.14        18.74 o                         
  10   0   6        408.17        439.51        27.87 o                         
  11   0   6         62.86         70.12        12.95 o                         
 -14   1   6          0.12         -0.95         3.79 o                         
 -13   1   6         65.38         59.80         5.93 o                         
 -12   1   6        106.12        101.02         4.96 o                         
 -11   1   6          8.17          6.99         1.37 o                         
 -10   1   6        121.54        124.63         3.33 o                         
  -9   1   6        132.69        139.50         3.02 o                         
  -8   1   6        245.09        240.28         3.73 o                         
  -7   1   6        131.07        144.49         3.75 o                         
  -6   1   6         75.77         65.73         1.62 o                         
  -5   1   6        460.85        494.79         3.96 o                         
  -4   1   6       2053.92       2112.27        10.78 o                         
  -3   1   6         11.63          9.96         0.65 o                         
  -2   1   6        490.81        501.43         4.06 o                         
  -1   1   6        323.01        336.37         3.51 o                         
   0   1   6       2935.47       3198.09        16.54 o                         
   1   1   6         34.10         42.46         1.62 o                         
   2   1   6        749.79        785.77         9.02 o                         
   3   1   6         45.79         48.50         2.45 o                         
   4   1   6        220.00        177.64         5.10 o                         
   5   1   6        174.37        180.57         5.52 o                         
   6   1   6         87.98         82.55         4.00 o                         
   7   1   6        698.59        695.36        12.36 o                         
   8   1   6        181.36        193.70         6.97 o                         
   9   1   6         72.58         82.71         6.55 o                         
  10   1   6         15.23         17.41         5.84 o                         
  11   1   6        152.34        161.55        12.93 o                         
 -13   2   6          0.96          1.72         1.68 o                         
 -12   2   6         43.39         41.37         2.20 o                         
 -11   2   6         28.15         31.05         1.74 o                         
 -10   2   6         14.20         16.68         1.38 o                         
  -9   2   6          2.87          2.79         0.51 o                         
  -8   2   6          2.76          2.04         0.61 o                         
  -7   2   6         54.15         52.35         1.81 o                         
  -6   2   6          0.29          0.18         0.44 o                         
  -5   2   6        172.71        175.62         3.07 o                         
  -4   2   6        750.38        776.49         6.15 o                         
  -3   2   6         84.49         73.23         1.60 o                         
  -2   2   6        207.52        211.28         3.02 o                         
  -1   2   6        285.12        250.95         3.78 o                         
   0   2   6       1651.05       1735.70        10.82 o                         
   1   2   6       1332.75       1342.01        11.46 o                         
   2   2   6        805.47        853.58         8.87 o                         
   3   2   6         59.21         61.23         3.27 o                         
   4   2   6         16.19         21.37         2.17 o                         
   5   2   6         22.65         24.06         3.73 o                         
   6   2   6         13.18         10.15         1.83 o                         
   7   2   6          2.11          2.49         1.50 o                         
   8   2   6          8.03          5.68         1.92 o                         
   9   2   6         27.88         33.70         4.42 o                         
  10   2   6        222.65        230.58        14.86 o                         
  11   2   6         36.78         37.07         7.57 o                         
 -13   3   6        296.46        298.95        11.05 o                         
 -12   3   6         31.66         21.46         2.57 o                         
 -11   3   6         43.28         43.72         2.79 o                         
 -10   3   6        268.83        268.48         5.72 o                         
  -9   3   6         11.72          8.71         1.11 o                         
  -8   3   6         61.57         62.34         2.15 o                         
  -7   3   6          7.11          6.24         0.82 o                         
  -6   3   6        298.40        298.57         4.37 o                         
  -5   3   6        751.67        753.76         6.63 o                         
  -4   3   6        793.84        853.21         7.65 o                         
  -3   3   6        487.54        509.78         5.03 o                         
  -2   3   6        190.43        231.44         3.78 o                         
  -1   3   6        590.71        637.97         6.46 o                         
   0   3   6       1343.96       1397.42        17.07 o                         
   1   3   6        272.55        295.57         6.05 o                         
   2   3   6          5.12          2.93         0.80 o                         
   3   3   6       1178.53       1158.91        11.47 o                         
   4   3   6        206.79        183.55         6.25 o                         
   5   3   6        463.89        460.62        10.51 o                         
   6   3   6        114.85        104.00         5.37 o                         
   7   3   6        111.49         98.15         5.52 o                         
   8   3   6        153.29        149.61         7.19 o                         
   9   3   6          2.51          2.29         3.21 o                         
  10   3   6         10.53         14.48         4.67 o                         
 -13   4   6          4.26          5.08         2.07 o                         
 -12   4   6          1.00          0.28         2.01 o                         
 -11   4   6        321.66        311.51         9.10 o                         
 -10   4   6         42.30         42.21         2.38 o                         
  -9   4   6          0.98          2.47         0.95 o                         
  -8   4   6        188.73        191.17         4.34 o                         
  -7   4   6         33.94         34.35         1.60 o                         
  -6   4   6         71.73         62.09         2.00 o                         
  -5   4   6        134.85        139.52         2.86 o                         
  -4   4   6        166.69        172.28         2.66 o                         
  -3   4   6        194.09        194.47         3.65 o                         
  -2   4   6       1020.98       1120.03         8.82 o                         
  -1   4   6        352.07        349.37         5.35 o                         
   0   4   6         62.21         78.72         2.82 o                         
   1   4   6        376.97        387.89         7.17 o                         
   2   4   6        287.39        279.05         6.28 o                         
   3   4   6         39.88         33.11         2.11 o                         
   4   4   6          2.92          1.95         0.92 o                         
   5   4   6         96.06         89.68         4.09 o                         
   6   4   6        896.21        945.48        16.53 o                         
   7   4   6        256.95        263.94         9.26 o                         
   8   4   6          4.27          3.74         2.05 o                         
   9   4   6         43.77         34.87         4.61 o                         
  10   4   6        140.55        136.27        11.73 o                         
 -12   5   6          7.33          5.23         1.91 o                         
 -11   5   6          5.03          4.27         2.27 o                         
 -10   5   6          0.02          0.52         1.07 o                         
  -9   5   6        118.27        118.65         3.73 o                         
  -8   5   6         13.47         11.83         1.33 o                         
  -7   5   6        144.30        141.82         3.86 o                         
  -6   5   6         22.70         20.75         1.58 o                         
  -5   5   6          0.59          0.51         0.67 o                         
  -4   5   6         10.43         10.48         0.80 o                         
  -3   5   6          2.12          1.76         0.51 o                         
  -2   5   6          2.53          1.86         0.60 o                         
  -1   5   6          4.09          3.86         0.75 o                         
   0   5   6         55.11         58.37         2.57 o                         
   1   5   6          4.56          3.03         0.98 o                         
   2   5   6       1131.38       1127.21        13.16 o                         
   3   5   6          0.11          0.37         1.27 o                         
   4   5   6         75.03         78.50         3.43 o                         
   5   5   6         46.57         47.31         3.15 o                         
   6   5   6        524.47        536.64         9.25 o                         
   7   5   6        152.79        153.05         5.26 o                         
   8   5   6        149.43        161.54         9.12 o                         
   9   5   6         17.23         19.72         4.07 o                         
  10   5   6         13.45          7.76         4.34 o                         
 -12   6   6          2.79          4.65         2.69 o                         
 -11   6   6         43.73         37.60         3.10 o                         
 -10   6   6        102.30         95.99         9.08 o                         
  -9   6   6        183.62        187.83         4.68 o                         
  -8   6   6         91.67        100.36         3.43 o                         
  -7   6   6         58.24         51.30         2.17 o                         
  -6   6   6          7.90          9.04         1.64 o                         
  -5   6   6        194.65        186.92         5.23 o                         
  -4   6   6        276.99        274.58         5.44 o                         
  -3   6   6          9.03         10.32         0.84 o                         
  -2   6   6          7.08          9.61         0.90 o                         
  -1   6   6        175.40        167.58         3.78 o                         
   0   6   6        256.13        238.82         5.70 o                         
   1   6   6         43.59         43.93         2.84 o                         
   2   6   6        579.78        571.61         9.87 o                         
   3   6   6        301.63        309.07         7.48 o                         
   4   6   6         40.38         41.29         2.34 o                         
   5   6   6          0.58         -0.16         0.90 o                         
   6   6   6          1.53          1.56         1.29 o                         
   7   6   6         43.27         50.40         4.10 o                         
   8   6   6          2.57          4.14         2.17 o                         
   9   6   6         25.00         23.68         5.10 o                         
 -11   7   6         31.83         31.11         4.89 o                         
 -10   7   6          0.46         -1.39         2.17 o                         
  -9   7   6        126.41        125.44         6.20 o                         
  -8   7   6        144.68        150.37         5.70 o                         
  -7   7   6         63.56         67.56         4.17 o                         
  -6   7   6          4.54          3.42         0.95 o                         
  -5   7   6        249.05        260.27         8.12 o                         
  -4   7   6         49.24         40.70         2.38 o                         
  -3   7   6       1013.73        973.26        11.04 o                         
  -2   7   6         96.50         91.60         1.95 o                         
  -1   7   6          7.37          8.06         0.72 o                         
   0   7   6          0.29          0.57         0.64 o                         
   1   7   6        646.82        648.92         8.64 o                         
   2   7   6          5.05          1.59         1.25 o                         
   3   7   6         47.74         49.22         2.68 o                         
   4   7   6        320.33        325.63         6.98 o                         
   5   7   6        126.01        125.27         4.28 o                         
   6   7   6         12.37         17.36         2.23 o                         
   7   7   6         12.90         14.75         3.01 o                         
   8   7   6         18.19         21.95         3.62 o                         
 -10   8   6          1.15          6.13         3.05 o                         
  -9   8   6         39.48         31.38         6.22 o                         
  -8   8   6         25.89         32.58         5.10 o                         
  -7   8   6         80.96         91.59         4.88 o                         
  -6   8   6        253.83        222.71         7.37 o                         
  -5   8   6          4.10          3.78         1.15 o                         
  -4   8   6        208.47        215.42         5.64 o                         
  -3   8   6          2.29          2.03         3.11 o                         
  -2   8   6        452.97        496.73        11.15 o                         
  -1   8   6        710.42        702.63        13.32 o                         
   0   8   6         59.87         64.45         5.57 o                         
   1   8   6        191.64        190.82         5.45 o                         
   2   8   6        122.25        114.76         3.97 o                         
   3   8   6        178.37        198.25         5.42 o                         
   4   8   6        179.22        189.40         5.72 o                         
   5   8   6          0.22          2.18         1.23 o                         
   6   8   6         91.30        102.83         4.99 o                         
   7   8   6         25.06         27.75         5.12 o                         
  -9   9   6          0.40         11.09         6.90 o                         
  -8   9   6          1.06         10.63         6.13 o                         
  -7   9   6         37.50         40.31         4.79 o                         
  -6   9   6         34.00         29.73         2.92 o                         
  -5   9   6         53.49         55.98         3.12 o                         
  -4   9   6         94.79         85.76         3.75 o                         
  -3   9   6        194.85        203.23         5.65 o                         
  -2   9   6        167.82        163.58         5.04 o                         
  -1   9   6          3.96          4.88         1.08 o                         
   0   9   6          0.28          0.29         1.02 o                         
   1   9   6         30.67         21.55         1.86 o                         
   2   9   6        218.74        216.47         5.66 o                         
   3   9   6         10.57         15.33         2.01 o                         
   4   9   6         39.70         40.11         5.73 o                         
   5   9   6        166.39        179.87         7.13 o                         
   6   9   6          2.62          6.93         3.34 o                         
  -7  10   6          6.35          6.15         4.71 o                         
  -6  10   6          0.42          3.64         4.31 o                         
  -5  10   6        116.38        110.29         7.30 o                         
  -4  10   6         23.13         22.16         3.78 o                         
  -3  10   6          3.99          3.82         1.80 o                         
  -2  10   6         14.28         15.51         2.05 o                         
  -1  10   6         58.54         61.11         3.54 o                         
   0  10   6         28.39         34.89         2.24 o                         
   1  10   6         52.49         56.83         3.94 o                         
   2  10   6          1.77          3.22         1.99 o                         
   3  10   6         69.05         85.51         4.63 o                         
   4  10   6          3.89          4.80         3.53 o                         
  -4  11   6         20.20         19.87         3.44 o                         
  -3  11   6         71.47         65.88         4.42 o                         
  -2  11   6          0.00         -0.28         2.63 o                         
  -1  11   6         72.41         81.98         4.79 o                         
   0  11   6          5.15         10.59         4.28 o                         
   1  11   6          5.55          3.10         3.28 o                         
 -14   1   7         38.06         36.84         4.44 o                         
 -13   1   7          0.03          0.35         1.84 o                         
 -12   1   7         72.30         67.84         3.94 o                         
 -11   1   7        371.83        388.11         7.20 o                         
 -10   1   7        166.59        162.75         3.64 o                         
  -9   1   7        106.69        111.33         2.64 o                         
  -8   1   7         73.71         79.31         2.09 o                         
  -7   1   7         21.38         25.98         1.11 o                         
  -6   1   7         74.32         68.35         1.62 o                         
  -5   1   7        480.03        472.86         4.08 o                         
  -4   1   7        532.93        542.67         5.16 o                         
  -3   1   7         39.61         34.44         1.22 o                         
  -2   1   7       1206.78       1316.51        10.12 o                         
  -1   1   7         74.07         69.58         1.76 o                         
   0   1   7        289.05        292.32         3.94 o                         
   1   1   7       1371.14       1354.59        12.69 o                         
   2   1   7        152.31        148.90         3.75 o                         
   3   1   7         12.01         14.05         1.48 o                         
   4   1   7         17.33         14.13         1.62 o                         
   5   1   7        177.94        175.78         5.68 o                         
   6   1   7         50.46         48.44         3.31 o                         
   7   1   7        181.34        163.85         6.24 o                         
   8   1   7        131.20        134.91         6.85 o                         
   9   1   7         17.38         14.32         4.59 o                         
  10   1   7         22.75         20.13         5.38 o                         
 -13   2   7         76.82         72.69         3.92 o                         
 -12   2   7          2.86          1.75         0.79 o                         
 -11   2   7          0.20         -0.03         0.63 o                         
 -10   2   7         26.83         26.50         1.89 o                         
  -9   2   7        171.16        180.24         3.79 o                         
  -8   2   7        538.25        549.32         6.17 o                         
  -7   2   7         24.00         22.93         1.21 o                         
  -6   2   7          0.74          2.55         0.49 o                         
  -5   2   7         44.61         48.35         1.56 o                         
  -4   2   7        261.13        275.08         3.32 o                         
  -3   2   7        571.23        625.03         4.91 o                         
  -2   2   7       1193.07       1245.45        10.14 o                         
  -1   2   7        129.46        141.01         2.71 o                         
   0   2   7        108.87        121.30         2.94 o                         
   1   2   7         52.52         49.16         2.16 o                         
   2   2   7          5.51         10.36         1.12 o                         
   3   2   7         27.02         31.86         2.55 o                         
   4   2   7         90.16         90.20         4.45 o                         
   5   2   7         23.20         22.49         2.58 o                         
   6   2   7         35.76         29.89         3.00 o                         
   7   2   7          1.18          3.04         1.61 o                         
   8   2   7        123.26        125.14         6.71 o                         
   9   2   7         57.53         58.25         7.37 o                         
  10   2   7          3.33          2.93         4.61 o                         
 -13   3   7          0.55          4.54         1.86 o                         
 -12   3   7         52.52         47.32         4.97 o                         
 -11   3   7         40.34         41.30         3.15 o                         
 -10   3   7        196.85        196.76         4.82 o                         
  -9   3   7          2.19          1.47         0.73 o                         
  -8   3   7        548.43        559.53         6.39 o                         
  -7   3   7        366.64        370.11         4.93 o                         
  -6   3   7        423.28        446.58         5.49 o                         
  -5   3   7         19.55         18.93         1.17 o                         
  -4   3   7        197.66        201.66         2.84 o                         
  -3   3   7        540.50        591.48         5.15 o                         
  -2   3   7         36.70         33.65         1.70 o                         
  -1   3   7         87.10         89.51         2.60 o                         
   0   3   7        177.43        154.41         3.88 o                         
   1   3   7         77.92         86.01         2.99 o                         
   2   3   7          2.46          4.95         0.85 o                         
   3   3   7         12.03         13.62         1.45 o                         
   4   3   7         28.03         28.70         2.50 o                         
   5   3   7        538.74        573.65        12.25 o                         
   6   3   7        674.59        660.97        13.81 o                         
   7   3   7         24.73         28.72         3.24 o                         
   8   3   7        301.83        299.20        11.98 o                         
   9   3   7         11.53          6.75         2.98 o                         
  10   3   7          3.68         -0.22         3.44 o                         
 -13   4   7          8.41         11.37         2.63 o                         
 -12   4   7        653.15        640.61        12.24 o                         
 -11   4   7        265.49        260.94         8.00 o                         
 -10   4   7        213.56        209.15         5.13 o                         
  -9   4   7        170.76        169.22         4.35 o                         
  -8   4   7         22.26         25.77         1.46 o                         
  -7   4   7          3.94          5.12         0.99 o                         
  -6   4   7         95.53         98.50         2.64 o                         
  -5   4   7        240.44        231.78         4.12 o                         
  -4   4   7        234.93        253.70         4.38 o                         
  -3   4   7       1134.22       1245.14        11.58 o                         
  -2   4   7        168.35        173.90         3.69 o                         
  -1   4   7        270.68        320.67         5.14 o                         
   0   4   7         78.91         68.11         2.75 o                         
   1   4   7        427.04        409.32         7.76 o                         
   2   4   7          6.15          5.57         1.02 o                         
   3   4   7       1020.71       1052.46        11.93 o                         
   4   4   7       2267.99       2241.48        19.96 o                         
   5   4   7        358.16        362.16         8.48 o                         
   6   4   7         10.49          9.97         1.80 o                         
   7   4   7        277.14        275.43         9.81 o                         
   8   4   7          0.80          1.60         2.58 o                         
   9   4   7          6.07          8.60         4.43 o                         
  10   4   7          0.60         -2.44         5.16 o                         
 -12   5   7          1.10          1.17         1.70 o                         
 -11   5   7         86.10         78.77         3.70 o                         
 -10   5   7        213.08        208.74         5.63 o                         
  -9   5   7         11.63         14.67         1.48 o                         
  -8   5   7         19.67         22.33         1.86 o                         
  -7   5   7         42.16         40.27         1.74 o                         
  -6   5   7        305.48        309.51         4.67 o                         
  -5   5   7         82.95         91.36         3.02 o                         
  -4   5   7        133.68        155.27         3.18 o                         
  -3   5   7       1257.68       1328.33        10.37 o                         
  -2   5   7        236.71        240.32         6.47 o                         
  -1   5   7        149.84        161.82         4.01 o                         
   0   5   7        149.42        121.81         3.88 o                         
   1   5   7        229.52        214.10         5.96 o                         
   2   5   7        370.16        334.25         7.55 o                         
   3   5   7         12.93         19.02         1.90 o                         
   4   5   7        110.05         86.35         3.80 o                         
   5   5   7        138.04        123.18         5.18 o                         
   6   5   7        220.94        208.84         7.00 o                         
   7   5   7         80.02         78.86         5.07 o                         
   8   5   7         11.72         10.37         4.03 o                         
   9   5   7          0.06         -2.17         2.43 o                         
 -12   6   7         16.12         18.54         4.26 o                         
 -11   6   7         63.34         71.25         4.08 o                         
 -10   6   7          6.23          6.08         1.51 o                         
  -9   6   7         88.94         88.50         3.27 o                         
  -8   6   7         36.32         30.30         2.17 o                         
  -7   6   7          6.79          4.17         1.26 o                         
  -6   6   7         28.43         25.50         2.42 o                         
  -5   6   7          8.33         10.35         0.74 o                         
  -4   6   7        111.97        107.47         2.56 o                         
  -3   6   7         43.23         42.75         1.81 o                         
  -2   6   7         13.81         13.93         1.20 o                         
  -1   6   7        254.57        243.23         5.07 o                         
   0   6   7         24.02         15.75         1.55 o                         
   1   6   7        792.79        761.31        11.71 o                         
   2   6   7        784.19        768.63        12.00 o                         
   3   6   7          1.76          2.04         1.33 o                         
   4   6   7         17.90         18.61         2.00 o                         
   5   6   7         10.96         13.99         1.58 o                         
   6   6   7         16.59         16.60         2.13 o                         
   7   6   7          2.37          0.93         2.10 o                         
   8   6   7          0.00          1.82         4.02 o                         
 -11   7   7          2.66          4.37         3.32 o                         
 -10   7   7        154.71        157.04         6.40 o                         
  -9   7   7        254.94        225.17         8.20 o                         
  -8   7   7         15.60         11.05         1.99 o                         
  -7   7   7         89.67         84.36         4.57 o                         
  -6   7   7        304.88        323.93         7.86 o                         
  -5   7   7        427.15        399.65         7.64 o                         
  -4   7   7          3.43          1.63         0.99 o                         
  -3   7   7          0.18          1.06         0.65 o                         
  -2   7   7          0.06          1.06         0.77 o                         
  -1   7   7        424.33        379.78         6.16 o                         
   0   7   7         52.12         52.79         3.01 o                         
   1   7   7          5.34          1.03         1.16 o                         
   2   7   7        131.71        103.36         3.99 o                         
   3   7   7        214.58        201.33         5.50 o                         
   4   7   7        196.19        198.03         5.34 o                         
   5   7   7         10.38         10.44         1.96 o                         
   6   7   7          0.10          4.71         2.08 o                         
   7   7   7          4.50          8.27         2.55 o                         
   8   7   7        284.08        328.16        12.63 o                         
 -10   8   7         57.45         59.34        12.62 o                         
  -9   8   7         68.74         77.01         5.70 o                         
  -8   8   7        424.13        437.25        12.86 o                         
  -7   8   7        963.92        934.49        14.49 o                         
  -6   8   7         91.44         89.38         5.86 o                         
  -5   8   7         68.30         63.48         3.77 o                         
  -4   8   7         18.75         22.69         2.03 o                         
  -3   8   7        178.06        184.64         5.28 o                         
  -2   8   7         67.90         63.35         2.58 o                         
  -1   8   7          6.00          5.38         1.93 o                         
   0   8   7        510.23        457.61         7.29 o                         
   1   8   7        204.80        173.74         5.10 o                         
   2   8   7         77.66         83.28         3.57 o                         
   3   8   7         22.41         24.26         2.25 o                         
   4   8   7          0.21          1.15         1.37 o                         
   5   8   7         15.95         17.47         2.89 o                         
   6   8   7          3.00          4.24         2.70 o                         
   7   8   7        113.74        145.05         8.09 o                         
  -8   9   7          0.14          0.42         2.96 o                         
  -7   9   7        118.48        126.70         7.16 o                         
  -6   9   7         68.33         59.74         3.34 o                         
  -5   9   7        106.48        112.29         4.45 o                         
  -4   9   7         56.12         53.47         3.02 o                         
  -3   9   7         52.90         44.03         3.05 o                         
  -2   9   7          0.22         -0.43         1.39 o                         
  -1   9   7         13.92         13.74         1.13 o                         
   0   9   7         66.89         61.67         2.49 o                         
   1   9   7         13.73         15.61         1.75 o                         
   2   9   7         13.70          5.59         1.50 o                         
   3   9   7          2.01          6.32         1.55 o                         
   4   9   7          5.87          9.92         2.00 o                         
   5   9   7         27.47         39.45         3.72 o                         
  -7  10   7        117.56        120.60         9.56 o                         
  -6  10   7        131.27        149.82         8.94 o                         
  -5  10   7          2.68          1.52         1.58 o                         
  -4  10   7          2.53         -0.47         1.53 o                         
  -3  10   7         11.31          5.11         1.84 o                         
  -2  10   7          4.84          7.00         1.55 o                         
  -1  10   7        129.59        141.10         5.41 o                         
   0  10   7          2.74          4.10         1.32 o                         
   1  10   7          4.26          0.61         3.36 o                         
   2  10   7        116.04        127.45         6.20 o                         
   3  10   7         21.50         21.88        11.49 o                         
  -3  11   7          0.13          0.09         2.41 o                         
  -2  11   7         19.18         20.08         4.83 o                         
  -1  11   7         10.86         20.77         3.04 o                         
 -14   0   8         30.42         32.54         8.47 o                         
 -13   0   8        143.62        142.24        15.86 o                         
 -12   0   8        253.75        244.10         8.55 o                         
 -11   0   8         70.91         74.68         5.21 o                         
 -10   0   8       2262.32       2260.43        43.37 o                         
  -9   0   8       1438.61       1413.82        26.67 o                         
  -8   0   8        818.56        850.35        10.35 o                         
  -7   0   8         73.00         73.59         3.42 o                         
  -6   0   8        669.09        776.97         8.25 o                         
  -5   0   8        457.29        457.78         9.11 o                         
  -4   0   8        577.78        577.25         7.80 o                         
  -3   0   8       1241.42       1255.56        13.47 o                         
  -2   0   8          1.18          1.02         0.61 o                         
  -1   0   8       6220.71       6950.69        53.28 o                         
   0   0   8        175.05        179.05         4.48 o                         
   1   0   8          0.58          0.35         0.56 o                         
   2   0   8        589.74        586.81        11.05 o                         
   3   0   8        483.89        454.36        10.54 o                         
   4   0   8        361.72        333.75         9.72 o                         
   5   0   8        231.13        188.03         7.81 o                         
   6   0   8        535.47        511.33        13.63 o                         
   7   0   8          4.66          0.22         1.72 o                         
   8   0   8        655.82        639.31        39.66 o                         
   9   0   8         53.31         43.82         9.71 o                         
  10   0   8          1.47          2.82         4.88 o                         
 -14   1   8          4.97          5.36         3.01 o                         
 -13   1   8         91.65         87.49         6.75 o                         
 -12   1   8         52.19         43.01         2.51 o                         
 -11   1   8          7.57          9.08         1.09 o                         
 -10   1   8         22.89         24.96         1.61 o                         
  -9   1   8        109.78         96.28         2.59 o                         
  -8   1   8        730.17        749.10         8.78 o                         
  -7   1   8        184.30        198.35         3.22 o                         
  -6   1   8         22.53         22.85         1.04 o                         
  -5   1   8         86.50         85.39         1.87 o                         
  -4   1   8        296.00        292.08         3.40 o                         
  -3   1   8        660.38        727.17         9.45 o                         
  -2   1   8         78.21         98.54         1.83 o                         
  -1   1   8        181.19        211.83         3.13 o                         
   0   1   8        139.44        144.92         3.00 o                         
   1   1   8         18.46          5.51         0.83 o                         
   2   1   8         98.37        106.89         3.12 o                         
   3   1   8         18.90         20.87         1.68 o                         
   4   1   8        590.39        560.66         9.82 o                         
   5   1   8        486.15        517.94        10.06 o                         
   6   1   8        253.83        250.82         7.51 o                         
   7   1   8        149.06        149.15         5.59 o                         
   8   1   8        295.78        279.92        11.79 o                         
   9   1   8          4.13          2.36         3.14 o                         
  10   1   8          1.72         12.51         5.31 o                         
 -13   2   8          1.70          4.98         2.41 o                         
 -12   2   8         41.02         43.74         2.81 o                         
 -11   2   8         27.74         29.00         1.77 o                         
 -10   2   8         42.43         40.65         1.94 o                         
  -9   2   8          2.20          1.51         0.60 o                         
  -8   2   8        146.71        151.96         3.24 o                         
  -7   2   8        172.01        181.92         3.32 o                         
  -6   2   8         37.29         35.79         1.38 o                         
  -5   2   8        348.75        354.67         3.94 o                         
  -4   2   8         23.41         18.66         0.90 o                         
  -3   2   8        339.00        342.73         3.81 o                         
  -2   2   8          0.15          0.35         0.33 o                         
  -1   2   8          4.41          2.52         0.47 o                         
   0   2   8         30.29         32.29         1.62 o                         
   1   2   8          3.18          6.47         0.86 o                         
   2   2   8         33.52         38.50         2.34 o                         
   3   2   8         52.29         59.06         3.02 o                         
   4   2   8          5.05          3.63         1.20 o                         
   5   2   8         26.03         23.39         2.67 o                         
   6   2   8         17.63         19.24         2.67 o                         
   7   2   8        208.17        201.01         8.24 o                         
   8   2   8         32.17         36.62         4.56 o                         
   9   2   8          6.82          9.54         3.76 o                         
  10   2   8          3.24          5.29         4.21 o                         
 -13   3   8         39.33         38.04         4.81 o                         
 -12   3   8        161.97        145.56         5.25 o                         
 -11   3   8         54.78         53.73         3.28 o                         
 -10   3   8          4.39          4.30         1.07 o                         
  -9   3   8        216.19        211.93         4.17 o                         
  -8   3   8        370.35        385.20         5.32 o                         
  -7   3   8         21.51         25.91         1.34 o                         
  -6   3   8        363.99        389.81         5.17 o                         
  -5   3   8        179.19        189.88         3.46 o                         
  -4   3   8        111.97        121.95         2.40 o                         
  -3   3   8       1123.44       1197.76         8.33 o                         
  -2   3   8        829.62        867.20         9.51 o                         
  -1   3   8          0.12          0.09         0.54 o                         
   0   3   8         48.00         44.54         1.95 o                         
   1   3   8        207.15        181.09         4.53 o                         
   2   3   8       1050.05        996.41        11.08 o                         
   3   3   8        227.14        223.92         6.09 o                         
   4   3   8        939.75        890.31        12.71 o                         
   5   3   8        132.41        130.24         5.25 o                         
   6   3   8         20.19         20.44         2.87 o                         
   7   3   8         91.43         82.76         5.50 o                         
   8   3   8          0.49          9.50         4.19 o                         
   9   3   8        108.86        132.08        11.22 o                         
 -13   4   8          6.82          9.65         2.34 o                         
 -12   4   8          0.58          1.11         1.57 o                         
 -11   4   8        231.48        224.54         5.96 o                         
 -10   4   8        439.22        426.39         7.26 o                         
  -9   4   8         41.08         36.78         1.82 o                         
  -8   4   8         38.93         38.80         1.78 o                         
  -7   4   8          0.00          0.37         0.60 o                         
  -6   4   8          5.72          7.21         0.93 o                         
  -5   4   8        129.36        141.92         3.12 o                         
  -4   4   8       1021.97       1029.77         7.84 o                         
  -3   4   8        758.61        779.07         8.02 o                         
  -2   4   8         15.41         17.20         1.39 o                         
  -1   4   8         11.83          9.21         1.05 o                         
   0   4   8        181.35        172.07         4.44 o                         
   1   4   8        158.10        167.15         4.59 o                         
   2   4   8         94.42         84.62         3.47 o                         
   3   4   8       1244.29       1273.96        14.07 o                         
   4   4   8        486.07        478.32         9.64 o                         
   5   4   8        116.83        120.18         5.15 o                         
   6   4   8        201.55        176.93         6.56 o                         
   7   4   8        202.89        187.66         7.72 o                         
   8   4   8         28.76         29.36         5.56 o                         
   9   4   8         59.18         58.26         8.21 o                         
 -12   5   8        185.72        170.45         6.36 o                         
 -11   5   8         44.29         39.96         2.69 o                         
 -10   5   8        320.02        323.48         7.62 o                         
  -9   5   8        174.54        168.16         4.49 o                         
  -8   5   8          0.36          1.38         0.77 o                         
  -7   5   8        327.42        318.26         5.20 o                         
  -6   5   8          2.65          1.47         0.73 o                         
  -5   5   8        111.55        108.32         3.12 o                         
  -4   5   8        154.11        151.28         3.69 o                         
  -3   5   8         24.84         21.54         1.43 o                         
  -2   5   8        250.21        238.87         4.76 o                         
  -1   5   8       1253.84       1307.98        12.71 o                         
   0   5   8          0.01          0.09         1.39 o                         
   1   5   8         36.34         38.95         2.72 o                         
   2   5   8        138.57        144.11         4.69 o                         
   3   5   8        262.00        278.84         6.74 o                         
   4   5   8        146.20        125.37         4.73 o                         
   5   5   8        467.88        454.73        10.18 o                         
   6   5   8         65.61         64.82         4.10 o                         
   7   5   8          0.36          0.94         1.96 o                         
   8   5   8         83.24         87.21         6.69 o                         
   9   5   8         35.61         38.35         5.02 o                         
 -12   6   8          7.32          9.76         3.02 o                         
 -11   6   8         15.53          9.36         1.79 o                         
 -10   6   8         27.52         27.50         2.21 o                         
  -9   6   8         26.58         22.07         2.01 o                         
  -8   6   8         63.50         52.64         2.76 o                         
  -7   6   8         54.27         54.56         3.86 o                         
  -6   6   8         56.55         65.16         2.40 o                         
  -5   6   8        161.98        168.90         4.07 o                         
  -4   6   8          3.74          2.49         0.98 o                         
  -3   6   8        569.26        554.56         7.27 o                         
  -2   6   8        194.39        202.81         4.57 o                         
  -1   6   8       1285.04       1262.72        12.15 o                         
   0   6   8       1207.02       1210.84        12.76 o                         
   1   6   8         28.67         25.96         2.47 o                         
   2   6   8          6.80          5.43         1.52 o                         
   3   6   8        240.99        215.31         6.17 o                         
   4   6   8         95.60        104.16         4.47 o                         
   5   6   8         48.37         44.06         3.48 o                         
   6   6   8          4.17          5.05         2.06 o                         
   7   6   8         13.30         19.69         3.58 o                         
   8   6   8         38.46         29.87         5.22 o                         
 -11   7   8         24.21         22.47         3.21 o                         
 -10   7   8         30.12         29.61         3.00 o                         
  -9   7   8         52.88         47.79         4.27 o                         
  -8   7   8         61.23         70.89         4.52 o                         
  -7   7   8          4.48          4.94         2.08 o                         
  -6   7   8        600.45        586.10        11.59 o                         
  -5   7   8        467.87        470.56         7.69 o                         
  -4   7   8          4.89          5.20         0.72 o                         
  -3   7   8          0.66          3.94         2.18 o                         
  -2   7   8        535.93        534.38         7.45 o                         
  -1   7   8          0.02          3.19         2.14 o                         
   0   7   8         57.85         66.06         3.33 o                         
   1   7   8         61.50         61.64         3.72 o                         
   2   7   8         71.97         61.97         3.88 o                         
   3   7   8          0.05          2.63         1.49 o                         
   4   7   8          2.59          1.67         1.33 o                         
   5   7   8          8.74         10.13         2.04 o                         
   6   7   8          5.47          4.34         1.95 o                         
   7   7   8          0.36          3.15         4.46 o                         
 -10   8   8        130.99        111.90         8.44 o                         
  -9   8   8         87.52         95.89         6.39 o                         
  -8   8   8         12.64         11.97         2.78 o                         
  -7   8   8         59.05         60.11         4.94 o                         
  -6   8   8          1.26         -0.15         0.87 o                         
  -5   8   8        129.09        115.98         4.81 o                         
  -4   8   8         36.43         38.15         2.48 o                         
  -3   8   8         78.79         79.60         3.41 o                         
  -2   8   8         45.02         41.33         1.75 o                         
  -1   8   8          1.67          2.21         0.83 o                         
   0   8   8         37.04         34.69         2.10 o                         
   1   8   8         20.04         22.41         2.07 o                         
   2   8   8         16.27         20.25         2.01 o                         
   3   8   8         73.14         83.54         4.16 o                         
   4   8   8         24.39         25.69         3.42 o                         
   5   8   8          0.01          0.42         1.66 o                         
   6   8   8        151.34        180.69         9.45 o                         
  -8   9   8         10.68         10.48         3.34 o                         
  -7   9   8         26.65         18.56         5.78 o                         
  -6   9   8         13.40         15.38         2.59 o                         
  -5   9   8        299.37        279.86         6.97 o                         
  -4   9   8         20.44         21.94         2.16 o                         
  -3   9   8          4.43          4.28         1.34 o                         
  -2   9   8         57.41         59.31         3.53 o                         
  -1   9   8         22.97         24.09         1.51 o                         
   0   9   8        116.49        121.30         3.69 o                         
   1   9   8         74.38         68.66         3.98 o                         
   2   9   8          2.05          1.71         1.32 o                         
   3   9   8          6.50          3.85         1.66 o                         
   4   9   8          1.88          2.70         1.94 o                         
   5   9   8         23.34         28.64         3.55 o                         
  -6  10   8          2.10          8.92         6.60 o                         
  -5  10   8         15.96         11.34         3.51 o                         
  -4  10   8        129.55        130.48         7.24 o                         
  -3  10   8         92.23         96.92         4.85 o                         
  -2  10   8          3.69          0.60         1.62 o                         
  -1  10   8         12.79         16.42         2.79 o                         
   0  10   8         55.79         62.95         5.35 o                         
   1  10   8          8.81         13.20         2.01 o                         
   2  10   8          8.09         12.19         2.26 o                         
 -13   1   9         49.20         43.70         3.09 o                         
 -12   1   9          1.04          0.73         0.93 o                         
 -11   1   9         21.37         17.76         1.35 o                         
 -10   1   9         96.37         92.67         2.64 o                         
  -9   1   9        149.73        145.44         3.57 o                         
  -8   1   9        511.03        506.78         5.60 o                         
  -7   1   9          2.74          4.08         0.56 o                         
  -6   1   9        309.35        324.24         3.82 o                         
  -5   1   9        137.07        137.78         2.12 o                         
  -4   1   9        222.19        220.67         3.20 o                         
  -3   1   9         53.21         62.46         2.22 o                         
  -2   1   9        381.52        418.03         4.20 o                         
  -1   1   9        106.42        116.20         2.50 o                         
   0   1   9          7.93          8.19         0.83 o                         
   1   1   9        248.37        250.21         4.68 o                         
   2   1   9         17.36         16.53         1.38 o                         
   3   1   9        134.42        121.24         4.56 o                         
   4   1   9         29.41         37.40         2.47 o                         
   5   1   9        101.75        103.90         4.32 o                         
   6   1   9         24.73         21.20         2.24 o                         
   7   1   9          9.60          8.94         2.20 o                         
   8   1   9        232.37        233.57        17.94 o                         
   9   1   9          4.55          4.85         3.27 o                         
 -13   2   9          2.43          2.06         2.25 o                         
 -12   2   9         25.33         26.98         2.62 o                         
 -11   2   9         34.99         35.30         2.14 o                         
 -10   2   9          7.18          6.28         0.94 o                         
  -9   2   9         25.32         24.91         1.48 o                         
  -8   2   9          7.07          9.34         0.99 o                         
  -7   2   9         76.45         81.80         2.17 o                         
  -6   2   9          0.26          1.62         0.61 o                         
  -5   2   9        354.71        375.53         6.42 o                         
  -4   2   9          0.94          1.45         0.43 o                         
  -3   2   9         18.81         26.59         0.98 o                         
  -2   2   9        143.28        155.23         2.83 o                         
  -1   2   9          6.45          5.84         0.65 o                         
   0   2   9         13.44         16.43         1.16 o                         
   1   2   9         44.31         44.27         2.07 o                         
   2   2   9        200.44        192.09         5.39 o                         
   3   2   9        572.66        547.08         9.60 o                         
   4   2   9         20.50         18.08         2.00 o                         
   5   2   9         42.94         41.31         3.58 o                         
   6   2   9          3.28          2.90         1.54 o                         
   7   2   9         41.31         40.05         3.71 o                         
   8   2   9         10.36         14.32         4.47 o                         
   9   2   9          4.01          4.25         3.51 o                         
 -13   3   9         41.62         32.34         3.47 o                         
 -12   3   9         18.33         17.28         1.91 o                         
 -11   3   9         74.91         72.57         2.92 o                         
 -10   3   9          0.25         -0.77         0.84 o                         
  -9   3   9         65.57         69.21         2.43 o                         
  -8   3   9         12.11         12.15         1.06 o                         
  -7   3   9          1.98          0.81         0.48 o                         
  -6   3   9          2.80          2.42         0.60 o                         
  -5   3   9        206.27        227.52         3.28 o                         
  -4   3   9         61.16         64.26         1.84 o                         
  -3   3   9        399.86        387.56         4.97 o                         
  -2   3   9        153.16        172.48         3.76 o                         
  -1   3   9          0.48          1.57         0.54 o                         
   0   3   9          7.81         10.33         1.13 o                         
   1   3   9         12.74         11.57         1.27 o                         
   2   3   9        240.19        225.03         5.56 o                         
   3   3   9        600.15        560.53        10.01 o                         
   4   3   9         27.09         27.65         2.54 o                         
   5   3   9        537.63        511.68        10.57 o                         
   6   3   9        134.01        140.00         5.93 o                         
   7   3   9         48.39         58.55         5.82 o                         
   8   3   9          0.87          0.43         3.02 o                         
   9   3   9        141.02        147.35        12.01 o                         
 -13   4   9         72.55         63.41         4.73 o                         
 -12   4   9         68.44         62.85         3.43 o                         
 -11   4   9        150.24        138.32         4.64 o                         
 -10   4   9         19.33         19.76         1.58 o                         
  -9   4   9         83.22         87.04         2.79 o                         
  -8   4   9        116.34        117.46         3.07 o                         
  -7   4   9        133.87        140.82         3.66 o                         
  -6   4   9        184.08        196.76         4.01 o                         
  -5   4   9        130.33        124.26         2.44 o                         
  -4   4   9         33.14         54.57         1.95 o                         
  -3   4   9          0.66         -0.03         0.55 o                         
  -2   4   9        373.77        373.97         6.43 o                         
  -1   4   9         21.49         17.91         1.41 o                         
   0   4   9        893.36        922.19         9.67 o                         
   1   4   9       1943.82       1907.48        20.72 o                         
   2   4   9        558.38        556.52         9.06 o                         
   3   4   9         33.07         27.04         2.25 o                         
   4   4   9         24.13         18.68         2.10 o                         
   5   4   9        252.21        237.08         7.46 o                         
   6   4   9         84.44         95.83         5.06 o                         
   7   4   9         15.05         13.47         2.89 o                         
   8   4   9         13.44         13.48         3.99 o                         
   9   4   9        270.18        298.57        14.51 o                         
 -12   5   9          0.22         -1.33         2.04 o                         
 -11   5   9          3.88          0.32         1.23 o                         
 -10   5   9          4.42          5.09         1.33 o                         
  -9   5   9          2.36          2.31         0.87 o                         
  -8   5   9         24.05         20.69         1.98 o                         
  -7   5   9         39.89         41.76         2.06 o                         
  -6   5   9       1035.28       1090.74        11.83 o                         
  -5   5   9         10.48         10.57         0.98 o                         
  -4   5   9        214.19        230.38         4.75 o                         
  -3   5   9        398.18        365.04         6.03 o                         
  -2   5   9        426.75        397.71         6.38 o                         
  -1   5   9        109.62        112.26         3.52 o                         
   0   5   9        401.48        363.78         7.05 o                         
   1   5   9         33.73         27.32         2.09 o                         
   2   5   9         67.38         56.32         3.09 o                         
   3   5   9        386.28        352.73         7.86 o                         
   4   5   9        468.14        462.42        10.25 o                         
   5   5   9        105.75        100.21         5.06 o                         
   6   5   9         11.71         13.43         3.50 o                         
   7   5   9          0.46          3.61         2.54 o                         
   8   5   9         20.14         20.62         3.84 o                         
 -11   6   9          7.86          7.75         1.90 o                         
 -10   6   9          2.48          2.54         1.57 o                         
  -9   6   9         34.03         33.67         2.71 o                         
  -8   6   9          0.02         -1.00         1.52 o                         
  -7   6   9         65.46         70.66         2.75 o                         
  -6   6   9         44.13         47.48         2.25 o                         
  -5   6   9         30.87         25.86         1.26 o                         
  -4   6   9        248.99        251.92         4.54 o                         
  -3   6   9         33.12         29.90         1.91 o                         
  -2   6   9        317.14        324.34         6.02 o                         
  -1   6   9       1110.84       1071.71        11.77 o                         
   0   6   9          1.18          0.45         0.98 o                         
   1   6   9         40.02         34.90         2.84 o                         
   2   6   9        126.01        119.25         4.69 o                         
   3   6   9         14.96         16.05         1.94 o                         
   4   6   9          0.44          2.07         1.28 o                         
   5   6   9          1.68         -1.10         1.47 o                         
   6   6   9          5.24          5.00         2.22 o                         
   7   6   9         10.93         18.51         3.40 o                         
 -11   7   9          6.49         11.19         2.54 o                         
 -10   7   9         28.03         26.89         3.19 o                         
  -9   7   9        879.03        945.01        18.62 o                         
  -8   7   9        256.32        240.87         8.31 o                         
  -7   7   9        227.95        210.22         6.77 o                         
  -6   7   9         29.45         33.86         2.76 o                         
  -5   7   9         67.05         70.25         2.87 o                         
  -4   7   9         30.77         29.80         1.69 o                         
  -3   7   9         26.11         27.44         2.17 o                         
  -2   7   9        196.11        171.55         4.51 o                         
  -1   7   9         77.93         58.41         2.80 o                         
   0   7   9         22.90         17.37         1.97 o                         
   1   7   9         72.82         68.94         4.10 o                         
   2   7   9          2.35          2.35         1.38 o                         
   3   7   9          7.14          5.03         1.70 o                         
   4   7   9         30.55         32.51         3.38 o                         
   5   7   9         80.66         86.36         8.50 o                         
   6   7   9        184.04        202.32         9.58 o                         
  -9   8   9         15.59         12.18         2.84 o                         
  -8   8   9        227.73        226.14         9.39 o                         
  -7   8   9        139.37        137.89         6.71 o                         
  -6   8   9          0.16          2.47         1.85 o                         
  -5   8   9         25.98         20.90         1.86 o                         
  -4   8   9        148.21        155.03         5.11 o                         
  -3   8   9        497.57        447.27         6.31 o                         
  -2   8   9         89.46         80.52         3.11 o                         
  -1   8   9         56.66         54.94         2.73 o                         
   0   8   9          9.06         12.89         1.85 o                         
   1   8   9          0.02         -0.01         1.62 o                         
   2   8   9          0.72          4.03         1.71 o                         
   3   8   9         20.13         20.57         2.23 o                         
   4   8   9        166.42        200.44         6.63 o                         
   5   8   9         70.20         95.29         5.92 o                         
  -8   9   9          5.21          9.62         3.28 o                         
  -7   9   9         18.65         18.25         3.12 o                         
  -6   9   9         67.44         70.98         7.70 o                         
  -5   9   9          6.81          4.54         2.62 o                         
  -4   9   9         11.42         12.97         2.06 o                         
  -3   9   9         72.93         65.93         4.03 o                         
  -2   9   9         26.82         26.11         1.44 o                         
  -1   9   9          2.57          0.66         0.88 o                         
   0   9   9          4.67          3.61         1.40 o                         
   1   9   9          8.07         13.82         1.87 o                         
   2   9   9        111.70        113.81        11.41 o                         
   3   9   9          1.62          2.62         1.82 o                         
   4   9   9         35.08         51.78         6.91 o                         
  -5  10   9        125.40        104.59         7.61 o                         
  -4  10   9         10.38          9.70         2.61 o                         
  -3  10   9          4.80          6.74         1.87 o                         
  -2  10   9         27.94         37.49         3.29 o                         
  -1  10   9        122.55        148.92        10.25 o                         
   0  10   9        266.92        313.59        10.44 o                         
   1  10   9          3.53         11.17         3.00 o                         
 -13   0  10        806.84        699.02        34.71 o                         
 -12   0  10          0.87          3.61         1.70 o                         
 -11   0  10        507.22        538.69        11.86 o                         
 -10   0  10        295.37        286.99         7.17 o                         
  -9   0  10       1008.51       1050.21        15.82 o                         
  -8   0  10        424.49        424.89         6.98 o                         
  -7   0  10        351.84        330.73         7.79 o                         
  -6   0  10         45.17         40.52         2.33 o                         
  -5   0  10        185.66        180.40         4.95 o                         
  -4   0  10       5371.79       5944.55        32.84 o                         
  -3   0  10         65.77         77.61         3.33 o                         
  -2   0  10        127.39        150.56         4.11 o                         
  -1   0  10        108.47        140.81         4.05 o                         
   0   0  10          8.45         11.70         1.37 o                         
   1   0  10         30.42         23.57         2.04 o                         
   2   0  10        400.30        336.89         7.91 o                         
   3   0  10         73.52         57.66         4.25 o                         
   4   0  10        132.39        141.17         6.96 o                         
   5   0  10       1907.79       1869.62        26.35 o                         
   6   0  10        738.09        664.84        16.68 o                         
   7   0  10        138.07        100.73        12.62 o                         
   8   0  10         57.98         71.40        11.97 o                         
   9   0  10        103.27        100.78        14.48 o                         
 -13   1  10         16.95         19.07         3.00 o                         
 -12   1  10         64.31         51.71         3.36 o                         
 -11   1  10        446.43        431.40         6.87 o                         
 -10   1  10         30.02         23.41         1.38 o                         
  -9   1  10          0.02          0.65         0.58 o                         
  -8   1  10        138.47        136.93         2.81 o                         
  -7   1  10        224.94        229.37         3.82 o                         
  -6   1  10         19.95         22.08         1.06 o                         
  -5   1  10         61.95         75.50         2.27 o                         
  -4   1  10         41.70         36.01         1.78 o                         
  -3   1  10        294.91        334.15         4.38 o                         
  -2   1  10        169.59        203.24         3.15 o                         
  -1   1  10        127.15        126.55         3.08 o                         
   0   1  10        110.27        108.42         3.09 o                         
   1   1  10         85.00         90.90         3.02 o                         
   2   1  10        554.46        562.23         8.43 o                         
   3   1  10        662.56        627.19         8.75 o                         
   4   1  10        356.97        320.81         6.69 o                         
   5   1  10        314.54        276.80         8.01 o                         
   6   1  10         36.45         36.38         3.58 o                         
   7   1  10          3.70          6.03         3.21 o                         
   8   1  10          6.31          7.75         3.88 o                         
   9   1  10         16.77         18.17         4.75 o                         
 -13   2  10          4.71          1.34         1.68 o                         
 -12   2  10         25.17         19.96         1.79 o                         
 -11   2  10          7.84          8.75         1.31 o                         
 -10   2  10          7.75          7.03         1.07 o                         
  -9   2  10         92.21         95.57         2.98 o                         
  -8   2  10        230.83        225.75         5.06 o                         
  -7   2  10          0.73          1.39         0.78 o                         
  -6   2  10        121.82        115.77         2.45 o                         
  -5   2  10         59.40         63.53         2.60 o                         
  -4   2  10        195.11        186.56         3.50 o                         
  -3   2  10        123.86        114.28         2.13 o                         
  -2   2  10        128.73        126.85         2.69 o                         
  -1   2  10        144.96        154.22         3.16 o                         
   0   2  10        133.37        125.75         3.19 o                         
   1   2  10        329.43        317.70         5.37 o                         
   2   2  10        141.09        134.92         4.34 o                         
   3   2  10         59.92         61.66         3.14 o                         
   4   2  10        309.16        290.76         7.00 o                         
   5   2  10          0.77          3.12         1.33 o                         
   6   2  10         37.18         32.93         3.06 o                         
   7   2  10          4.84          4.51         2.78 o                         
   8   2  10         21.79         31.55         5.82 o                         
   9   2  10          3.83          4.33         9.51 o                         
 -13   3  10          2.53          3.06         2.22 o                         
 -12   3  10         63.35         64.61         3.56 o                         
 -11   3  10         29.04         25.88         1.86 o                         
 -10   3  10         10.79         10.23         1.11 o                         
  -9   3  10          9.74         12.11         1.11 o                         
  -8   3  10        138.81        142.02         3.45 o                         
  -7   3  10         25.58         24.45         1.58 o                         
  -6   3  10        165.62        165.15         3.25 o                         
  -5   3  10        279.84        292.27         4.12 o                         
  -4   3  10        130.08        142.21         3.42 o                         
  -3   3  10          0.06          0.90         0.46 o                         
  -2   3  10         71.30         65.57         2.10 o                         
  -1   3  10        105.44        100.61         2.70 o                         
   0   3  10        780.06        782.72         8.85 o                         
   1   3  10       1124.99       1116.03        12.73 o                         
   2   3  10        167.04        165.58         4.99 o                         
   3   3  10         36.09         32.13         2.56 o                         
   4   3  10         78.86         80.46         4.24 o                         
   5   3  10          6.87          5.25         1.41 o                         
   6   3  10          3.46          3.64         1.74 o                         
   7   3  10         13.80         19.44         3.24 o                         
   8   3  10          9.31          5.86         3.90 o                         
 -12   4  10          0.11          1.42         1.85 o                         
 -11   4  10         64.20         60.69         3.35 o                         
 -10   4  10         47.90         44.15         2.25 o                         
  -9   4  10          9.33          6.88         0.90 o                         
  -8   4  10          0.86          1.22         0.71 o                         
  -7   4  10        558.40        580.71         7.41 o                         
  -6   4  10        860.87        902.20        10.10 o                         
  -5   4  10        136.68        141.36         2.85 o                         
  -4   4  10          1.72          3.19         0.64 o                         
  -3   4  10        234.36        222.99         4.20 o                         
  -2   4  10         27.33         36.00         2.16 o                         
  -1   4  10        433.71        437.44         6.25 o                         
   0   4  10        600.98        610.74         8.77 o                         
   1   4  10        209.52        202.43         4.94 o                         
   2   4  10        612.38        575.52         9.61 o                         
   3   4  10        110.57        107.41         4.82 o                         
   4   4  10          0.01         -0.51         1.35 o                         
   5   4  10          6.32          8.93         1.67 o                         
   6   4  10         52.95         61.01         5.13 o                         
   7   4  10        242.93        262.96        11.23 o                         
   8   4  10          1.16          4.62         2.48 o                         
 -12   5  10        138.06        120.60         6.20 o                         
 -11   5  10         49.86         45.29         2.82 o                         
 -10   5  10        115.27        109.11         3.44 o                         
  -9   5  10         52.92         49.60         2.38 o                         
  -8   5  10         96.41         94.44         3.21 o                         
  -7   5  10        219.29        217.21         5.00 o                         
  -6   5  10          2.28          3.91         0.88 o                         
  -5   5  10        107.66         95.68         2.65 o                         
  -4   5  10        468.89        500.70         6.38 o                         
  -3   5  10          5.93          4.49         0.78 o                         
  -2   5  10          8.95          8.23         1.24 o                         
  -1   5  10          5.85          8.45         1.03 o                         
   0   5  10          1.05          1.29         0.93 o                         
   1   5  10        238.04        231.58         6.21 o                         
   2   5  10        397.42        380.42         8.15 o                         
   3   5  10         13.91         17.49         1.97 o                         
   4   5  10         72.02         67.88         4.23 o                         
   5   5  10        141.57        135.75         7.57 o                         
   6   5  10          6.14         10.51         2.89 o                         
   7   5  10          1.15          1.42         3.47 o                         
 -11   6  10         14.99         12.65         3.67 o                         
 -10   6  10          0.31          0.01         1.19 o                         
  -9   6  10         68.76         70.56         3.84 o                         
  -8   6  10         74.40         71.53         3.00 o                         
  -7   6  10         29.08         28.20         1.90 o                         
  -6   6  10        104.26        101.12         3.46 o                         
  -5   6  10        284.90        284.45         6.10 o                         
  -4   6  10        211.10        189.69         4.66 o                         
  -3   6  10        431.39        437.64         7.15 o                         
  -2   6  10         23.18         23.94         1.90 o                         
  -1   6  10          0.13          0.68         1.03 o                         
   0   6  10        247.92        217.02         5.94 o                         
   1   6  10         54.13         56.21         3.34 o                         
   2   6  10        216.82        201.75         6.29 o                         
   3   6  10        267.85        250.47         7.19 o                         
   4   6  10          4.53          9.04         2.09 o                         
   5   6  10          3.84          1.28         1.98 o                         
   6   6  10         53.10         54.62         5.30 o                         
   7   6  10        220.82        229.62        11.13 o                         
 -10   7  10          2.63          5.07         3.18 o                         
  -9   7  10        306.99        305.57         9.92 o                         
  -8   7  10        336.79        353.94        10.01 o                         
  -7   7  10         13.10         12.84         1.23 o                         
  -6   7  10         57.11         66.50         4.08 o                         
  -5   7  10        161.82        169.14         3.68 o                         
  -4   7  10          0.69          1.28         1.01 o                         
  -3   7  10        101.49        103.13         3.59 o                         
  -2   7  10         63.18         61.99         2.93 o                         
  -1   7  10          3.28          2.05         1.75 o                         
   0   7  10         23.34         21.92         2.25 o                         
   1   7  10        113.91        102.27         4.44 o                         
   2   7  10         26.18         21.19         2.33 o                         
   3   7  10          0.45         -1.60         1.60 o                         
   4   7  10         10.26          9.26         2.46 o                         
   5   7  10         46.08         54.23         6.24 o                         
   6   7  10         64.09         61.84         5.80 o                         
  -9   8  10          1.77         -2.67         3.86 o                         
  -8   8  10         80.79         75.37         5.70 o                         
  -7   8  10         46.08         36.94         3.59 o                         
  -6   8  10          3.32          5.32         1.93 o                         
  -5   8  10         11.66         14.02         1.83 o                         
  -4   8  10         59.35         59.71         2.90 o                         
  -3   8  10        149.67        142.72         4.04 o                         
  -2   8  10         33.80         35.15         2.36 o                         
  -1   8  10        162.51        153.65         5.47 o                         
   0   8  10          6.58          7.21         1.79 o                         
   1   8  10         65.85         70.22         5.88 o                         
   2   8  10          7.15          8.21         1.90 o                         
   3   8  10         30.12         30.73         3.92 o                         
   4   8  10          0.94          2.50         2.00 o                         
  -7   9  10         75.38         75.48         7.84 o                         
  -6   9  10         14.19         11.45         3.16 o                         
  -5   9  10         59.81         69.30         6.62 o                         
  -4   9  10         23.91         23.95         2.57 o                         
  -3   9  10        111.71        133.28         5.39 o                         
  -2   9  10        210.56        203.52         5.20 o                         
  -1   9  10          3.73          1.47         2.56 o                         
   0   9  10         24.59         21.47         2.85 o                         
   1   9  10         13.55         14.71         2.52 o                         
   2   9  10         61.30         70.18         6.39 o                         
   3   9  10          5.95          6.99         2.51 o                         
  -4  10  10         15.49         11.12         3.33 o                         
  -3  10  10         11.04         10.27         2.54 o                         
  -2  10  10         95.17        101.62         6.33 o                         
  -1  10  10         28.51         45.88         4.47 o                         
   0  10  10         20.24         29.14         3.74 o                         
 -13   1  11        123.12        127.43         6.32 o                         
 -12   1  11         69.85         67.68         3.44 o                         
 -11   1  11         22.97         22.49         1.58 o                         
 -10   1  11         14.67         13.74         1.07 o                         
  -9   1  11         77.24         87.43         2.31 o                         
  -8   1  11          6.06          5.05         0.71 o                         
  -7   1  11          7.94          6.08         0.71 o                         
  -6   1  11        332.39        352.75         5.07 o                         
  -5   1  11         40.99         48.55         2.15 o                         
  -4   1  11         19.46         19.81         1.41 o                         
  -3   1  11        824.52        875.57        10.58 o                         
  -2   1  11        578.74        598.91         5.74 o                         
  -1   1  11          2.36          3.02         0.70 o                         
   0   1  11        366.51        353.10         5.82 o                         
   1   1  11        667.85        655.16        11.12 o                         
   2   1  11         30.76         28.79         1.92 o                         
   3   1  11         44.29         39.69         2.40 o                         
   4   1  11          1.63          3.12         2.04 o                         
   5   1  11         73.83         63.48         3.73 o                         
   6   1  11         36.37         28.93         4.21 o                         
   7   1  11         39.48         47.49         6.50 o                         
   8   1  11          2.13          3.43         3.90 o                         
 -13   2  11          3.04          5.55         1.58 o                         
 -12   2  11         47.16         46.06         2.70 o                         
 -11   2  11         31.01         30.61         2.10 o                         
 -10   2  11          5.82          6.32         1.16 o                         
  -9   2  11         43.87         44.00         2.05 o                         
  -8   2  11         10.47         12.24         1.26 o                         
  -7   2  11         29.58         30.34         1.50 o                         
  -6   2  11         86.32         85.54         2.12 o                         
  -5   2  11          1.15          1.32         0.58 o                         
  -4   2  11          0.28          0.57         0.59 o                         
  -3   2  11          3.48          3.92         0.59 o                         
  -2   2  11         15.11         13.26         1.00 o                         
  -1   2  11        246.57        234.96         4.31 o                         
   0   2  11       1162.85       1156.99        10.17 o                         
   1   2  11         75.83         68.42         2.81 o                         
   2   2  11        174.40        179.72         4.79 o                         
   3   2  11        338.80        339.58         7.52 o                         
   4   2  11         17.76         13.25         1.82 o                         
   5   2  11          7.20          5.43         1.58 o                         
   6   2  11          8.80          5.91         2.36 o                         
   7   2  11          3.78         -0.22         2.32 o                         
   8   2  11         13.73         17.56         4.84 o                         
 -13   3  11        107.37        109.16         5.60 o                         
 -12   3  11          0.41          1.55         1.05 o                         
 -11   3  11         27.08         29.59         2.05 o                         
 -10   3  11         14.83         12.18         1.26 o                         
  -9   3  11         26.91         27.69         1.64 o                         
  -8   3  11         98.33         97.37         2.56 o                         
  -7   3  11        363.91        373.37         6.29 o                         
  -6   3  11       1037.30       1080.53         9.48 o                         
  -5   3  11          8.38          6.66         0.70 o                         
  -4   3  11         19.91         17.18         0.94 o                         
  -3   3  11         36.95         33.78         1.43 o                         
  -2   3  11          4.22          7.97         0.83 o                         
  -1   3  11         60.40         57.63         2.26 o                         
   0   3  11        264.17        249.40         4.92 o                         
   1   3  11         54.64         59.17         2.61 o                         
   2   3  11       1386.88       1333.34        17.39 o                         
   3   3  11        208.13        215.38         6.82 o                         
   4   3  11         47.66         51.24         3.57 o                         
   5   3  11          7.32          9.71         1.95 o                         
   6   3  11        219.41        236.13        10.51 o                         
   7   3  11         28.72         33.06         4.19 o                         
   8   3  11         67.85         71.55         6.58 o                         
 -12   4  11         35.51         39.91         3.09 o                         
 -11   4  11         27.38         26.29         1.93 o                         
 -10   4  11         45.90         42.82         2.35 o                         
  -9   4  11          0.95          1.51         0.88 o                         
  -8   4  11         75.72         77.51         2.55 o                         
  -7   4  11          0.06         -0.22         0.65 o                         
  -6   4  11        183.90        186.26         3.85 o                         
  -5   4  11        692.10        693.92         7.03 o                         
  -4   4  11        329.61        342.63         5.21 o                         
  -3   4  11        539.76        569.34         6.98 o                         
  -2   4  11        979.09        993.61         9.27 o                         
  -1   4  11        483.45        472.71         6.79 o                         
   0   4  11        304.40        297.36         5.99 o                         
   1   4  11        422.58        443.92         7.61 o                         
   2   4  11        392.55        385.86         8.16 o                         
   3   4  11         75.94         76.21         4.29 o                         
   4   4  11          9.80          9.51         1.93 o                         
   5   4  11        185.34        178.67         7.95 o                         
   6   4  11        157.48        164.46         8.82 o                         
   7   4  11         75.06         82.37         6.71 o                         
 -12   5  11         10.84          9.39         2.20 o                         
 -11   5  11         99.80        100.13         5.08 o                         
 -10   5  11         15.18         12.43         1.32 o                         
  -9   5  11        187.04        175.51         4.27 o                         
  -8   5  11         23.40         25.95         1.73 o                         
  -7   5  11         22.07         22.74         1.54 o                         
  -6   5  11        221.04        216.75         4.86 o                         
  -5   5  11         18.91         12.42         1.56 o                         
  -4   5  11          0.01         -0.68         0.68 o                         
  -3   5  11        567.36        544.52         7.19 o                         
  -2   5  11          4.40          5.08         1.14 o                         
  -1   5  11         59.59         67.42         2.76 o                         
   0   5  11        219.28        204.74         5.23 o                         
   1   5  11        435.56        433.22         7.83 o                         
   2   5  11        194.91        186.84         5.97 o                         
   3   5  11          3.58          5.39         1.44 o                         
   4   5  11         31.37         27.10         3.34 o                         
   5   5  11         56.18         55.28         5.32 o                         
   6   5  11          7.56          8.17         2.50 o                         
   7   5  11         44.77         44.71         6.60 o                         
 -11   6  11          0.00          2.17         2.06 o                         
 -10   6  11         37.08         38.03         2.98 o                         
  -9   6  11          0.11          0.35         1.27 o                         
  -8   6  11         29.79         26.28         2.12 o                         
  -7   6  11        111.06        125.15         4.01 o                         
  -6   6  11          0.34          0.20         1.02 o                         
  -5   6  11         75.21         77.11         2.73 o                         
  -4   6  11        459.00        454.88         6.63 o                         
  -3   6  11          2.49          3.50         1.04 o                         
  -2   6  11          1.33          0.86         1.28 o                         
  -1   6  11         49.63         51.24         2.92 o                         
   0   6  11          0.47         -0.56         1.13 o                         
   1   6  11          4.04          2.82         1.01 o                         
   2   6  11         21.94         10.68         1.71 o                         
   3   6  11         24.89         27.53         2.91 o                         
   4   6  11         72.72         71.90         9.07 o                         
   5   6  11          4.98          4.52         2.55 o                         
   6   6  11          1.67          2.31         2.56 o                         
 -10   7  11        218.12        199.34         8.11 o                         
  -9   7  11          6.38          6.93         3.49 o                         
  -8   7  11         36.83         32.89         3.11 o                         
  -7   7  11          9.50          9.47         1.43 o                         
  -6   7  11         25.63         25.73         1.94 o                         
  -5   7  11        223.10        214.88         5.76 o                         
  -4   7  11         21.29         18.76         1.73 o                         
  -3   7  11          6.76          7.81         1.27 o                         
  -2   7  11         22.92         29.44         2.20 o                         
  -1   7  11        138.48        135.11         5.33 o                         
   0   7  11          1.01          1.22         1.24 o                         
   1   7  11         37.43         33.99         3.20 o                         
   2   7  11          2.75          3.64         1.63 o                         
   3   7  11        188.40        206.35         9.32 o                         
   4   7  11        143.36        184.86         8.12 o                         
   5   7  11         20.99         11.78         3.52 o                         
  -9   8  11         10.49         12.51         3.94 o                         
  -8   8  11         21.46         23.26         3.79 o                         
  -7   8  11        204.71        216.48         8.35 o                         
  -6   8  11         23.88         18.44         2.77 o                         
  -5   8  11         42.04         37.87         2.07 o                         
  -4   8  11          2.12          1.07         0.94 o                         
  -3   8  11         58.69         51.97         2.69 o                         
  -2   8  11          6.88          3.23         1.22 o                         
  -1   8  11         20.82         14.62         2.13 o                         
   0   8  11          0.17         -0.28         1.67 o                         
   1   8  11        112.64        128.57         5.76 o                         
   2   8  11          5.78         14.48         2.14 o                         
   3   8  11          0.43          2.09         1.97 o                         
   4   8  11          8.43         15.03         3.17 o                         
  -7   9  11          4.16          4.27         3.29 o                         
  -6   9  11          7.29          5.18         2.58 o                         
  -5   9  11          4.04          8.87         3.06 o                         
  -4   9  11         20.01         34.24         4.00 o                         
  -3   9  11         23.66         26.13         2.81 o                         
  -2   9  11         12.51         11.48         2.10 o                         
  -1   9  11         65.62         55.59         3.66 o                         
   0   9  11          2.30          4.36         1.95 o                         
   1   9  11         28.72         26.17         3.68 o                         
   2   9  11          7.61         12.89         2.53 o                         
 -13   0  12        312.33        281.07        11.47 o                         
 -12   0  12       1255.98       1112.91        48.57 o                         
 -11   0  12        386.10        381.75         9.15 o                         
 -10   0  12         34.12         35.44         2.69 o                         
  -9   0  12        241.32        238.05         7.34 o                         
  -8   0  12        706.15        723.02        17.07 o                         
  -7   0  12       1383.48       1458.68        15.35 o                         
  -6   0  12        590.28        617.90        10.65 o                         
  -5   0  12        639.14        689.09        10.79 o                         
  -4   0  12          0.01          0.21         0.92 o                         
  -3   0  12        197.52        230.34         8.02 o                         
  -2   0  12         30.17         31.20         2.56 o                         
  -1   0  12         55.49         48.77         2.73 o                         
   0   0  12          3.14          6.45         1.21 o                         
   1   0  12          2.44          3.87         1.21 o                         
   2   0  12        425.90        416.17         9.65 o                         
   3   0  12       1258.60       1161.64        23.32 o                         
   4   0  12        344.18        299.94         9.10 o                         
   5   0  12         21.05         19.31         3.06 o                         
   6   0  12          3.40          2.68         3.60 o                         
   7   0  12         71.58         98.37        13.96 o                         
 -13   1  12         22.72         19.59         2.44 o                         
 -12   1  12         48.26         54.23         3.31 o                         
 -11   1  12        269.24        259.61         6.09 o                         
 -10   1  12         82.95         73.50         2.50 o                         
  -9   1  12          0.74          1.36         0.70 o                         
  -8   1  12          4.16          4.84         0.90 o                         
  -7   1  12         39.88         37.91         2.03 o                         
  -6   1  12        154.01        160.99         4.05 o                         
  -5   1  12        129.70        135.12         3.72 o                         
  -4   1  12        427.58        474.44         6.98 o                         
  -3   1  12        201.47        198.93         6.19 o                         
  -2   1  12          0.05          1.11         0.49 o                         
  -1   1  12        339.00        328.99         5.46 o                         
   0   1  12        487.20        475.24         7.59 o                         
   1   1  12        226.59        204.13         4.93 o                         
   2   1  12        267.69        229.53         5.55 o                         
   3   1  12         28.94         31.73         2.25 o                         
   4   1  12         41.91         35.40         2.55 o                         
   5   1  12         58.88         45.05         3.89 o                         
   6   1  12         29.06         30.76         4.27 o                         
   7   1  12         31.71         24.10         5.21 o                         
 -13   2  12         11.03         10.31         3.67 o                         
 -12   2  12          6.66         10.84         1.68 o                         
 -11   2  12         11.61         11.81         1.41 o                         
 -10   2  12          1.97          4.67         1.36 o                         
  -9   2  12        171.47        173.58         4.44 o                         
  -8   2  12         51.52         50.31         2.01 o                         
  -7   2  12          0.62          0.08         0.58 o                         
  -6   2  12        131.64        128.17         2.46 o                         
  -5   2  12         65.39         65.92         2.17 o                         
  -4   2  12         69.32         71.59         2.36 o                         
  -3   2  12         99.12         84.13         2.25 o                         
  -2   2  12        339.31        358.67         4.93 o                         
  -1   2  12        478.89        491.97         6.65 o                         
   0   2  12          3.24          6.38         0.88 o                         
   1   2  12        903.03        876.47        10.37 o                         
   2   2  12        174.97        180.78         5.01 o                         
   3   2  12        210.58        195.58         5.46 o                         
   4   2  12         12.51         12.49         1.96 o                         
   5   2  12        147.55        146.11         6.98 o                         
   6   2  12        134.71        129.88         7.82 o                         
   7   2  12          0.32         -1.81         2.54 o                         
 -12   3  12          3.01          1.86         1.22 o                         
 -11   3  12         95.98         91.94         4.00 o                         
 -10   3  12         15.36         15.85         1.89 o                         
  -9   3  12          3.52          3.80         0.86 o                         
  -8   3  12          0.54          2.58         0.91 o                         
  -7   3  12        157.41        162.95         3.70 o                         
  -6   3  12         32.46         29.02         1.55 o                         
  -5   3  12        105.07        109.34         3.04 o                         
  -4   3  12        187.16        178.37         6.11 o                         
  -3   3  12         41.13         45.28         1.71 o                         
  -2   3  12        730.22        770.63         7.66 o                         
  -1   3  12        540.75        533.20         7.12 o                         
   0   3  12         15.34         22.22         1.58 o                         
   1   3  12          6.71          2.03         0.98 o                         
   2   3  12          2.23          2.99         1.08 o                         
   3   3  12         86.46         86.47         4.17 o                         
   4   3  12         40.07         43.64         3.27 o                         
   5   3  12         33.08         37.10         3.80 o                         
   6   3  12         78.15         94.42         6.88 o                         
   7   3  12        227.46        240.01        11.50 o                         
 -12   4  12          0.20          2.66         1.44 o                         
 -11   4  12          0.61          1.44         1.43 o                         
 -10   4  12         24.86         24.73         1.81 o                         
  -9   4  12        102.68        100.53         4.11 o                         
  -8   4  12        223.95        208.84         5.90 o                         
  -7   4  12          2.25          2.24         0.71 o                         
  -6   4  12        171.76        175.51         4.26 o                         
  -5   4  12        125.08        121.00         3.04 o                         
  -4   4  12        467.33        455.04         7.14 o                         
  -3   4  12        146.20        139.60         3.24 o                         
  -2   4  12         75.13         69.47         2.64 o                         
  -1   4  12        430.34        406.23         6.48 o                         
   0   4  12        113.52        125.40         3.79 o                         
   1   4  12        195.76        197.08         5.27 o                         
   2   4  12          3.91          2.96         1.10 o                         
   3   4  12         36.50         30.58         2.84 o                         
   4   4  12        516.49        512.12        12.76 o                         
   5   4  12          0.07          2.35         2.12 o                         
   6   4  12         48.34         55.53         5.68 o                         
 -11   5  12          0.70          0.53         1.24 o                         
 -10   5  12         19.33         15.53         1.77 o                         
  -9   5  12         36.50         33.28         1.96 o                         
  -8   5  12          0.29          0.29         1.10 o                         
  -7   5  12         76.30         74.21         3.04 o                         
  -6   5  12         24.40         23.70         1.73 o                         
  -5   5  12         59.28         56.17         2.24 o                         
  -4   5  12         42.15         36.89         1.98 o                         
  -3   5  12         63.97         56.38         2.48 o                         
  -2   5  12        205.77        186.18         4.42 o                         
  -1   5  12        248.38        254.37         5.82 o                         
   0   5  12        359.56        352.26         8.13 o                         
   1   5  12        100.41         94.22         3.91 o                         
   2   5  12         18.01         18.97         1.85 o                         
   3   5  12          1.85          0.81         1.73 o                         
   4   5  12         13.68         10.71         2.74 o                         
   5   5  12          0.36          1.08         2.27 o                         
   6   5  12         15.65         12.61         3.97 o                         
 -10   6  12          0.71          0.54         1.14 o                         
  -9   6  12          7.72          4.13         1.38 o                         
  -8   6  12         87.78         86.35         4.90 o                         
  -7   6  12          0.17          2.23         1.31 o                         
  -6   6  12         11.70         13.48         1.58 o                         
  -5   6  12        106.53        105.43         3.18 o                         
  -4   6  12         15.73         18.27         1.54 o                         
  -3   6  12        143.25        142.10         4.03 o                         
  -2   6  12          1.45          1.92         1.13 o                         
  -1   6  12         63.76         57.16         3.15 o                         
   0   6  12         74.08         67.65         3.28 o                         
   1   6  12          2.95          4.87         1.24 o                         
   2   6  12          1.37          2.51         1.28 o                         
   3   6  12          0.01          0.36         1.85 o                         
   4   6  12         85.76         87.18        10.54 o                         
   5   6  12          4.14          7.45         2.85 o                         
  -9   7  12         82.03         78.42         8.61 o                         
  -8   7  12          0.02          1.80         1.51 o                         
  -7   7  12          0.51          2.64         1.27 o                         
  -6   7  12        171.42        193.66         8.12 o                         
  -5   7  12         90.48         85.22         2.83 o                         
  -4   7  12          0.04          1.93         0.99 o                         
  -3   7  12         69.46         67.34         3.41 o                         
  -2   7  12        123.26        125.23         4.59 o                         
  -1   7  12         73.00         60.74         4.07 o                         
   0   7  12          1.81          4.94         1.41 o                         
   1   7  12          3.55          3.90         1.36 o                         
   2   7  12        111.82        134.41         5.83 o                         
   3   7  12        127.92        138.42         7.06 o                         
   4   7  12         48.45         67.93         5.93 o                         
  -8   8  12          7.66         10.98         4.25 o                         
  -7   8  12         67.06         65.79         5.68 o                         
  -6   8  12          9.88          9.33         2.20 o                         
  -5   8  12         63.77         58.65         2.73 o                         
  -4   8  12        111.27         93.85         4.87 o                         
  -3   8  12         26.56         25.20         2.29 o                         
  -2   8  12         76.52         76.15         3.78 o                         
  -1   8  12          1.89          1.19         2.14 o                         
   0   8  12         41.99         47.00         3.68 o                         
   1   8  12         24.22         30.53         3.11 o                         
   2   8  12         11.93         15.70         2.54 o                         
  -5   9  12         74.62         76.96         7.16 o                         
  -4   9  12          0.56          4.06         3.14 o                         
  -3   9  12          0.03          5.20         1.96 o                         
  -2   9  12         88.51         93.17         5.66 o                         
  -1   9  12          0.18         -2.50         2.50 o                         
   0   9  12          6.91          7.21         2.42 o                         
 -13   1  13         96.93         94.81         6.76 o                         
 -12   1  13         18.74         19.09         2.24 o                         
 -11   1  13         10.81          9.94         1.41 o                         
 -10   1  13        139.10        139.33         5.37 o                         
  -9   1  13        237.57        245.67         6.42 o                         
  -8   1  13        128.83        120.96         4.43 o                         
  -7   1  13          6.49          6.95         1.08 o                         
  -6   1  13       1212.65       1286.59        11.90 o                         
  -5   1  13         95.79        100.06         3.38 o                         
  -4   1  13        212.28        208.54         4.87 o                         
  -3   1  13         18.92         20.65         1.43 o                         
  -2   1  13        308.08        313.57         5.45 o                         
  -1   1  13          0.78         -0.04         0.72 o                         
   0   1  13          0.58          1.24         0.84 o                         
   1   1  13          0.01          0.50         0.88 o                         
   2   1  13          6.06          5.17         1.15 o                         
   3   1  13        151.06        130.06         4.63 o                         
   4   1  13        117.69        109.51         5.19 o                         
   5   1  13          0.27         -0.95         1.62 o                         
   6   1  13         56.12         52.39         5.54 o                         
   7   1  13         25.56         22.78         4.78 o                         
 -12   2  13          1.22         -0.34         1.69 o                         
 -11   2  13         53.28         50.79         2.86 o                         
 -10   2  13        240.33        233.98         4.85 o                         
  -9   2  13         34.00         31.56         1.62 o                         
  -8   2  13        165.00        164.93         5.28 o                         
  -7   2  13         49.94         59.99         2.59 o                         
  -6   2  13          0.63          0.36         0.86 o                         
  -5   2  13          3.27          2.39         0.61 o                         
  -4   2  13        156.33        160.57         3.82 o                         
  -3   2  13        587.04        591.06         7.67 o                         
  -2   2  13        272.93        269.69         4.68 o                         
  -1   2  13         12.43         18.96         1.47 o                         
   0   2  13        345.90        343.47         6.45 o                         
   1   2  13        486.48        437.75         7.66 o                         
   2   2  13         22.78         21.36         2.31 o                         
   3   2  13         17.29         13.13         1.67 o                         
   4   2  13          0.03          0.63         1.61 o                         
   5   2  13         47.68         53.05         5.07 o                         
   6   2  13         76.00         84.67         6.80 o                         
 -12   3  13          6.46          3.87         1.68 o                         
 -11   3  13         54.92         55.99         3.16 o                         
 -10   3  13        323.73        324.46         6.30 o                         
  -9   3  13        986.20        978.02        13.21 o                         
  -8   3  13         47.51         49.27         2.21 o                         
  -7   3  13         55.81         59.08         2.24 o                         
  -6   3  13         46.91         44.97         2.01 o                         
  -5   3  13         27.13         24.07         1.68 o                         
  -4   3  13         74.69         68.24         2.75 o                         
  -3   3  13          7.28          5.14         1.31 o                         
  -2   3  13          8.74          5.71         0.91 o                         
  -1   3  13       2239.57       2230.75        23.77 o                         
   0   3  13          3.92          9.71         1.13 o                         
   1   3  13          0.66          0.72         0.99 o                         
   2   3  13         85.71         96.56         3.90 o                         
   3   3  13        136.10        143.56         5.37 o                         
   4   3  13          2.22          2.72         1.75 o                         
   5   3  13         96.18        100.77         6.93 o                         
   6   3  13          0.06         -1.10         2.54 o                         
 -12   4  13          5.37          3.92         2.22 o                         
 -11   4  13         26.21         20.26         2.23 o                         
 -10   4  13         10.57          7.97         1.27 o                         
  -9   4  13        237.39        233.01         8.41 o                         
  -8   4  13         73.81         67.13         2.90 o                         
  -7   4  13        259.85        262.73         7.63 o                         
  -6   4  13        230.66        240.87         4.92 o                         
  -5   4  13        157.37        150.23         3.40 o                         
  -4   4  13        140.56        131.80         2.99 o                         
  -3   4  13        837.02        840.62         8.11 o                         
  -2   4  13        700.40        746.61         8.72 o                         
  -1   4  13        239.30        246.90         5.28 o                         
   0   4  13        121.31        117.23         3.86 o                         
   1   4  13          0.34          3.46         1.09 o                         
   2   4  13         79.60         79.88         3.95 o                         
   3   4  13         14.66         22.33         2.58 o                         
   4   4  13         50.19         55.71         5.33 o                         
   5   4  13         91.51        110.36         8.55 o                         
   6   4  13         76.24         79.15         6.66 o                         
 -11   5  13         30.92         28.40         2.73 o                         
 -10   5  13         15.54         12.96         1.65 o                         
  -9   5  13        127.70        123.68         4.15 o                         
  -8   5  13         35.01         35.16         2.03 o                         
  -7   5  13         10.30          9.96         1.43 o                         
  -6   5  13         77.14         68.47         2.35 o                         
  -5   5  13         71.15         74.30         2.72 o                         
  -4   5  13         58.61         70.65         2.47 o                         
  -3   5  13         10.58         13.67         1.31 o                         
  -2   5  13         65.14         62.44         2.73 o                         
  -1   5  13         81.99         74.75         3.07 o                         
   0   5  13        149.31        143.99         4.45 o                         
   1   5  13         45.70         40.81         2.85 o                         
   2   5  13          4.32          3.59         1.91 o                         
   3   5  13          1.98          2.15         1.50 o                         
   4   5  13         67.81         66.08         5.82 o                         
   5   5  13         12.89         13.09         2.99 o                         
 -10   6  13         37.80         34.41         3.92 o                         
  -9   6  13         28.11         22.01         2.34 o                         
  -8   6  13         86.22         79.22         4.24 o                         
  -7   6  13        101.92        110.35         4.16 o                         
  -6   6  13         10.30         10.25         1.79 o                         
  -5   6  13          0.86          2.41         1.07 o                         
  -4   6  13          5.48          5.67         1.33 o                         
  -3   6  13         19.45         17.71         1.54 o                         
  -2   6  13          1.04          3.07         1.07 o                         
  -1   6  13         18.13         15.81         2.03 o                         
   0   6  13        138.11        146.83         5.26 o                         
   1   6  13         86.09         93.02         4.36 o                         
   2   6  13          2.08          3.26         1.66 o                         
   3   6  13         43.58         43.35         3.96 o                         
   4   6  13          2.46          6.71         2.65 o                         
  -9   7  13          0.33          7.75         3.72 o                         
  -8   7  13        189.85        200.53         9.47 o                         
  -7   7  13          0.49          1.24         1.28 o                         
  -6   7  13          0.28         -0.40         1.46 o                         
  -5   7  13          7.80          7.44         1.38 o                         
  -4   7  13        191.81        173.22         8.69 o                         
  -3   7  13          1.02          0.90         1.17 o                         
  -2   7  13          0.09          1.34         1.20 o                         
  -1   7  13          1.06          2.73         1.43 o                         
   0   7  13        139.90        161.39         6.13 o                         
   1   7  13          1.78          2.07         1.75 o                         
   2   7  13         27.43         26.87         2.93 o                         
   3   7  13         37.35         34.80         3.51 o                         
  -7   8  13          0.99         -1.39         4.62 o                         
  -6   8  13        303.01        310.33        16.76 o                         
  -5   8  13         17.29          9.32         3.49 o                         
  -4   8  13         38.52         40.73         2.77 o                         
  -3   8  13         68.30         62.98         3.87 o                         
  -2   8  13          6.21          4.34         1.82 o                         
  -1   8  13         76.17         64.69         3.99 o                         
   0   8  13         22.35         21.72         2.69 o                         
   1   8  13         17.84         24.63         3.83 o                         
 -12   0  14         98.04         79.84         9.06 o                         
 -11   0  14         49.26         48.06         4.01 o                         
 -10   0  14        186.25        187.81        10.11 o                         
  -9   0  14        650.29        635.02        17.38 o                         
  -8   0  14        496.58        529.81        14.57 o                         
  -7   0  14         22.29         17.04         2.34 o                         
  -6   0  14         23.72         30.36         2.61 o                         
  -5   0  14        198.16        216.35         8.04 o                         
  -4   0  14          0.17          1.03         1.66 o                         
  -3   0  14         63.34         56.40         5.30 o                         
  -2   0  14         79.44         78.66         4.32 o                         
  -1   0  14        202.13        190.60         7.30 o                         
   0   0  14        403.78        360.63        10.54 o                         
   1   0  14         73.41         56.81         3.75 o                         
   2   0  14         87.15         85.95         4.91 o                         
   3   0  14          1.86          4.03         1.81 o                         
   4   0  14          0.56          4.04         2.33 o                         
   5   0  14         95.77        105.37         9.06 o                         
   6   0  14         41.98         42.74         6.45 o                         
 -12   1  14          0.14         -1.25         2.66 o                         
 -11   1  14          8.16         10.78         1.93 o                         
 -10   1  14          0.41         -0.62         1.32 o                         
  -9   1  14          4.76          4.81         1.41 o                         
  -8   1  14         18.08         17.02         1.82 o                         
  -7   1  14         81.67         86.95         3.33 o                         
  -6   1  14        107.74        106.04         3.63 o                         
  -5   1  14         50.38         53.97         2.67 o                         
  -4   1  14        222.78        223.88         5.72 o                         
  -3   1  14         23.95         24.24         2.14 o                         
  -2   1  14          3.01          4.23         0.81 o                         
  -1   1  14        215.56        195.95         4.65 o                         
   0   1  14          7.95          6.74         1.18 o                         
   1   1  14        226.98        203.50         5.40 o                         
   2   1  14         91.76         77.11         3.60 o                         
   3   1  14         20.53         18.19         2.27 o                         
   4   1  14         19.19         16.38         2.46 o                         
   5   1  14          0.33          0.42         1.73 o                         
   6   1  14         85.70        103.25         6.43 o                         
 -12   2  14          8.75         10.03         2.39 o                         
 -11   2  14         87.52         84.94         3.65 o                         
 -10   2  14         34.21         34.48         3.01 o                         
  -9   2  14          1.60          1.20         1.43 o                         
  -8   2  14         80.65         74.76         3.44 o                         
  -7   2  14         12.15         13.52         1.63 o                         
  -6   2  14        113.24        111.29         3.73 o                         
  -5   2  14          8.69         13.74         1.35 o                         
  -4   2  14        172.36        165.79         3.97 o                         
  -3   2  14         26.96         21.73         1.24 o                         
  -2   2  14        610.67        586.53         7.17 o                         
  -1   2  14        439.01        454.35         7.22 o                         
   0   2  14        252.05        234.99         5.56 o                         
   1   2  14         37.90         41.28         2.56 o                         
   2   2  14        103.54        110.09         4.30 o                         
   3   2  14        126.88        121.47         5.43 o                         
   4   2  14         51.77         48.59         3.93 o                         
   5   2  14         36.70         42.20         4.20 o                         
   6   2  14         38.16         40.77         4.29 o                         
 -12   3  14          9.25          4.20         2.57 o                         
 -11   3  14         42.33         41.63         2.82 o                         
 -10   3  14         59.00         56.49         2.59 o                         
  -9   3  14          9.62          6.82         1.16 o                         
  -8   3  14        390.16        377.76        10.14 o                         
  -7   3  14         86.58         82.49         2.45 o                         
  -6   3  14        157.70        156.20         5.29 o                         
  -5   3  14        650.15        695.59        11.18 o                         
  -4   3  14        450.48        455.93         7.19 o                         
  -3   3  14        434.14        453.83         6.72 o                         
  -2   3  14        149.57        138.04         3.70 o                         
  -1   3  14         87.36         99.57         3.42 o                         
   0   3  14         77.39         76.44         3.31 o                         
   1   3  14         40.84         41.83         2.63 o                         
   2   3  14          9.60         12.68         1.85 o                         
   3   3  14         83.22         92.99         4.87 o                         
   4   3  14         74.60         82.15         5.33 o                         
   5   3  14          1.36          0.58         1.91 o                         
 -11   4  14        106.33         80.61         4.52 o                         
 -10   4  14         89.89         91.27         3.98 o                         
  -9   4  14         18.20         18.68         1.79 o                         
  -8   4  14        180.95        188.84         4.82 o                         
  -7   4  14        110.69        100.80         4.23 o                         
  -6   4  14        117.78        119.16         3.69 o                         
  -5   4  14        636.53        637.68         8.71 o                         
  -4   4  14         95.11         91.22         2.48 o                         
  -3   4  14        249.82        272.80         4.75 o                         
  -2   4  14        205.26        208.68         5.11 o                         
  -1   4  14         18.09         18.94         1.66 o                         
   0   4  14        128.74        120.99         4.08 o                         
   1   4  14        359.30        343.77         7.85 o                         
   2   4  14          0.04         -0.79         1.57 o                         
   3   4  14        117.29        116.73         5.59 o                         
   4   4  14          0.07         -1.90         2.13 o                         
   5   4  14         18.54         17.93         3.01 o                         
 -10   5  14          1.30          3.06         1.31 o                         
  -9   5  14         29.99         30.17         2.18 o                         
  -8   5  14         27.58         26.57         2.53 o                         
  -7   5  14         18.76         17.92         2.07 o                         
  -6   5  14         53.18         43.10         3.64 o                         
  -5   5  14         29.59         24.32         1.50 o                         
  -4   5  14         77.69         74.72         3.08 o                         
  -3   5  14        369.89        370.41         6.28 o                         
  -2   5  14         33.00         35.70         2.33 o                         
  -1   5  14          5.24          4.03         1.15 o                         
   0   5  14          2.96          1.73         1.23 o                         
   1   5  14          0.70          2.15         1.34 o                         
   2   5  14         12.66         10.72         2.10 o                         
   3   5  14         40.22         44.52         4.27 o                         
   4   5  14          0.78          2.85         2.22 o                         
  -9   6  14         10.51          6.60         1.84 o                         
  -8   6  14        139.40        141.61         5.89 o                         
  -7   6  14         31.33         33.00         2.92 o                         
  -6   6  14        146.76        136.73         6.08 o                         
  -5   6  14          4.73          3.89         1.56 o                         
  -4   6  14         10.45          8.20         1.20 o                         
  -3   6  14         86.32         87.05         3.37 o                         
  -2   6  14         89.23         92.47         3.64 o                         
  -1   6  14          3.05          2.50         1.25 o                         
   0   6  14          0.93          2.80         1.28 o                         
   1   6  14          0.53          3.48         2.04 o                         
   2   6  14          0.63          3.17         1.83 o                         
   3   6  14          7.75          6.26         2.28 o                         
  -8   7  14          4.12          5.08         3.24 o                         
  -7   7  14          5.41          3.44         2.09 o                         
  -6   7  14         47.42         53.48         5.36 o                         
  -5   7  14          0.47          4.70         2.12 o                         
  -4   7  14         51.50         49.61         3.80 o                         
  -3   7  14         23.90         25.50         2.09 o                         
  -2   7  14          0.00          0.39         1.36 o                         
  -1   7  14         58.50         66.08         6.49 o                         
   0   7  14        104.29        125.71         6.07 o                         
   1   7  14          0.09          1.58         1.74 o                         
   2   7  14         79.42         78.86         4.82 o                         
  -6   8  14         18.05         15.24         8.56 o                         
  -5   8  14         13.37         16.63         4.49 o                         
  -4   8  14          1.42         -2.40         4.11 o                         
  -3   8  14        144.12        156.01         7.35 o                         
  -2   8  14          0.28         -1.80         1.80 o                         
  -1   8  14          8.32         11.17         2.97 o                         
 -12   1  15        166.70        162.40         8.95 o                         
 -11   1  15        240.52        202.53         9.40 o                         
 -10   1  15        182.60        186.28         7.41 o                         
  -9   1  15        185.90        193.07         6.69 o                         
  -8   1  15          9.86          7.93         1.50 o                         
  -7   1  15        127.96        125.39         4.13 o                         
  -6   1  15          7.02          7.74         1.22 o                         
  -5   1  15          0.32          1.48         0.99 o                         
  -4   1  15         12.66         13.27         1.87 o                         
  -3   1  15          1.65          1.94         1.29 o                         
  -2   1  15         26.83         23.48         1.60 o                         
  -1   1  15         39.18         35.84         2.14 o                         
   0   1  15          2.07          3.70         1.20 o                         
   1   1  15        191.34        177.09         5.26 o                         
   2   1  15          1.76          0.94         1.35 o                         
   3   1  15          8.84          8.72         3.17 o                         
   4   1  15         34.41         45.74         4.23 o                         
   5   1  15         23.15         22.10         3.33 o                         
 -11   2  15         66.96         73.41         5.01 o                         
 -10   2  15        154.30        146.04         7.94 o                         
  -9   2  15         49.90         56.75         3.79 o                         
  -8   2  15          3.89          6.84         1.61 o                         
  -7   2  15         76.16         82.51         3.55 o                         
  -6   2  15        164.94        175.06         4.89 o                         
  -5   2  15         71.70         75.00         5.11 o                         
  -4   2  15          0.93          1.58         1.15 o                         
  -3   2  15          9.26          7.96         1.27 o                         
  -2   2  15        439.61        405.48         8.10 o                         
  -1   2  15        250.73        228.19         5.38 o                         
   0   2  15          0.48          1.50         1.07 o                         
   1   2  15         15.11         17.95         1.98 o                         
   2   2  15         36.09         40.94         3.55 o                         
   3   2  15         20.78         20.77         2.68 o                         
   4   2  15          3.50          6.59         2.14 o                         
   5   2  15          5.77          8.00         3.28 o                         
 -11   3  15          1.55          5.02         1.84 o                         
 -10   3  15         13.26         15.16         2.08 o                         
  -9   3  15         10.60         14.59         2.17 o                         
  -8   3  15        149.91        155.33         6.06 o                         
  -7   3  15        139.81        142.21         4.53 o                         
  -6   3  15          6.96          5.01         1.11 o                         
  -5   3  15         15.55         13.32         1.56 o                         
  -4   3  15       1406.77       1475.39        26.45 o                         
  -3   3  15         22.05         17.28         1.25 o                         
  -2   3  15          1.20          0.25         0.90 o                         
  -1   3  15        162.14        165.29         4.49 o                         
   0   3  15         19.59         17.52         1.96 o                         
   1   3  15          1.21         -1.35         1.48 o                         
   2   3  15        141.19        134.18         5.68 o                         
   3   3  15          5.92          3.88         1.76 o                         
   4   3  15        199.64        226.60         9.12 o                         
 -10   4  15         53.80         47.49         3.66 o                         
  -9   4  15         20.22         19.72         2.13 o                         
  -8   4  15          1.82          1.30         0.89 o                         
  -7   4  15         12.81         14.70         1.48 o                         
  -6   4  15        720.56        730.99        11.49 o                         
  -5   4  15        215.07        231.44         5.74 o                         
  -4   4  15        295.75        286.49        10.15 o                         
  -3   4  15        112.75        105.89         3.15 o                         
  -2   4  15        113.98        111.66         3.91 o                         
  -1   4  15         12.69         15.35         1.53 o                         
   0   4  15          0.31          3.27         1.24 o                         
   1   4  15         26.13         27.41         2.52 o                         
   2   4  15        169.90        192.53         7.00 o                         
   3   4  15        115.32        116.35         6.49 o                         
   4   4  15         68.99         80.15         6.20 o                         
 -10   5  15          6.91          8.69         2.62 o                         
  -9   5  15          1.65          3.26         1.48 o                         
  -8   5  15        204.91        215.22         7.09 o                         
  -7   5  15         72.72         77.22         4.33 o                         
  -6   5  15          7.23         11.07         1.62 o                         
  -5   5  15         29.65         20.29         1.95 o                         
  -4   5  15        125.32        117.24         3.44 o                         
  -3   5  15        203.23        179.13         4.60 o                         
  -2   5  15        168.76        175.02         5.34 o                         
  -1   5  15         14.81         14.90         1.72 o                         
   0   5  15          5.19          3.68         1.56 o                         
   1   5  15          0.00         -0.16         1.59 o                         
   2   5  15        123.45        119.65         7.04 o                         
   3   5  15         18.20         20.55         3.12 o                         
  -8   6  15         11.99         12.93         2.36 o                         
  -7   6  15         25.33         25.22         2.79 o                         
  -6   6  15         16.55         19.45         2.51 o                         
  -5   6  15          0.56          2.66         1.19 o                         
  -4   6  15          1.41          0.32         1.13 o                         
  -3   6  15        136.43        146.58         4.46 o                         
  -2   6  15         67.97         74.33         3.48 o                         
  -1   6  15          2.62          4.44         1.52 o                         
   0   6  15        132.88        144.31         5.16 o                         
   1   6  15          0.50         -1.38         1.81 o                         
   2   6  15         48.44         34.36         4.59 o                         
  -7   7  15         21.97         19.42         4.62 o                         
  -6   7  15          5.84         12.29         2.58 o                         
  -5   7  15          4.24          2.89         2.41 o                         
  -4   7  15          0.24          0.97         2.09 o                         
  -3   7  15         84.92         86.78         4.42 o                         
  -2   7  15          1.52          2.14         1.58 o                         
  -1   7  15         23.70         20.72         2.55 o                         
   0   7  15        115.66        131.52         6.47 o                         
 -11   0  16        534.99        524.30        23.02 o                         
 -10   0  16         23.09         20.74         3.28 o                         
  -9   0  16          0.00          1.31         3.08 o                         
  -8   0  16         19.12         25.56         3.73 o                         
  -7   0  16          0.01          0.14         1.95 o                         
  -6   0  16        369.02        379.78        15.34 o                         
  -5   0  16         11.20         12.29         2.53 o                         
  -4   0  16        280.30        287.90        12.58 o                         
  -3   0  16         21.93         24.50         4.19 o                         
  -2   0  16          6.60          8.83         1.76 o                         
  -1   0  16        189.15        178.63         7.77 o                         
   0   0  16         15.25          5.21         2.22 o                         
   1   0  16        103.31         95.66         7.37 o                         
   2   0  16        117.49        121.65         8.95 o                         
   3   0  16        237.05        254.46        13.23 o                         
   4   0  16        285.22        300.36        14.57 o                         
 -11   1  16         17.38         18.30         2.78 o                         
 -10   1  16          0.72         -1.50         1.70 o                         
  -9   1  16        150.81        140.02         6.68 o                         
  -8   1  16        130.10        129.29         5.41 o                         
  -7   1  16        280.16        297.50         6.95 o                         
  -6   1  16         67.42         82.39         3.80 o                         
  -5   1  16         97.82        103.96         4.33 o                         
  -4   1  16        121.44        122.56         5.82 o                         
  -3   1  16          2.11          1.15         1.67 o                         
  -2   1  16        177.31        171.91         4.76 o                         
  -1   1  16         94.92         92.39         3.49 o                         
   0   1  16         44.65         45.97         2.89 o                         
   1   1  16         18.99         21.31         2.44 o                         
   2   1  16          0.49          2.04         1.56 o                         
   3   1  16         11.20         14.51         2.83 o                         
   4   1  16        148.86        153.57         7.58 o                         
 -11   2  16        149.78        131.95         6.77 o                         
 -10   2  16         50.26         56.27         4.56 o                         
  -9   2  16         22.52         25.05         4.89 o                         
  -8   2  16          4.93          3.98         1.77 o                         
  -7   2  16         27.13         26.81         2.25 o                         
  -6   2  16         21.08         23.85         2.33 o                         
  -5   2  16         19.78         22.63         2.43 o                         
  -4   2  16         67.74         73.24         4.02 o                         
  -3   2  16        234.63        216.56         8.75 o                         
  -2   2  16         27.29         32.89         2.00 o                         
  -1   2  16          0.55          1.12         1.10 o                         
   0   2  16          3.46          2.98         1.35 o                         
   1   2  16        126.63        120.73         5.29 o                         
   2   2  16          0.61          1.37         1.78 o                         
   3   2  16         60.51         61.59         4.27 o                         
 -10   3  16         15.38         11.90         2.71 o                         
  -9   3  16         42.79         41.79         3.59 o                         
  -8   3  16        298.76        299.95         7.98 o                         
  -7   3  16          9.19          8.68         1.77 o                         
  -6   3  16        578.39        604.48        10.96 o                         
  -5   3  16        123.44        108.05         6.20 o                         
  -4   3  16        189.83        189.29         7.35 o                         
  -3   3  16         15.01         16.56         1.34 o                         
  -2   3  16         20.76         22.34         1.98 o                         
  -1   3  16         95.00         93.47         3.87 o                         
   0   3  16         19.69         19.86         2.30 o                         
   1   3  16          3.04          4.74         1.74 o                         
   2   3  16          9.74         10.34         2.18 o                         
   3   3  16          6.41          9.91         2.39 o                         
 -10   4  16          5.90          6.59         2.59 o                         
  -9   4  16         38.70         43.97         3.50 o                         
  -8   4  16        378.76        377.20        11.58 o                         
  -7   4  16         75.93         71.85         3.45 o                         
  -6   4  16         97.79         96.71         3.68 o                         
  -5   4  16         49.97         48.13         2.97 o                         
  -4   4  16        243.67        246.30         6.73 o                         
  -3   4  16          1.60          0.38         0.93 o                         
  -2   4  16          0.06          0.51         1.10 o                         
  -1   4  16          0.21          1.18         1.20 o                         
   0   4  16        145.97        147.10         6.10 o                         
   1   4  16          2.20          3.70         2.05 o                         
   2   4  16        109.50        112.03         6.27 o                         
  -9   5  16         84.43         89.72         5.74 o                         
  -8   5  16          0.09         -1.82         1.95 o                         
  -7   5  16          0.56          3.51         1.66 o                         
  -6   5  16        157.08        151.89         6.08 o                         
  -5   5  16          0.00          0.62         1.28 o                         
  -4   5  16          0.01          0.50         1.09 o                         
  -3   5  16         40.05         39.31         3.11 o                         
  -2   5  16        161.48        168.94         5.35 o                         
  -1   5  16         12.69         13.44         1.78 o                         
   0   5  16         11.85          9.85         1.76 o                         
   1   5  16          0.15          0.19         2.09 o                         
  -7   6  16         90.30         93.63         8.38 o                         
  -6   6  16         32.03         30.13         3.57 o                         
  -5   6  16        112.54        125.50         6.99 o                         
  -4   6  16          0.03         -0.16         1.84 o                         
  -3   6  16         49.59         44.88         3.34 o                         
  -2   6  16         22.18         28.54         2.61 o                         
  -1   6  16          0.05          1.29         1.56 o                         
   0   6  16          0.28         -0.37         1.71 o                         
 -10   1  17          0.26          0.23         2.01 o                         
  -9   1  17        111.83        113.13         6.27 o                         
  -8   1  17         20.63         25.41         2.85 o                         
  -7   1  17          9.14          7.66         1.75 o                         
  -6   1  17         16.01         12.43         2.39 o                         
  -5   1  17         72.04         66.83         4.54 o                         
  -4   1  17         43.84         41.08         3.79 o                         
  -3   1  17        145.96        167.78         7.18 o                         
  -2   1  17         15.39         12.23         1.55 o                         
  -1   1  17          0.25          1.61         1.40 o                         
   0   1  17         29.80         28.11         3.07 o                         
   1   1  17         39.60         58.82         4.44 o                         
   2   1  17          4.12          3.96         1.93 o                         
 -10   2  17         19.18         17.73         3.35 o                         
  -9   2  17         49.89         51.31         4.35 o                         
  -8   2  17          3.53          6.63         1.72 o                         
  -7   2  17         25.31         30.57         2.84 o                         
  -6   2  17          7.14          5.55         1.85 o                         
  -5   2  17         27.27         20.04         2.55 o                         
  -4   2  17        138.03        127.56         5.49 o                         
  -3   2  17         16.95         19.68         2.92 o                         
  -2   2  17          5.21          5.37         1.34 o                         
  -1   2  17          0.02          0.11         1.27 o                         
   0   2  17          2.21          1.58         1.39 o                         
   1   2  17         10.91          9.47         1.97 o                         
   2   2  17         17.42         20.17         2.69 o                         
  -9   3  17          2.23          3.80         1.85 o                         
  -8   3  17         78.62         85.00         7.30 o                         
  -7   3  17        267.15        275.19        12.10 o                         
  -6   3  17          0.26          0.24         1.39 o                         
  -5   3  17         18.11         13.94         2.23 o                         
  -4   3  17        248.46        235.13        10.46 o                         
  -3   3  17        179.55        173.03         5.89 o                         
  -2   3  17          0.22          2.68         1.31 o                         
  -1   3  17         61.27         53.00         3.76 o                         
   0   3  17          0.07          0.20         1.52 o                         
   1   3  17        156.21        150.74         6.19 o                         
   2   3  17          0.07         -0.43         2.17 o                         
  -9   4  17        213.98        202.41        10.86 o                         
  -8   4  17         47.48         49.58         4.69 o                         
  -7   4  17        362.39        387.77        17.38 o                         
  -6   4  17          5.05          9.43         2.47 o                         
  -5   4  17        596.18        612.92        12.72 o                         
  -4   4  17         27.70         24.67         2.30 o                         
  -3   4  17          0.05          2.05         1.70 o                         
  -2   4  17          2.88         -0.80         1.38 o                         
  -1   4  17        277.59        290.74         9.38 o                         
   0   4  17        107.32        104.77         5.04 o                         
   1   4  17         82.21         85.02         5.40 o                         
  -7   5  17        380.00        367.78        12.29 o                         
  -6   5  17         38.49         35.38         3.94 o                         
  -5   5  17        202.68        210.62         9.22 o                         
  -4   5  17        127.58        144.13         7.88 o                         
  -3   5  17         13.34         10.67         2.43 o                         
  -2   5  17          6.78          7.13         3.38 o                         
  -1   5  17        116.38        112.90         6.29 o                         
   0   5  17         94.94         90.54         7.38 o                         
  -5   6  17         48.32         57.61         5.21 o                         
  -4   6  17          0.61          1.95         2.42 o                         
  -3   6  17         89.29        105.30         6.91 o                         
  -9   0  18        224.57        230.45        16.40 o                         
  -8   0  18         29.77         32.69         6.64 o                         
  -7   0  18         10.17          9.36         5.97 o                         
  -6   0  18          1.30          2.39         6.31 o                         
  -5   0  18          0.50          1.14         2.55 o                         
  -4   0  18          1.11          1.32         2.26 o                         
  -3   0  18         10.82         10.51         3.96 o                         
  -2   0  18        454.52        473.99        22.98 o                         
  -1   0  18        121.09        135.46         8.53 o                         
   0   0  18        241.96        289.60        12.84 o                         
   1   0  18        181.79        206.68        27.28 o                         
  -9   1  18         75.83         70.94         5.24 o                         
  -8   1  18        122.63        128.18         6.90 o                         
  -7   1  18         61.10         58.14         4.36 o                         
  -6   1  18          3.69          3.32         1.80 o                         
  -5   1  18         29.99         35.80         4.11 o                         
  -4   1  18        114.11        134.11         6.60 o                         
  -3   1  18         56.92         62.56         5.44 o                         
  -2   1  18        222.57        244.00         8.47 o                         
  -1   1  18          1.86          1.51         1.80 o                         
   0   1  18          0.74          4.56         2.17 o                         
   1   1  18        219.04        240.97        12.60 o                         
  -9   2  18         17.64         26.02         3.54 o                         
  -8   2  18          5.27          6.09         1.96 o                         
  -7   2  18          1.65          2.69         2.64 o                         
  -6   2  18         99.75         96.46         4.85 o                         
  -5   2  18         53.79         57.21         4.14 o                         
  -4   2  18          0.94          2.69         2.32 o                         
  -3   2  18         78.08         83.52         6.10 o                         
  -2   2  18          3.52          5.84         3.16 o                         
  -1   2  18          5.46          2.71         3.37 o                         
   0   2  18        122.27        113.24         7.18 o                         
   1   2  18          0.09          3.76         2.30 o                         
  -8   3  18         42.40         50.16         4.69 o                         
  -7   3  18        205.91        213.11         9.19 o                         
  -6   3  18          3.88          4.59         2.49 o                         
  -5   3  18         15.37         15.75         2.56 o                         
  -4   3  18          6.03          5.46         2.04 o                         
  -3   3  18        139.99        144.63         7.77 o                         
  -2   3  18          4.89          5.45         2.56 o                         
  -1   3  18          0.52          1.55         2.68 o                         
   0   3  18         37.42         38.91         4.37 o                         
  -7   4  18        279.40        288.88        10.95 o                         
  -6   4  18          1.37          1.80         2.93 o                         
  -5   4  18         95.26         99.73         6.75 o                         
  -4   4  18          3.12          3.17         2.07 o                         
  -3   4  18          2.65          6.81         2.34 o                         
  -2   4  18          1.44         -1.86         2.76 o                         
  -1   4  18        138.39        144.74        13.22 o                         
  -7   1  19          2.83          3.48         3.19 o                         
  -6   1  19         18.01         25.04         4.05 o                         
  -5   1  19          2.23          1.53         1.99 o                         
  -4   1  19          0.37          1.61         2.43 o                         
  -3   1  19         45.72         40.34         5.42 o                         
  -2   1  19          8.52          4.04         2.85 o                         
  -1   1  19          1.87          4.81         3.43 o                         
  -7   2  19          0.05         -1.56         2.29 o                         
  -6   2  19          1.60          5.71         3.11 o                         
  -5   2  19          7.79          7.19         2.94 o                         
  -4   2  19          6.10         11.47         3.21 o                         
  -3   2  19         16.72         24.75         4.80 o                         
  -2   2  19         66.26         78.11        12.90 o                         
  -6   3  19         41.73         50.50         5.09 o                         
  -5   3  19          9.42          4.02         2.35 o                         
  -4   3  19          3.29          6.85         2.85 o                         
  -3   3  19         18.69         25.21         4.55 o                         
                                                                                
