# Supplementary material for: Different packing motifs mediated by weak inter­actions and polymorphism in the crystal structures of five 2-(benzyl­idene)benzosuberone derivatives
Source: Acta Crystallogr E Crystallogr Commun. 2019 Oct 29;75(Pt 11):1741–7. doi: 10.1107/S2056989019014245 (PMC6829743; doi:10.1107/S2056989019014245)
Supplement: Supplementary file 3 [file e-75-01741-IIsup3.hkl]

data_II                                                                         
_shelx_title '   399'                                                           
_shelx_refln_list_code          4                                               
_shelx_F_calc_maximum      259.33                                               
_exptl_crystal_F_000       624.00                                               
_reflns_d_resolution_high  0.8300                                               
                                                                                
loop_                                                                           
 _space_group_symop_operation_xyz                                               
 'x, y, z'                                                                      
 '-x, y+1/2, -z+1/2'                                                            
 '-x, -y, -z'                                                                   
 'x, -y-1/2, z-1/2'                                                             
                                                                                
_cell_length_a    12.6208                                                       
_cell_length_b    14.9969                                                       
_cell_length_c     8.3915                                                       
_cell_angle_alpha  90.000                                                       
_cell_angle_beta  108.681                                                       
_cell_angle_gamma  90.000                                                       
                                                                                
_shelx_F_squared_multiplier     1.000                                           
                                                                                
loop_                                                                           
 _refln_index_h                                                                 
 _refln_index_k                                                                 
 _refln_index_l                                                                 
 _refln_F_squared_calc                                                          
 _refln_F_squared_meas                                                          
 _refln_F_squared_sigma                                                         
 _refln_observed_status                                                         
   1   0   0       2142.48       2005.42        70.68 o                         
   2   0   0        545.09        478.32        17.20 o                         
   3   0   0       2596.36       2290.35        81.10 o                         
   4   0   0          6.10          6.86         0.93 o                         
   5   0   0       1229.46       1215.85        43.82 o                         
   6   0   0       3120.01       2859.20       215.48 o                         
   7   0   0        126.42         73.50         3.64 o                         
   9   0   0        102.14         89.73         4.99 o                         
  10   0   0         31.05         36.67         3.41 o                         
  11   0   0        295.27        261.98         8.07 o                         
  12   0   0         45.77         42.99         2.78 o                         
  13   0   0         14.72         14.13         1.63 o                         
  14   0   0         77.11         85.02         3.72 o                         
   1   1   0        541.67        485.35        20.19 o                         
   2   1   0       4225.59       3787.27       133.78 o                         
   3   1   0        706.95        619.62        12.85 o                         
   4   1   0        968.48        819.92        49.13 o                         
   5   1   0        155.81        127.68        19.44 o                         
   6   1   0        307.95        284.93         7.23 o                         
   7   1   0          1.20          2.36         0.45 o                         
   8   1   0         13.72         13.29         1.73 o                         
   9   1   0         80.47         68.65         2.83 o                         
  10   1   0        323.49        324.92        13.40 o                         
  11   1   0        263.95        272.38         6.79 o                         
  12   1   0        191.72        194.45         4.45 o                         
  13   1   0          0.59          1.46         0.90 o                         
  14   1   0         12.79         10.39         0.96 o                         
   0   2   0       1270.39       1242.69        44.16 o                         
   1   2   0        154.91        150.36         3.38 o                         
   2   2   0        442.61        396.60        14.81 o                         
   3   2   0        580.94        562.40        20.85 o                         
   4   2   0       2574.82       2475.46        88.38 o                         
   5   2   0         57.87         56.13         2.23 o                         
   6   2   0         64.86         61.30         2.18 o                         
   7   2   0         85.39         86.12         2.08 o                         
   8   2   0         19.54         19.16         1.23 o                         
   9   2   0          0.11          0.20         0.77 o                         
  10   2   0         16.95         10.36         1.07 o                         
  11   2   0          1.13          2.85         1.55 o                         
  12   2   0          3.48          3.05         1.22 o                         
  13   2   0          0.05          0.33         0.80 o                         
  14   2   0         13.04         12.75         1.15 o                         
   1   3   0       1268.38       1158.90        24.04 o                         
   2   3   0       4442.48       3933.20        68.80 o                         
   3   3   0       2752.61       2681.64        95.69 o                         
   4   3   0        870.31        849.05        31.56 o                         
   5   3   0        346.31        303.89         6.84 o                         
   6   3   0        120.08        139.51         2.66 o                         
   7   3   0        189.83        194.69         4.03 o                         
   8   3   0        379.59        344.30         7.83 o                         
   9   3   0         71.05         63.84         1.99 o                         
  10   3   0          6.53          7.84         1.11 o                         
  11   3   0        298.72        299.45         6.10 o                         
  12   3   0        101.28         85.85         2.46 o                         
  13   3   0         11.11          4.72         1.22 o                         
   0   4   0      67254.54      68262.87      1697.67 o                         
   1   4   0        365.19        350.95        11.53 o                         
   2   4   0       1089.42       1056.95        22.01 o                         
   3   4   0         71.14         46.31        12.81 o                         
   4   4   0        513.42        461.78        18.24 o                         
   5   4   0        462.63        442.39         6.79 o                         
   6   4   0       1018.80       1079.23        17.45 o                         
   7   4   0          0.28          0.84         0.81 o                         
   8   4   0        295.57        271.24         4.90 o                         
   9   4   0         32.84         23.37         1.81 o                         
  10   4   0          2.35          1.89         0.84 o                         
  11   4   0         19.49         12.92         1.00 o                         
  12   4   0          5.05          1.19         1.00 o                         
  13   4   0          9.49         11.58         1.32 o                         
  14   4   0         47.69         59.11         3.22 o                         
   1   5   0       1912.67       1760.62        44.60 o                         
   2   5   0        432.87        403.42         9.18 o                         
   3   5   0         26.03         28.46         2.71 o                         
   4   5   0        836.10        771.72        11.45 o                         
   5   5   0        155.79        147.64         2.57 o                         
   6   5   0         14.46         18.67         0.98 o                         
   7   5   0          0.19          0.37         0.54 o                         
   8   5   0          8.17          7.01         0.92 o                         
   9   5   0        185.97        163.68         4.07 o                         
  10   5   0         63.55         75.68         3.60 o                         
  11   5   0        127.03        122.19         3.65 o                         
  12   5   0        105.21        103.34         7.14 o                         
  13   5   0        171.55        178.35         7.75 o                         
   0   6   0       1996.62       2045.65        73.62 o                         
   1   6   0        134.79        136.13         4.48 o                         
   2   6   0         31.07         29.67         2.01 o                         
   3   6   0        181.69        170.98         3.47 o                         
   4   6   0       1389.50       1335.60        21.42 o                         
   5   6   0        119.80        107.56         2.00 o                         
   6   6   0          5.45          2.52         0.62 o                         
   7   6   0         69.85         60.83         1.67 o                         
   8   6   0          3.84          6.60         0.99 o                         
   9   6   0         19.78         12.75         0.97 o                         
  10   6   0        281.17        263.02         5.65 o                         
  11   6   0         18.17         13.51         2.28 o                         
  12   6   0         25.06         22.90         1.75 o                         
  13   6   0         19.81         17.35         2.05 o                         
   1   7   0        341.72        338.33         9.02 o                         
   2   7   0       1669.91       1503.53        26.89 o                         
   3   7   0        232.55        225.36         4.32 o                         
   4   7   0        115.25        107.40         2.17 o                         
   5   7   0         56.88         53.63         1.32 o                         
   6   7   0        157.12        178.71         4.36 o                         
   7   7   0         37.63         32.58         1.15 o                         
   8   7   0        291.49        280.49         6.03 o                         
   9   7   0        311.06        306.22         5.20 o                         
  10   7   0        223.38        203.78         4.12 o                         
  11   7   0        118.43        109.64         3.95 o                         
  12   7   0        152.21        177.37        11.25 o                         
  13   7   0         62.90         79.74         3.97 o                         
   0   8   0        720.46        742.57        19.18 o                         
   1   8   0       1063.78        958.53        17.34 o                         
   2   8   0       1145.13       1092.34        17.63 o                         
   3   8   0        198.94        185.79         2.88 o                         
   4   8   0        266.57        250.78         3.77 o                         
   5   8   0         27.31         25.36         1.10 o                         
   6   8   0        225.74        248.66         4.22 o                         
   7   8   0         42.22         42.94         1.35 o                         
   8   8   0          1.14          2.44         0.85 o                         
   9   8   0         11.39         13.08         1.21 o                         
  10   8   0         80.43         78.60         3.38 o                         
  11   8   0          7.52          5.78         1.82 o                         
  12   8   0          0.15          0.43         1.07 o                         
   1   9   0        645.41        625.20        11.57 o                         
   2   9   0        540.18        527.98         9.88 o                         
   3   9   0          4.79          6.39         0.67 o                         
   4   9   0         62.17         61.36         1.32 o                         
   5   9   0        497.21        513.92         8.73 o                         
   6   9   0        420.07        417.78         8.18 o                         
   7   9   0         10.09         12.61         1.33 o                         
   8   9   0        527.83        549.64        11.58 o                         
   9   9   0         17.99         20.03         1.34 o                         
  10   9   0         12.06         11.33         1.59 o                         
  11   9   0         80.04         80.20         2.51 o                         
  12   9   0        389.13        356.89        14.20 o                         
   0  10   0        303.46        344.93         7.75 o                         
   1  10   0        616.30        617.87        11.51 o                         
   2  10   0         24.36         25.52         1.04 o                         
   3  10   0        155.14        155.96         3.45 o                         
   4  10   0          2.60          4.82         0.73 o                         
   5  10   0        304.49        309.68         5.65 o                         
   6  10   0         14.09         20.11         2.49 o                         
   7  10   0        168.65        170.45         4.67 o                         
   8  10   0         19.96         20.88         1.66 o                         
   9  10   0         74.21         69.75         2.66 o                         
  10  10   0        147.23        128.13         9.22 o                         
  11  10   0          1.36          0.78         1.07 o                         
   1  11   0        377.89        390.74         7.62 o                         
   2  11   0          3.75          3.15         0.83 o                         
   3  11   0         38.81         40.21         1.66 o                         
   4  11   0         78.34         77.74         2.14 o                         
   5  11   0          7.26          7.91         1.07 o                         
   6  11   0         12.34         13.27         2.68 o                         
   7  11   0         11.22         14.98         2.43 o                         
   8  11   0        130.71        140.21         4.88 o                         
   9  11   0          5.66          3.59         1.18 o                         
  10  11   0          9.43          8.05         1.40 o                         
  11  11   0         73.49         64.25         2.61 o                         
   0  12   0          4.41          6.76         1.40 o                         
   1  12   0        128.75        137.71         3.24 o                         
   2  12   0        126.63        127.56         3.08 o                         
   3  12   0       1313.46       1340.85        24.40 o                         
   4  12   0         21.71         17.12         1.42 o                         
   5  12   0         20.14         27.13         1.43 o                         
   6  12   0          2.57          5.34         1.74 o                         
   7  12   0         98.79        105.35         7.19 o                         
   8  12   0        386.49        421.94        12.49 o                         
   9  12   0        152.28        163.77         4.94 o                         
  10  12   0        191.73        196.53         8.17 o                         
   1  13   0        313.40        319.50         5.78 o                         
   2  13   0        362.22        363.44         7.25 o                         
   3  13   0        186.93        189.97         3.78 o                         
   4  13   0         12.16         13.28         2.85 o                         
   5  13   0          5.47          6.81         1.12 o                         
   6  13   0          0.49          1.90         1.20 o                         
   7  13   0          1.32          3.69         1.21 o                         
   8  13   0        393.70        382.69        10.95 o                         
   9  13   0         35.07         33.83         3.64 o                         
  10  13   0         58.39         53.47         2.94 o                         
   0  14   0        157.88        161.98         4.35 o                         
   1  14   0        119.56        126.58         2.57 o                         
   2  14   0          3.35          5.05         0.87 o                         
   3  14   0         81.16         86.43         2.86 o                         
   4  14   0         25.64         25.54         1.48 o                         
   5  14   0          1.08          2.00         1.46 o                         
   6  14   0         87.30         95.21         4.62 o                         
   7  14   0        161.50        179.98         5.43 o                         
   8  14   0          8.63          7.28         0.98 o                         
   9  14   0          8.87          5.86         0.96 o                         
   1  15   0         11.15          9.50         0.84 o                         
   2  15   0          9.87         13.06         1.03 o                         
   3  15   0          4.43          2.07         0.75 o                         
   4  15   0         66.52         66.90         1.99 o                         
   5  15   0         27.73         35.29         1.93 o                         
   6  15   0        133.94        138.82         4.57 o                         
   7  15   0          6.11          4.53         0.89 o                         
   8  15   0         42.59         39.05         1.35 o                         
   0  16   0         49.42         53.61         2.02 o                         
   1  16   0         22.10         21.28         1.01 o                         
   2  16   0          0.00         -0.37         0.89 o                         
   3  16   0       1204.18       1122.08        28.73 o                         
   4  16   0         15.87         13.37         1.16 o                         
   5  16   0         32.94         31.16         1.75 o                         
   6  16   0         17.36         18.96         1.26 o                         
   1  17   0        149.29        140.82         3.06 o                         
   2  17   0         65.58         56.72         1.81 o                         
   3  17   0        185.22        166.31        14.38 o                         
   4  17   0          0.09          0.16         0.69 o                         
   1  18   0         20.12         16.98         1.59 o                         
 -14   1   1         38.17         30.50         1.99 o                         
 -13   1   1         41.55         37.36         1.83 o                         
 -12   1   1        261.97        269.76         6.69 o                         
 -11   1   1        625.79        590.68        13.67 o                         
 -10   1   1        523.59        514.50         8.84 o                         
  -9   1   1        456.33        467.81         7.33 o                         
  -8   1   1          0.14          2.31         0.56 o                         
  -7   1   1        894.96        907.20        13.47 o                         
  -5   1   1         20.61         16.83         2.68 o                         
  -4   1   1         48.26         47.17         1.52 o                         
  -3   1   1       2035.58       1870.26        51.18 o                         
  -2   1   1      11841.44      11944.33       297.32 o                         
  -1   1   1        752.24        720.11        14.98 o                         
   0   1   1       1001.80       1007.16        18.05 o                         
   1   1   1         62.42         65.77         3.08 o                         
   2   1   1       1612.89       1568.33        55.99 o                         
   3   1   1        218.16        218.40         8.69 o                         
   4   1   1       1976.48       1984.10        44.05 o                         
   5   1   1       2385.71       2237.89        30.09 o                         
   6   1   1        344.07        275.14         4.02 o                         
   7   1   1         61.91         51.48         1.49 o                         
   8   1   1         40.56         48.46         2.18 o                         
   9   1   1         87.67         93.78         4.71 o                         
  10   1   1          4.74          4.76         2.47 o                         
  11   1   1        285.92        272.93         6.76 o                         
  12   1   1         82.63         81.71         2.38 o                         
  13   1   1         49.26         43.05         1.49 o                         
 -14   2   1          0.10          0.54         0.91 o                         
 -13   2   1        390.28        367.10         7.30 o                         
 -12   2   1          6.86          9.86         0.98 o                         
 -11   2   1        278.02        248.95         5.05 o                         
 -10   2   1         17.56         10.91         0.86 o                         
  -9   2   1        301.16        278.76         4.66 o                         
  -8   2   1        271.27        262.52         4.50 o                         
  -7   2   1         64.74         52.73         1.57 o                         
  -6   2   1        982.81        963.27        15.58 o                         
  -5   2   1       1939.95       1885.90        67.81 o                         
  -4   2   1        273.56        246.45         9.91 o                         
  -3   2   1       9275.72       8334.70       294.17 o                         
  -2   2   1        137.79        110.10         4.39 o                         
  -1   2   1       6363.56       6765.03       168.80 o                         
   0   2   1       3287.86       3511.12        87.92 o                         
   1   2   1          1.63          1.45         1.12 o                         
   2   2   1        839.99        840.11        17.60 o                         
   3   2   1        341.86        307.80        11.29 o                         
   4   2   1        326.47        324.29        11.62 o                         
   5   2   1        380.97        411.01         6.74 o                         
   6   2   1        399.23        394.24         7.68 o                         
   7   2   1        346.87        264.89        45.96 o                         
   8   2   1         88.07         90.90         3.23 o                         
   9   2   1         30.60         24.86         1.79 o                         
  10   2   1          3.25          7.04         2.19 o                         
  11   2   1         57.08         51.73         2.73 o                         
  12   2   1        521.20        499.72        12.06 o                         
  13   2   1          0.12          0.99         0.76 o                         
 -14   3   1          0.02          0.06         0.81 o                         
 -13   3   1          3.10          0.01         0.76 o                         
 -12   3   1       1092.74       1074.56        25.53 o                         
 -11   3   1         55.50         62.45         1.91 o                         
 -10   3   1          0.83          0.59         0.71 o                         
  -9   3   1        510.30        499.46         7.51 o                         
  -8   3   1          1.25          0.68         0.53 o                         
  -7   3   1       1177.57       1183.74        16.23 o                         
  -6   3   1         55.67         68.08         1.37 o                         
  -5   3   1        398.39        353.23         6.75 o                         
  -4   3   1        230.60        208.99         8.88 o                         
  -3   3   1       3237.94       2854.84        71.25 o                         
  -2   3   1      17342.29      19075.32       388.39 o                         
   0   3   1        162.64        139.12         6.07 o                         
   1   3   1       1382.03       1320.75        40.17 o                         
   2   3   1       1599.50       1480.48        37.67 o                         
   3   3   1        116.94        113.67         3.67 o                         
   4   3   1        783.64        758.19        19.88 o                         
   5   3   1         23.67         16.79         0.73 o                         
   6   3   1         17.06         23.71         0.92 o                         
   7   3   1         17.51         14.80         1.49 o                         
   8   3   1        207.65        213.08         4.52 o                         
   9   3   1        101.84         94.39         3.51 o                         
  10   3   1        827.91        738.70        19.58 o                         
  11   3   1         23.68         25.74         1.55 o                         
  12   3   1         17.74         16.14         1.49 o                         
  13   3   1          0.76          1.12         1.31 o                         
 -14   4   1         62.48         82.54         4.25 o                         
 -13   4   1         48.07         35.64         3.90 o                         
 -12   4   1          3.43          3.94         0.75 o                         
 -11   4   1        314.56        307.79         5.75 o                         
 -10   4   1         10.63         11.62         0.96 o                         
  -9   4   1        304.52        283.82         5.25 o                         
  -8   4   1        502.44        501.90         7.83 o                         
  -7   4   1          2.82          2.01         0.67 o                         
  -6   4   1        254.62        249.87         4.93 o                         
  -5   4   1        222.87        225.02         3.40 o                         
  -4   4   1        212.73        202.26         8.92 o                         
  -3   4   1       1877.24       1632.51        62.36 o                         
  -2   4   1      19657.25      20482.10       414.52 o                         
  -1   4   1      11096.45      11290.35       281.08 o                         
   0   4   1       2696.78       2799.33        70.52 o                         
   1   4   1       1179.33       1075.14        60.83 o                         
   2   4   1       1048.59       1044.42        36.21 o                         
   3   4   1        128.21        141.57         4.45 o                         
   4   4   1        824.40        806.83        14.76 o                         
   5   4   1        929.31        897.85        13.33 o                         
   6   4   1        194.17        180.48         3.38 o                         
   7   4   1         16.89         16.76         0.88 o                         
   8   4   1        157.44        150.55         3.43 o                         
   9   4   1          6.47          4.66         1.10 o                         
  10   4   1         58.86         64.68         2.65 o                         
  11   4   1         18.23         21.97         2.02 o                         
  12   4   1        136.55        159.49         8.28 o                         
  13   4   1          5.52          3.41         1.10 o                         
 -14   5   1         16.92         11.58         1.27 o                         
 -13   5   1         67.65         57.99         7.95 o                         
 -12   5   1         50.31         48.11        12.57 o                         
 -11   5   1        466.83        472.44        10.39 o                         
 -10   5   1       1750.65       1750.16        23.83 o                         
  -9   5   1        696.80        675.27        10.36 o                         
  -8   5   1        416.19        429.63         6.30 o                         
  -7   5   1        208.30        223.67         4.11 o                         
  -6   5   1         98.99         96.02         1.89 o                         
  -5   5   1         57.47         62.73         1.29 o                         
  -4   5   1        127.45        108.39         2.76 o                         
  -3   5   1        131.55        130.51        10.11 o                         
  -2   5   1       3713.82       3616.99        90.61 o                         
  -1   5   1        127.18        131.44         4.26 o                         
   0   5   1        275.19        248.81         7.22 o                         
   1   5   1        192.84        202.32         8.08 o                         
   2   5   1       1252.27       1233.74        25.97 o                         
   3   5   1        240.28        225.35         4.46 o                         
   4   5   1       1403.47       1402.38        18.74 o                         
   5   5   1        540.37        501.01         8.36 o                         
   6   5   1        542.28        537.52         9.00 o                         
   7   5   1        127.56        112.83         3.53 o                         
   8   5   1         59.51         62.62         2.18 o                         
   9   5   1         34.62         29.72         1.92 o                         
  10   5   1        109.77        113.50         3.47 o                         
  11   5   1        303.80        317.98         8.77 o                         
  12   5   1         99.73        105.42         4.21 o                         
  13   5   1         61.06         87.11         4.34 o                         
 -13   6   1        199.19        187.74        16.74 o                         
 -12   6   1         18.88         15.28         1.73 o                         
 -11   6   1         20.86         13.61         1.75 o                         
 -10   6   1        206.78        223.20         4.63 o                         
  -9   6   1        543.59        573.78         8.36 o                         
  -8   6   1        335.16        316.01         5.17 o                         
  -7   6   1        679.24        663.64         9.33 o                         
  -6   6   1          0.72          1.48         0.66 o                         
  -5   6   1        196.75        191.44         3.54 o                         
  -4   6   1        199.08        208.61         4.82 o                         
  -3   6   1        523.06        479.87         7.11 o                         
  -2   6   1        505.82        478.29        13.11 o                         
  -1   6   1         73.77         94.40         4.90 o                         
   0   6   1       3121.24       2921.20        73.93 o                         
   1   6   1       4260.63       4041.04        63.54 o                         
   2   6   1        495.32        447.27         6.38 o                         
   3   6   1         33.49         28.93         0.76 o                         
   4   6   1        360.76        319.44         5.47 o                         
   5   6   1         99.56        116.07         2.16 o                         
   6   6   1         48.06         35.49         1.11 o                         
   7   6   1        379.33        373.02         6.57 o                         
   8   6   1        215.14        210.74         6.56 o                         
   9   6   1         18.36         15.07         1.22 o                         
  10   6   1        156.55        191.58         5.07 o                         
  11   6   1        272.24        284.82        13.98 o                         
  12   6   1        116.33        128.65         6.49 o                         
  13   6   1         83.53        103.92         4.71 o                         
 -13   7   1         74.33         94.06         4.62 o                         
 -12   7   1        344.11        347.65        18.56 o                         
 -11   7   1          0.26          0.42         1.18 o                         
 -10   7   1         73.24         72.37         3.62 o                         
  -9   7   1         91.38         94.93         2.40 o                         
  -8   7   1         94.28         95.77         2.25 o                         
  -7   7   1        217.12        244.83         4.18 o                         
  -6   7   1        520.88        500.53         9.45 o                         
  -5   7   1         13.53         11.67         0.86 o                         
  -4   7   1        160.61        177.36         4.26 o                         
  -3   7   1        852.94        778.69        11.66 o                         
  -2   7   1       1158.83       1048.97        16.98 o                         
  -1   7   1         53.50         51.39         1.54 o                         
   0   7   1        154.27        146.12         2.84 o                         
   1   7   1       1041.20       1005.77        13.87 o                         
   2   7   1        762.51        702.26        10.53 o                         
   3   7   1        143.72        146.29         3.16 o                         
   4   7   1        213.73        230.65         5.19 o                         
   5   7   1        435.76        424.27         6.61 o                         
   6   7   1         56.79         55.20         1.56 o                         
   7   7   1        284.85        278.17         4.71 o                         
   8   7   1         54.91         64.58         2.45 o                         
   9   7   1        116.56        112.64         2.97 o                         
  10   7   1        481.71        473.94         9.30 o                         
  11   7   1        271.08        285.14         8.29 o                         
  12   7   1        102.59        107.56         5.13 o                         
 -13   8   1        366.73        349.39        13.22 o                         
 -12   8   1         94.15        103.39         3.68 o                         
 -11   8   1         77.23         74.18         2.60 o                         
 -10   8   1        104.53        110.51         3.39 o                         
  -9   8   1        594.34        612.15        11.75 o                         
  -8   8   1        667.79        705.04        11.82 o                         
  -7   8   1          0.35          1.28         0.77 o                         
  -6   8   1         70.92         72.27         1.82 o                         
  -5   8   1        512.47        479.82         9.15 o                         
  -4   8   1         32.37         34.94         1.47 o                         
  -3   8   1        178.50        164.02         3.10 o                         
  -2   8   1       2093.06       1969.11        28.76 o                         
  -1   8   1       4093.07       4040.78        58.10 o                         
   0   8   1          5.57          7.17         0.58 o                         
   1   8   1         64.06         57.15         1.19 o                         
   2   8   1        764.42        760.26        10.56 o                         
   3   8   1         93.09         79.85         3.19 o                         
   4   8   1        387.17        408.38         8.57 o                         
   5   8   1         43.14         41.39         1.31 o                         
   6   8   1       1165.93       1180.85        21.77 o                         
   7   8   1          5.04          5.75         0.91 o                         
   8   8   1         13.73         14.13         1.52 o                         
   9   8   1         61.00         69.77         1.98 o                         
  10   8   1          0.47          1.25         1.07 o                         
  11   8   1        143.90        151.12         6.86 o                         
  12   8   1        141.32        153.70         6.49 o                         
 -12   9   1         39.86         37.29         2.05 o                         
 -11   9   1        493.96        527.65        16.76 o                         
 -10   9   1        587.20        603.58        16.60 o                         
  -9   9   1        351.33        380.96        12.77 o                         
  -8   9   1         18.60         17.42         1.31 o                         
  -7   9   1         23.58         26.91         1.54 o                         
  -6   9   1          0.02         -0.46         1.03 o                         
  -5   9   1         38.76         35.37         1.42 o                         
  -4   9   1        358.10        328.59         7.50 o                         
  -3   9   1         20.65         14.39         0.93 o                         
  -2   9   1       1540.44       1491.78        21.88 o                         
  -1   9   1          4.08          4.00         0.59 o                         
   0   9   1          1.08          2.57         0.55 o                         
   1   9   1        256.85        231.31         3.53 o                         
   2   9   1        996.09        987.81        13.59 o                         
   3   9   1          2.10          1.25         0.57 o                         
   4   9   1        875.13        920.03        16.91 o                         
   5   9   1         55.72         49.80         1.72 o                         
   6   9   1        759.52        768.45        15.72 o                         
   7   9   1        479.85        481.88        10.89 o                         
   8   9   1         27.32         32.48         1.55 o                         
   9   9   1         19.27         25.31         2.45 o                         
  10   9   1         21.77         21.30         3.41 o                         
  11   9   1        119.40        127.30         4.74 o                         
 -11  10   1         15.18         15.44         1.63 o                         
 -10  10   1         29.79         29.46         1.89 o                         
  -9  10   1         24.25         28.42         1.86 o                         
  -8  10   1        145.23        148.67         9.03 o                         
  -7  10   1         32.94         29.90         1.66 o                         
  -6  10   1         35.87         35.64         1.46 o                         
  -5  10   1         34.59         36.21         1.66 o                         
  -4  10   1          1.86         -0.13         0.80 o                         
  -3  10   1        102.33        107.87         2.35 o                         
  -2  10   1         23.89         26.96         0.98 o                         
  -1  10   1          3.73          3.36         0.62 o                         
   0  10   1       1188.68       1157.73        18.81 o                         
   1  10   1        679.71        656.77        10.92 o                         
   2  10   1          6.13          4.42         0.58 o                         
   3  10   1        136.32        151.79         2.58 o                         
   4  10   1         23.45         26.50         1.30 o                         
   5  10   1        673.06        691.76        15.14 o                         
   6  10   1        400.48        406.59         7.24 o                         
   7  10   1          5.35          7.52         1.12 o                         
   8  10   1        528.22        516.54        11.52 o                         
   9  10   1        121.47        113.02         3.28 o                         
  10  10   1        131.13        141.04         5.34 o                         
  11  10   1        508.07        509.96        19.12 o                         
 -11  11   1          7.87         10.04         1.34 o                         
 -10  11   1         51.93         57.22         6.44 o                         
  -9  11   1         10.27         14.51         1.91 o                         
  -8  11   1        285.32        337.63        11.23 o                         
  -7  11   1         24.67         27.57         1.72 o                         
  -6  11   1        275.88        302.65         5.56 o                         
  -5  11   1         21.97         23.64         1.56 o                         
  -4  11   1          2.39          2.19         0.94 o                         
  -3  11   1          0.19          0.49         1.02 o                         
  -2  11   1         38.76         41.27         1.38 o                         
  -1  11   1          2.40          2.65         0.68 o                         
   0  11   1         78.21         82.58         2.20 o                         
   1  11   1        759.35        768.61        12.77 o                         
   2  11   1        416.40        416.06         7.20 o                         
   3  11   1        267.57        270.45         4.57 o                         
   4  11   1         81.04         84.59         2.11 o                         
   5  11   1         48.02         51.32         2.25 o                         
   6  11   1          5.76         11.11         1.76 o                         
   7  11   1        197.04        200.73         9.17 o                         
   8  11   1          3.32          2.71         1.11 o                         
   9  11   1         71.41         69.30         2.93 o                         
  10  11   1          0.65          0.76         0.93 o                         
 -11  12   1         17.44         18.12         1.30 o                         
 -10  12   1         27.33         25.42         1.45 o                         
  -9  12   1         28.83         37.44         2.22 o                         
  -8  12   1        321.92        362.14        11.12 o                         
  -7  12   1          1.13          0.88         0.90 o                         
  -6  12   1         62.53         78.21         3.20 o                         
  -5  12   1        282.80        300.18         6.76 o                         
  -4  12   1        255.52        256.53         4.85 o                         
  -3  12   1         42.43         39.54         1.66 o                         
  -2  12   1         13.62         15.58         1.04 o                         
  -1  12   1        311.73        346.57         5.24 o                         
   0  12   1          0.33          0.25         0.67 o                         
   1  12   1        191.40        197.53         3.52 o                         
   2  12   1        116.69        121.78         3.02 o                         
   3  12   1         14.43         15.67         1.60 o                         
   4  12   1        204.86        224.90         5.85 o                         
   5  12   1         31.30         33.99         1.92 o                         
   6  12   1        276.40        295.23         9.66 o                         
   7  12   1          1.16          3.04         1.40 o                         
   8  12   1         36.73         35.01         2.00 o                         
   9  12   1          0.39         -0.09         1.49 o                         
  10  12   1         21.66         18.43         1.82 o                         
 -10  13   1          1.29          0.37         1.40 o                         
  -9  13   1         67.02         73.84         2.39 o                         
  -8  13   1        142.38        162.80         5.11 o                         
  -7  13   1         93.57        112.31         6.16 o                         
  -6  13   1         35.35         36.80         1.77 o                         
  -5  13   1          3.83          4.14         0.87 o                         
  -4  13   1         37.94         41.72         1.76 o                         
  -3  13   1         48.93         45.79         1.68 o                         
  -2  13   1        138.17        135.73         2.96 o                         
  -1  13   1        215.81        217.66         3.88 o                         
   0  13   1        102.14        112.22         2.31 o                         
   1  13   1        312.29        331.51         5.06 o                         
   2  13   1         29.73         33.34         2.13 o                         
   3  13   1        387.94        395.78         8.99 o                         
   4  13   1        315.51        350.82         8.26 o                         
   5  13   1         15.22         14.98         1.47 o                         
   6  13   1         43.84         39.41         1.91 o                         
   7  13   1         39.51         38.28         2.87 o                         
   8  13   1         12.50         10.95         1.54 o                         
  -9  14   1        222.88        216.77         5.05 o                         
  -8  14   1          4.09          7.35         1.34 o                         
  -7  14   1          8.63          7.50         1.39 o                         
  -6  14   1         63.38         62.84         2.73 o                         
  -5  14   1         38.27         37.07         1.57 o                         
  -4  14   1          3.80          4.30         0.88 o                         
  -3  14   1         36.82         37.69         1.87 o                         
  -2  14   1          3.76          4.48         0.84 o                         
  -1  14   1         13.08         12.63         0.93 o                         
   0  14   1        204.21        201.86         3.57 o                         
   1  14   1         63.72         60.22         1.44 o                         
   2  14   1        311.40        310.16         5.66 o                         
   3  14   1         75.67         75.00         2.14 o                         
   4  14   1          2.29          4.29         1.20 o                         
   5  14   1        295.38        311.55         8.98 o                         
   6  14   1        190.11        188.33         4.75 o                         
   7  14   1          0.05          0.34         0.87 o                         
   8  14   1        120.50         98.52         4.62 o                         
  -8  15   1         66.92         67.72         3.13 o                         
  -7  15   1         96.06         95.31         6.79 o                         
  -6  15   1         57.26         54.75         3.28 o                         
  -5  15   1         70.75         66.74         3.91 o                         
  -4  15   1        540.35        531.13        60.76 o                         
  -3  15   1        150.22        170.63         3.82 o                         
  -2  15   1          7.49          6.31         1.05 o                         
  -1  15   1        171.58        179.35         3.27 o                         
   0  15   1        123.88        125.86         2.70 o                         
   1  15   1        523.83        551.51        10.51 o                         
   2  15   1          7.30          4.19         0.91 o                         
   3  15   1          0.05          1.17         0.94 o                         
   4  15   1          3.29          3.35         0.94 o                         
   5  15   1         26.87         26.65         1.20 o                         
   6  15   1          7.28          6.91         0.76 o                         
   7  15   1         22.68         25.20         1.47 o                         
  -7  16   1          0.04         -0.52         0.64 o                         
  -6  16   1         28.94         33.44         1.75 o                         
  -5  16   1         14.19         13.43         1.98 o                         
  -4  16   1        393.33        380.67        10.30 o                         
  -3  16   1         21.73         26.35         1.16 o                         
  -2  16   1         51.41         49.18         1.59 o                         
  -1  16   1         62.32         66.27         2.05 o                         
   0  16   1         16.39         15.67         0.94 o                         
   1  16   1        163.77        159.08         4.00 o                         
   2  16   1          2.46          1.86         0.71 o                         
   3  16   1         14.67         13.14         1.01 o                         
   4  16   1          1.35          2.34         0.75 o                         
   5  16   1          5.70          7.16         0.81 o                         
   6  16   1         61.89         60.89         3.17 o                         
  -5  17   1        145.82        146.75         6.02 o                         
  -4  17   1         45.09         44.31         1.89 o                         
  -3  17   1         16.01         10.64         0.88 o                         
  -2  17   1         12.37         11.05         0.90 o                         
  -1  17   1         22.99         20.71         2.80 o                         
   0  17   1          1.01          1.27         0.96 o                         
   1  17   1        106.40         87.02         9.01 o                         
   2  17   1          0.10         -0.36         0.72 o                         
   3  17   1         22.50         19.45         1.01 o                         
   4  17   1          8.10          5.44         0.92 o                         
 -15   0   2        251.21        201.56         5.75 o                         
 -14   0   2        690.08        660.68        17.58 o                         
 -13   0   2          2.01          2.38         2.29 o                         
 -12   0   2          7.30          8.72         1.17 o                         
 -11   0   2        662.39        657.73        16.08 o                         
 -10   0   2         40.43         50.25         2.01 o                         
  -9   0   2          0.01          1.92         0.89 o                         
  -8   0   2       1356.77       1331.20        34.12 o                         
  -7   0   2        671.59        696.99        12.23 o                         
  -6   0   2       3103.87       3063.54        48.58 o                         
  -5   0   2       2358.54       2513.34        63.22 o                         
  -3   0   2       2773.76       2712.56        68.38 o                         
  -2   0   2        914.12        877.84        32.17 o                         
  -1   0   2         40.39         38.94         1.90 o                         
   0   0   2         11.16         16.23         2.01 o                         
   1   0   2        498.06        537.54        20.32 o                         
   2   0   2          1.39          1.26         1.45 o                         
   3   0   2       2549.15       2741.24        98.30 o                         
   4   0   2         98.97        107.09         3.61 o                         
   5   0   2       2242.77       2268.09        36.07 o                         
   6   0   2        327.79        301.19         8.32 o                         
   7   0   2         35.11         33.31         2.38 o                         
   8   0   2       1325.40       1205.51        31.10 o                         
   9   0   2         12.06          2.80         1.40 o                         
  11   0   2        190.87        207.52         9.15 o                         
  12   0   2        293.31        332.33         9.36 o                         
  13   0   2         72.90         80.30         4.01 o                         
 -15   1   2          2.99          3.64         0.96 o                         
 -14   1   2        165.61        150.63         4.30 o                         
 -13   1   2          0.97         -0.12         1.15 o                         
 -12   1   2          0.12          0.91         0.86 o                         
 -11   1   2        474.12        488.46         7.78 o                         
 -10   1   2        799.24        827.63        14.38 o                         
  -9   1   2         53.83         51.20         1.54 o                         
  -8   1   2        139.29        155.47         3.10 o                         
  -7   1   2          4.68          8.82         0.60 o                         
  -6   1   2          6.07          6.48         0.44 o                         
  -5   1   2        960.97        978.95        17.72 o                         
  -4   1   2         60.55         80.34         3.13 o                         
  -3   1   2        810.54        733.48        19.03 o                         
  -2   1   2        250.21        251.16         9.96 o                         
  -1   1   2        574.56        559.51        12.74 o                         
   0   1   2       2918.09       2770.16        57.02 o                         
   1   1   2         10.05          9.21         1.23 o                         
   2   1   2         52.29         53.81         2.26 o                         
   3   1   2         26.57         40.40         3.27 o                         
   4   1   2         70.01         69.50         1.57 o                         
   5   1   2       1314.33       1262.53        16.23 o                         
   6   1   2         86.43         96.94         2.05 o                         
   7   1   2          5.83          4.73         0.83 o                         
   8   1   2        419.39        404.74         9.11 o                         
  10   1   2        561.20        498.42        19.39 o                         
  11   1   2         15.38         20.46         3.06 o                         
  12   1   2         10.86         11.34         1.13 o                         
  13   1   2         58.26         55.71         1.78 o                         
 -14   2   2          1.37          1.29         0.96 o                         
 -13   2   2         10.48         11.17         1.01 o                         
 -12   2   2        198.95        211.49         3.86 o                         
 -11   2   2         15.71         16.43         1.03 o                         
 -10   2   2        344.25        325.49         5.44 o                         
  -9   2   2         54.72         49.80         1.20 o                         
  -8   2   2         34.06         37.20         0.98 o                         
  -7   2   2         11.08         12.51         0.54 o                         
  -6   2   2         37.02         36.73         0.81 o                         
  -5   2   2        134.27        127.78         2.38 o                         
  -4   2   2       1014.31       1032.88        18.86 o                         
  -3   2   2        513.90        519.71        13.67 o                         
  -2   2   2        222.18        256.95        10.23 o                         
  -1   2   2        332.10        353.19         9.79 o                         
   0   2   2        310.41        316.34        12.67 o                         
   1   2   2       1384.42       1427.20        29.91 o                         
   2   2   2       1046.96       1053.02        27.21 o                         
   3   2   2        393.81        419.27        18.82 o                         
   4   2   2        659.17        625.48         8.80 o                         
   5   2   2        221.06        211.07         3.10 o                         
   6   2   2          5.23          4.92         0.51 o                         
   7   2   2          2.17          2.26         0.69 o                         
   8   2   2         51.14         49.64         2.49 o                         
   9   2   2         79.47         77.66         3.21 o                         
  10   2   2          4.61          0.42         1.82 o                         
  11   2   2         11.66         11.67         1.17 o                         
  12   2   2         33.18         35.81         2.01 o                         
  13   2   2          0.02          0.49         0.80 o                         
 -14   3   2        111.27         94.66         4.02 o                         
 -13   3   2          0.35          1.42         0.71 o                         
 -12   3   2          6.56          4.04         1.00 o                         
 -11   3   2       1087.13       1108.16        16.72 o                         
 -10   3   2       1038.93       1122.74        15.66 o                         
  -9   3   2        487.89        510.92         6.97 o                         
  -8   3   2         37.61         29.94         0.84 o                         
  -7   3   2          3.05          2.69         0.46 o                         
  -6   3   2         62.32         80.80         1.31 o                         
  -5   3   2         10.51          7.27         0.54 o                         
  -4   3   2       5297.88       5795.79       145.30 o                         
  -3   3   2        118.95         97.61         4.57 o                         
  -2   3   2         95.93         84.83         3.14 o                         
  -1   3   2        417.36        408.45        11.30 o                         
   0   3   2        411.12        439.07        12.11 o                         
   1   3   2       1240.54       1234.29        31.95 o                         
   2   3   2        571.53        562.36        15.49 o                         
   3   3   2          3.92          0.18         0.78 o                         
   4   3   2        659.12        662.93        10.26 o                         
   5   3   2        145.07        147.12         2.51 o                         
   6   3   2         42.91         40.20         1.18 o                         
   7   3   2         58.49         56.07         2.02 o                         
   8   3   2        515.25        510.62        25.07 o                         
   9   3   2       1132.19       1086.66        23.46 o                         
  10   3   2        481.04        403.74        11.20 o                         
  11   3   2         90.90         70.58         2.72 o                         
  12   3   2         19.40         22.81         2.29 o                         
 -14   4   2        181.77        173.79         7.75 o                         
 -13   4   2         61.78         58.52         1.87 o                         
 -12   4   2          3.70          3.66         1.05 o                         
 -11   4   2        421.04        431.05         7.59 o                         
 -10   4   2          9.39         12.90         0.92 o                         
  -9   4   2         16.90         11.76         0.85 o                         
  -8   4   2         30.24         35.12         1.10 o                         
  -7   4   2         20.93         32.11         0.90 o                         
  -6   4   2        623.12        627.36         8.82 o                         
  -5   4   2       4007.05       4061.37        58.92 o                         
  -4   4   2        146.82        136.62         4.00 o                         
  -3   4   2        245.58        259.25         7.52 o                         
  -2   4   2         74.73         90.88         3.43 o                         
  -1   4   2        152.08        151.80         5.03 o                         
   0   4   2          2.97          3.09         1.24 o                         
   1   4   2        394.95        431.48        18.54 o                         
   2   4   2        715.33        735.48        16.19 o                         
   3   4   2        207.58        217.88         5.36 o                         
   4   4   2         53.80         51.35         1.16 o                         
   5   4   2        300.85        345.01         6.64 o                         
   6   4   2          9.05          7.58         0.81 o                         
   7   4   2          1.87          1.85         0.95 o                         
   8   4   2        271.36        254.47         7.84 o                         
   9   4   2         67.16         53.00         2.09 o                         
  10   4   2         36.70         42.87         3.78 o                         
  11   4   2         37.69         42.26         2.12 o                         
  12   4   2        137.32        153.13        12.88 o                         
 -14   5   2         50.99         49.41         3.08 o                         
 -13   5   2         15.32         14.09         0.97 o                         
 -12   5   2         32.98         35.17         2.77 o                         
 -11   5   2         16.17         20.12         1.21 o                         
 -10   5   2        241.19        238.70         3.93 o                         
  -9   5   2        614.46        614.36        10.46 o                         
  -8   5   2        441.78        443.75        10.57 o                         
  -7   5   2       1273.36       1211.44        22.06 o                         
  -6   5   2         59.77         55.21         1.15 o                         
  -5   5   2         13.14         16.96         0.78 o                         
  -4   5   2         89.58        101.79         2.04 o                         
  -3   5   2        365.30        351.56         7.97 o                         
  -2   5   2       1003.41       1022.61        18.99 o                         
  -1   5   2        605.05        615.85        13.71 o                         
   0   5   2       1713.45       1707.91        44.06 o                         
   1   5   2        267.56        261.58        15.55 o                         
   2   5   2        250.44        272.19         7.38 o                         
   3   5   2       1490.18       1519.79        25.66 o                         
   4   5   2        868.56        808.46        14.70 o                         
   5   5   2       1908.79       1856.21        33.29 o                         
   6   5   2        358.71        374.24         7.30 o                         
   7   5   2        473.67        443.12        10.14 o                         
   8   5   2         34.15         31.11         2.16 o                         
   9   5   2        244.98        297.72         8.93 o                         
  10   5   2        375.68        375.51        11.91 o                         
  11   5   2         71.17         69.95         8.89 o                         
  12   5   2         66.45         67.38         2.64 o                         
 -14   6   2         23.44         25.88         1.55 o                         
 -13   6   2         11.51          8.76         1.27 o                         
 -12   6   2        133.37        127.44        10.52 o                         
 -11   6   2          3.65          2.32         1.00 o                         
 -10   6   2        514.21        495.28         7.83 o                         
  -9   6   2         86.46         97.25         2.36 o                         
  -8   6   2          5.08          7.27         0.78 o                         
  -7   6   2        439.28        430.97         6.77 o                         
  -6   6   2          5.57          9.44         0.65 o                         
  -5   6   2        153.52        137.28         2.96 o                         
  -4   6   2        457.31        412.47         7.50 o                         
  -3   6   2        711.31        691.55         9.84 o                         
  -2   6   2         71.05         72.65         1.59 o                         
  -1   6   2        121.53        108.64         2.39 o                         
   0   6   2        174.55        169.59         3.51 o                         
   1   6   2        430.67        425.53         7.23 o                         
   2   6   2        230.73        211.83         2.98 o                         
   3   6   2        539.91        506.71         9.45 o                         
   4   6   2        556.80        551.57        10.26 o                         
   5   6   2        210.96        226.25         4.68 o                         
   6   6   2        136.05        141.71         3.29 o                         
   7   6   2         14.29         13.25         1.25 o                         
   8   6   2        294.60        297.88         8.81 o                         
   9   6   2        782.63        799.06        17.60 o                         
  10   6   2          3.94         12.33         1.96 o                         
  11   6   2         18.50         19.42         1.67 o                         
  12   6   2          2.90          2.19         1.49 o                         
 -13   7   2         69.73         65.66         3.08 o                         
 -12   7   2        154.80        159.57         7.28 o                         
 -11   7   2        119.39        117.43         4.12 o                         
 -10   7   2        992.88       1071.93        17.66 o                         
  -9   7   2        239.77        251.84         4.81 o                         
  -8   7   2          4.75          6.02         1.00 o                         
  -7   7   2        257.70        253.72         6.04 o                         
  -6   7   2          2.42          0.15         0.88 o                         
  -5   7   2        971.40        910.45        19.18 o                         
  -4   7   2       7292.39       7314.73       129.09 o                         
  -3   7   2        847.77        810.54        11.28 o                         
  -2   7   2         68.75         63.28         1.43 o                         
  -1   7   2        190.51        184.92         3.08 o                         
   0   7   2        183.12        193.47         3.48 o                         
   1   7   2        156.65        156.01         2.52 o                         
   2   7   2         88.10         86.53         1.65 o                         
   3   7   2       1268.02       1306.15        23.58 o                         
   4   7   2        109.88        110.17         2.29 o                         
   5   7   2         94.53         99.19         2.46 o                         
   6   7   2        250.23        262.28         4.46 o                         
   7   7   2         21.38         20.50         1.32 o                         
   8   7   2         13.38          8.44         1.15 o                         
   9   7   2        167.88        181.95         4.83 o                         
  10   7   2        474.43        481.54        10.85 o                         
  11   7   2         26.24         22.42         1.64 o                         
  12   7   2          0.64         -1.21         1.21 o                         
 -13   8   2        103.55         87.46         2.27 o                         
 -12   8   2         54.45         58.41         3.55 o                         
 -11   8   2         24.42         24.08         1.81 o                         
 -10   8   2         10.68         11.08         1.25 o                         
  -9   8   2         18.04         21.13         1.19 o                         
  -8   8   2        182.05        173.49         3.55 o                         
  -7   8   2        178.84        170.03         3.80 o                         
  -6   8   2        490.78        497.52        11.05 o                         
  -5   8   2        442.57        475.39         8.07 o                         
  -4   8   2       1186.22       1106.06        20.05 o                         
  -3   8   2       1674.09       1498.35        22.02 o                         
  -2   8   2        285.55        287.31         4.20 o                         
  -1   8   2        667.47        643.09         9.05 o                         
   0   8   2         26.40         26.14         0.98 o                         
   1   8   2        258.28        240.48         3.49 o                         
   2   8   2        633.08        624.44        11.61 o                         
   3   8   2         19.24         23.44         1.14 o                         
   4   8   2          1.45          2.68         0.68 o                         
   5   8   2          8.72          7.51         0.66 o                         
   6   8   2         21.44         19.16         0.92 o                         
   7   8   2        190.34        200.86         5.05 o                         
   8   8   2         14.96         14.85         1.18 o                         
   9   8   2         10.01          9.45         1.24 o                         
  10   8   2        165.00        174.09         7.70 o                         
  11   8   2          1.17          1.49         1.54 o                         
 -13   9   2          7.16          7.18         1.45 o                         
 -12   9   2          9.95         11.85         2.15 o                         
 -11   9   2         16.24         18.43         2.22 o                         
 -10   9   2         20.72         19.46         1.36 o                         
  -9   9   2        380.24        421.35         8.09 o                         
  -8   9   2          4.30          5.18         1.23 o                         
  -7   9   2        805.41        840.31        15.72 o                         
  -6   9   2          9.28          8.49         1.25 o                         
  -5   9   2         13.36         15.17         1.28 o                         
  -4   9   2        288.34        305.97         6.07 o                         
  -3   9   2        735.92        734.90        12.10 o                         
  -2   9   2       1378.55       1335.04        19.75 o                         
  -1   9   2         69.66         69.58         1.62 o                         
   0   9   2        141.76        112.70         2.07 o                         
   1   9   2         72.74         70.31         1.53 o                         
   2   9   2         24.68         23.94         1.09 o                         
   3   9   2         31.80         38.55         2.12 o                         
   4   9   2        116.63        131.17         3.65 o                         
   5   9   2        351.88        349.77         7.03 o                         
   6   9   2         97.84        100.93         2.70 o                         
   7   9   2         19.49         15.11         1.15 o                         
   8   9   2         36.84         37.01         2.24 o                         
   9   9   2         23.71         36.21         2.21 o                         
  10   9   2         12.41         12.20         1.35 o                         
 -11  10   2         29.18         38.97         3.03 o                         
 -10  10   2         74.39         81.86         3.30 o                         
  -9  10   2        431.57        495.03        11.07 o                         
  -8  10   2          0.07          0.16         1.13 o                         
  -7  10   2        123.93        132.05         3.80 o                         
  -6  10   2         21.50         21.42         1.52 o                         
  -5  10   2          0.00          0.05         0.93 o                         
  -4  10   2          0.20          0.05         0.72 o                         
  -3  10   2         59.09         68.02         1.55 o                         
  -2  10   2        113.30        117.42         2.22 o                         
  -1  10   2        586.96        562.80         9.44 o                         
   0  10   2         47.70         46.18         1.23 o                         
   1  10   2          2.17          4.28         0.64 o                         
   2  10   2         60.20         61.94         1.65 o                         
   3  10   2          4.59          4.90         1.33 o                         
   4  10   2          2.16          3.35         1.04 o                         
   5  10   2        116.53        125.39         3.13 o                         
   6  10   2          1.26          2.95         1.03 o                         
   7  10   2         12.09         13.15         2.05 o                         
   8  10   2          6.46          5.29         1.32 o                         
   9  10   2        430.03        431.83        13.05 o                         
  10  10   2         16.24         18.15         1.77 o                         
 -11  11   2          7.19          8.75         1.40 o                         
 -10  11   2        305.30        350.13         9.96 o                         
  -9  11   2         44.03         43.92         3.55 o                         
  -8  11   2          2.07          2.73         1.26 o                         
  -7  11   2          8.95          7.76         1.03 o                         
  -6  11   2        595.63        632.60        10.78 o                         
  -5  11   2        654.53        661.58        12.53 o                         
  -4  11   2        793.58        798.00        14.89 o                         
  -3  11   2         23.18         23.08         0.89 o                         
  -2  11   2          1.53          1.85         0.70 o                         
  -1  11   2         34.13         37.72         1.32 o                         
   0  11   2        193.03        194.02         3.39 o                         
   1  11   2        158.18        183.76         3.62 o                         
   2  11   2         94.73         96.84         2.02 o                         
   3  11   2        754.00        740.55        12.40 o                         
   4  11   2          0.01          0.20         0.87 o                         
   5  11   2          2.71          1.83         0.85 o                         
   6  11   2        156.93        159.63         4.18 o                         
   7  11   2         66.88         77.81         3.28 o                         
   8  11   2         54.50         52.96         3.78 o                         
   9  11   2         92.94         85.62         4.48 o                         
  10  11   2         56.72         45.86         2.66 o                         
 -11  12   2         10.96         13.53         1.82 o                         
 -10  12   2         70.62         76.81         3.00 o                         
  -9  12   2        183.18        192.90         5.66 o                         
  -8  12   2        108.18        100.21         3.65 o                         
  -7  12   2        168.17        169.20         4.82 o                         
  -6  12   2        622.35        660.26        11.21 o                         
  -5  12   2        375.44        415.25         8.23 o                         
  -4  12   2        495.33        483.97        10.87 o                         
  -3  12   2       2551.08       2536.14        40.45 o                         
  -2  12   2         40.01         38.18         1.33 o                         
  -1  12   2        378.48        386.77         5.77 o                         
   0  12   2         38.97         37.54         1.19 o                         
   1  12   2        147.78        164.47         3.07 o                         
   2  12   2        221.52        222.57         4.27 o                         
   3  12   2          2.72          2.54         0.95 o                         
   4  12   2         58.03         53.31         2.10 o                         
   5  12   2          0.01          0.98         1.09 o                         
   6  12   2         69.76         71.99         2.49 o                         
   7  12   2        138.59        148.74         6.21 o                         
   8  12   2        126.80        124.64         4.07 o                         
 -10  13   2          1.72          0.11         0.82 o                         
  -9  13   2         42.27         48.63         2.92 o                         
  -8  13   2         22.71         19.62         1.81 o                         
  -7  13   2        834.63        940.82        25.98 o                         
  -6  13   2         20.63         21.70         1.55 o                         
  -5  13   2          0.04          0.97         0.90 o                         
  -4  13   2        124.61        135.08         2.93 o                         
  -3  13   2          2.12          2.31         1.05 o                         
  -2  13   2        159.60        174.71         3.18 o                         
  -1  13   2         20.35         23.05         0.97 o                         
   0  13   2         19.20         19.67         1.08 o                         
   1  13   2         56.13         63.24         1.84 o                         
   2  13   2         32.86         35.91         1.57 o                         
   3  13   2         33.44         28.99         1.76 o                         
   4  13   2          0.35          0.48         1.14 o                         
   5  13   2         96.91        102.63         5.53 o                         
   6  13   2         30.22         29.19         4.06 o                         
   7  13   2         35.20         37.72         3.20 o                         
   8  13   2          2.25          2.14         0.93 o                         
  -9  14   2         36.17         29.28         2.75 o                         
  -8  14   2         18.28         18.86         1.56 o                         
  -7  14   2        118.04        129.37         3.21 o                         
  -6  14   2        108.50        104.23         2.45 o                         
  -5  14   2         25.27         30.98         1.60 o                         
  -4  14   2         19.85         21.75         1.45 o                         
  -3  14   2          0.87          1.09         0.86 o                         
  -2  14   2         18.63         22.36         1.29 o                         
  -1  14   2          9.36          7.84         0.83 o                         
   0  14   2         65.43         67.61         1.67 o                         
   1  14   2         65.90         69.64         1.82 o                         
   2  14   2          1.49          0.78         0.97 o                         
   3  14   2         76.44         75.49         2.17 o                         
   4  14   2          0.84          1.09         0.82 o                         
   5  14   2         43.45         45.08         2.15 o                         
   6  14   2         11.06          9.60         1.06 o                         
   7  14   2        224.32        205.53         8.31 o                         
  -8  15   2         62.07         63.95         2.23 o                         
  -7  15   2          0.73          1.59         0.82 o                         
  -6  15   2        215.87        215.18         5.45 o                         
  -5  15   2        113.81        120.54         3.91 o                         
  -4  15   2          1.40          2.93         0.80 o                         
  -3  15   2          0.57          0.35         0.79 o                         
  -2  15   2         30.07         25.35         1.14 o                         
  -1  15   2          0.32          1.42         1.04 o                         
   0  15   2        108.45        105.08         2.47 o                         
   1  15   2         43.28         39.84         2.71 o                         
   2  15   2         53.71         54.89         2.59 o                         
   3  15   2        171.56        170.88         3.76 o                         
   4  15   2          2.33          0.88         1.17 o                         
   5  15   2         12.58         12.61         1.04 o                         
   6  15   2        193.65        176.89        13.14 o                         
  -7  16   2         27.60         25.64         2.31 o                         
  -6  16   2         21.12         21.55         1.87 o                         
  -5  16   2        121.02        121.86         3.23 o                         
  -4  16   2         46.05         49.21         1.49 o                         
  -3  16   2        377.86        395.63         7.38 o                         
  -2  16   2        161.96        175.31         3.79 o                         
  -1  16   2        150.24        160.36         4.05 o                         
   0  16   2          3.25          3.20         0.92 o                         
   1  16   2        152.13        148.82         4.77 o                         
   2  16   2         97.78        108.50         4.04 o                         
   3  16   2          7.88          8.09         0.93 o                         
   4  16   2         72.40         65.15         2.44 o                         
   5  16   2         23.07         16.75         1.68 o                         
  -4  17   2          7.48         10.17         0.80 o                         
  -3  17   2         89.50         79.92         2.74 o                         
  -2  17   2          3.38          4.34         0.66 o                         
  -1  17   2         22.75         26.26         2.05 o                         
   0  17   2         31.91         29.90         2.24 o                         
   1  17   2         13.05          9.59         1.13 o                         
   2  17   2         59.54         50.99         2.05 o                         
 -15   1   3          7.69          6.91         0.83 o                         
 -14   1   3        236.39        252.33         6.10 o                         
 -13   1   3        141.36        145.90         3.43 o                         
 -12   1   3         14.04         13.47         0.89 o                         
 -11   1   3        512.00        516.26         7.63 o                         
 -10   1   3        388.42        406.81         5.75 o                         
  -9   1   3         10.56         11.02         0.91 o                         
  -8   1   3         17.57         17.61         0.94 o                         
  -7   1   3         21.22         31.46         0.78 o                         
  -6   1   3        172.41        177.33         2.72 o                         
  -5   1   3        447.82        506.78         6.71 o                         
  -4   1   3        515.77        576.70        12.82 o                         
  -3   1   3       1807.21       1928.50        34.91 o                         
  -2   1   3        867.12        882.66        19.66 o                         
  -1   1   3        305.71        281.73         8.41 o                         
   0   1   3       2263.83       2427.10        61.84 o                         
   1   1   3         49.71         37.51         2.31 o                         
   2   1   3        361.59        370.26         8.68 o                         
   3   1   3        708.84        801.61        23.92 o                         
   4   1   3        143.40        150.26         2.79 o                         
   5   1   3        446.76        391.51         6.27 o                         
   6   1   3        819.40        794.17        13.15 o                         
   7   1   3          2.25          3.62         0.83 o                         
   8   1   3          0.70          0.90         0.86 o                         
   9   1   3         27.36         32.14         3.57 o                         
  10   1   3        133.56        121.01         5.93 o                         
  11   1   3        288.25        284.81        16.41 o                         
  12   1   3         16.19         26.69         3.55 o                         
 -15   2   3         15.44         15.67         1.82 o                         
 -14   2   3        118.46        125.55         3.02 o                         
 -13   2   3          1.82          0.41         0.79 o                         
 -12   2   3        517.97        518.48        10.81 o                         
 -11   2   3         66.93         68.62         1.99 o                         
 -10   2   3        123.49        125.02         2.59 o                         
  -9   2   3        554.22        565.76         7.23 o                         
  -8   2   3        457.19        488.96         6.25 o                         
  -7   2   3        341.50        392.32         5.54 o                         
  -6   2   3        387.70        480.19         5.81 o                         
  -5   2   3        432.31        453.61         5.72 o                         
  -4   2   3        443.67        459.25         7.12 o                         
  -3   2   3       1665.96       1810.21        46.31 o                         
  -2   2   3         20.19         25.24         1.89 o                         
  -1   2   3         11.78         14.84         1.46 o                         
   0   2   3        752.67        745.69        20.09 o                         
   1   2   3       2865.75       3248.49        82.44 o                         
   2   2   3       3026.32       3308.74        67.54 o                         
   3   2   3       1937.08       1956.87        34.96 o                         
   4   2   3        174.86        162.96         2.59 o                         
   5   2   3        132.03        130.41         2.61 o                         
   6   2   3        261.99        248.42         4.56 o                         
   7   2   3       2374.01       2358.70        48.75 o                         
   8   2   3       2635.51       2553.12        52.70 o                         
   9   2   3          2.20          0.14         1.96 o                         
  10   2   3        200.43        180.88         7.80 o                         
  11   2   3         51.79         48.71         2.80 o                         
  12   2   3          0.07          0.02         0.77 o                         
 -14   3   3         46.55         46.28         2.65 o                         
 -13   3   3         44.79         49.61         1.58 o                         
 -12   3   3          8.04          5.33         1.09 o                         
 -11   3   3         60.72         53.36         1.75 o                         
 -10   3   3         24.43         26.44         1.39 o                         
  -9   3   3        113.51        116.48         2.24 o                         
  -8   3   3         86.66         72.78         1.49 o                         
  -7   3   3        786.10        755.21         9.89 o                         
  -6   3   3        323.48        307.85         4.39 o                         
  -5   3   3         23.94         26.30         1.44 o                         
  -4   3   3        101.21        105.42         1.68 o                         
  -2   3   3          0.03          1.77         1.73 o                         
  -1   3   3        247.28        253.71         8.73 o                         
   0   3   3        611.95        622.18        17.14 o                         
   1   3   3       1457.06       1505.00        24.84 o                         
   2   3   3       1873.54       2055.05        66.75 o                         
   3   3   3        647.21        688.68         9.70 o                         
   4   3   3       1346.37       1299.75        21.10 o                         
   5   3   3         36.37         34.63         1.24 o                         
   6   3   3        235.27        242.59         4.68 o                         
   7   3   3         11.88         16.84         1.25 o                         
   8   3   3          0.65          2.24         1.87 o                         
   9   3   3          5.04          9.52         1.19 o                         
  10   3   3         16.04         10.36         1.63 o                         
  11   3   3        117.62         89.74         4.34 o                         
  12   3   3          6.60          0.91         0.70 o                         
 -14   4   3         11.27          9.68         0.90 o                         
 -13   4   3        179.22        179.33         4.39 o                         
 -12   4   3         76.95         85.13         2.22 o                         
 -11   4   3         90.97         99.85         4.29 o                         
 -10   4   3        397.50        399.47         6.84 o                         
  -9   4   3        150.51        158.80         2.83 o                         
  -8   4   3         27.76         27.07         1.01 o                         
  -7   4   3        259.52        248.50         3.86 o                         
  -6   4   3        622.01        635.67        11.05 o                         
  -5   4   3        177.64        169.78         2.47 o                         
  -4   4   3        104.88        102.58         1.93 o                         
  -3   4   3        804.02        855.32        15.75 o                         
  -2   4   3        481.05        526.81        14.81 o                         
  -1   4   3        164.86        170.30         8.20 o                         
   0   4   3        240.06        244.18         6.02 o                         
   1   4   3        477.04        472.46        11.47 o                         
   2   4   3        115.46        110.67         2.85 o                         
   3   4   3        686.99        677.29        12.71 o                         
   4   4   3          3.58          5.59         0.68 o                         
   5   4   3        211.73        211.56         4.43 o                         
   6   4   3        524.44        524.72         8.93 o                         
   7   4   3         18.12         18.13         1.41 o                         
   8   4   3        605.25        584.20        44.92 o                         
   9   4   3         13.82         23.67         2.40 o                         
  10   4   3         28.15         31.55         2.31 o                         
  11   4   3         18.75         18.47         1.38 o                         
 -14   5   3         10.05          7.90         1.14 o                         
 -13   5   3         45.26         43.18         1.96 o                         
 -12   5   3          6.94          4.94         0.86 o                         
 -11   5   3         51.85         52.42         1.77 o                         
 -10   5   3         39.94         41.64         1.47 o                         
  -9   5   3        150.00        139.34         2.56 o                         
  -8   5   3        149.80        150.02         2.64 o                         
  -7   5   3         79.58         86.08         1.84 o                         
  -6   5   3         12.37         12.63         0.82 o                         
  -5   5   3        884.31       1010.39        14.97 o                         
  -4   5   3        218.09        247.74         4.60 o                         
  -3   5   3        928.83        961.18        14.18 o                         
  -2   5   3        276.10        255.49         8.21 o                         
  -1   5   3         12.67         15.96         1.23 o                         
   0   5   3          0.65          0.73         0.59 o                         
   1   5   3         11.16         10.03         0.59 o                         
   2   5   3        400.64        396.17         6.75 o                         
   3   5   3         10.72         16.36         1.02 o                         
   4   5   3         40.64         38.39         1.29 o                         
   5   5   3         71.43         75.66         2.04 o                         
   6   5   3        126.87        129.09         3.16 o                         
   7   5   3         42.77         45.68         2.26 o                         
   8   5   3        338.55        333.85        13.82 o                         
   9   5   3         80.15         78.74         3.40 o                         
  10   5   3        129.71        117.10         4.09 o                         
  11   5   3         36.06         32.99         2.24 o                         
 -14   6   3         14.75         11.29         0.75 o                         
 -13   6   3          2.71          1.38         0.83 o                         
 -12   6   3         26.77         27.72         2.90 o                         
 -11   6   3          8.77          7.32         1.04 o                         
 -10   6   3         20.05         21.92         1.30 o                         
  -9   6   3        414.39        459.02         8.08 o                         
  -8   6   3         38.12         49.91         1.54 o                         
  -7   6   3         45.56         41.00         1.44 o                         
  -6   6   3       1978.21       2116.42        33.85 o                         
  -5   6   3        368.47        375.75         7.03 o                         
  -4   6   3       1015.10       1078.61        15.96 o                         
  -3   6   3       1510.62       1568.59        20.19 o                         
  -2   6   3         93.36         85.62         2.27 o                         
  -1   6   3       2085.43       2039.62        32.65 o                         
   0   6   3          1.37          1.05         0.49 o                         
   1   6   3        118.24        132.65         2.60 o                         
   2   6   3          8.91          5.47         0.63 o                         
   3   6   3        141.40        144.82         3.18 o                         
   4   6   3         29.65         31.53         1.21 o                         
   5   6   3          4.03          3.02         0.89 o                         
   6   6   3        259.38        262.08         6.40 o                         
   7   6   3        913.63        954.78        25.31 o                         
   8   6   3        756.06        749.60        16.40 o                         
   9   6   3        237.47        250.40         5.97 o                         
  10   6   3         29.37         36.63         2.01 o                         
  11   6   3         18.18         14.63         1.06 o                         
 -13   7   3        321.50        340.27         7.69 o                         
 -12   7   3         36.18         40.01         3.97 o                         
 -11   7   3         81.01         92.33         2.89 o                         
 -10   7   3         64.01         68.08         1.77 o                         
  -9   7   3         91.45         98.40         2.43 o                         
  -8   7   3        292.73        295.25         5.36 o                         
  -7   7   3         61.84         67.09         1.73 o                         
  -6   7   3         68.65         82.60         1.96 o                         
  -5   7   3        236.97        253.38         4.55 o                         
  -4   7   3        115.25        115.96         2.41 o                         
  -3   7   3          3.70          4.67         0.58 o                         
  -2   7   3        135.78        120.53         2.29 o                         
  -1   7   3          7.76          7.07         0.58 o                         
   0   7   3          4.02          4.19         0.53 o                         
   1   7   3        361.79        346.92         5.20 o                         
   2   7   3        660.79        665.15        12.33 o                         
   3   7   3          4.13          3.55         0.74 o                         
   4   7   3        124.69        124.82         2.99 o                         
   5   7   3          0.54          1.43         0.93 o                         
   6   7   3         23.68         20.78         1.09 o                         
   7   7   3          0.22          0.03         1.11 o                         
   8   7   3         46.74         39.47         3.08 o                         
   9   7   3          0.15          0.37         0.85 o                         
  10   7   3          0.97          1.28         0.85 o                         
  11   7   3          0.17          2.29         1.35 o                         
 -13   8   3        281.10        277.61         5.51 o                         
 -12   8   3        108.76        107.23         3.72 o                         
 -11   8   3          0.35          0.34         0.93 o                         
 -10   8   3        136.85        142.17         3.52 o                         
  -9   8   3        673.01        671.22        12.71 o                         
  -8   8   3        831.15        847.77        18.13 o                         
  -7   8   3       1006.51       1036.16        19.03 o                         
  -6   8   3        318.50        342.38         6.82 o                         
  -5   8   3        555.77        544.52        11.89 o                         
  -4   8   3          0.48         -0.57         0.78 o                         
  -3   8   3        623.08        611.02        10.30 o                         
  -2   8   3        378.89        377.17         5.81 o                         
  -1   8   3         31.09         39.14         1.25 o                         
   0   8   3          6.15          3.01         0.55 o                         
   1   8   3         24.39         24.73         1.07 o                         
   2   8   3         48.91         42.80         1.48 o                         
   3   8   3          9.42          7.18         1.06 o                         
   4   8   3         47.48         44.83         1.61 o                         
   5   8   3         11.68         11.10         1.57 o                         
   6   8   3          6.51          8.51         1.01 o                         
   7   8   3         13.15         11.39         1.44 o                         
   8   8   3        265.63        219.25         9.06 o                         
   9   8   3         32.35         26.38         1.98 o                         
 -13   9   3         11.49         12.46         1.06 o                         
 -12   9   3          0.16          2.14         1.07 o                         
 -11   9   3          0.83          2.42         1.28 o                         
 -10   9   3        109.18        109.95         2.83 o                         
  -9   9   3         65.27         64.44         2.12 o                         
  -8   9   3        504.03        512.31        10.88 o                         
  -7   9   3         87.47         99.03         2.75 o                         
  -6   9   3          0.32          1.34         0.79 o                         
  -5   9   3         16.42          9.45         0.93 o                         
  -4   9   3        154.40        150.47         3.87 o                         
  -3   9   3        708.36        725.75        12.03 o                         
  -2   9   3        389.51        373.19         6.39 o                         
  -1   9   3         15.55         14.49         0.75 o                         
   0   9   3          0.44          2.06         0.55 o                         
   1   9   3        269.61        270.22         5.46 o                         
   2   9   3         97.78         91.99         2.42 o                         
   3   9   3         53.06         44.50         1.64 o                         
   4   9   3         12.62          9.52         0.87 o                         
   5   9   3        500.32        509.32         9.85 o                         
   6   9   3          4.74          4.59         1.15 o                         
   7   9   3         85.04         92.10         3.48 o                         
   8   9   3         80.80         85.07         2.78 o                         
   9   9   3         56.05         53.73         2.96 o                         
  10   9   3          0.00         -0.09         1.26 o                         
 -11  10   3          0.90          1.77         1.40 o                         
 -10  10   3          7.01          9.57         1.19 o                         
  -9  10   3        651.98        717.18        16.38 o                         
  -8  10   3        205.22        196.23         5.16 o                         
  -7  10   3        138.67        150.59         3.68 o                         
  -6  10   3       1889.74       1885.00        39.36 o                         
  -5  10   3          0.59          2.02         0.77 o                         
  -4  10   3         27.31         26.06         2.57 o                         
  -3  10   3        140.53        153.90         3.09 o                         
  -2  10   3         65.91         64.56         1.64 o                         
  -1  10   3        290.37        298.71         4.87 o                         
   0  10   3          2.82          3.29         0.63 o                         
   1  10   3        126.28        129.14         3.15 o                         
   2  10   3         48.22         52.14         2.56 o                         
   3  10   3         20.19         21.86         1.21 o                         
   4  10   3          4.43          4.97         0.83 o                         
   5  10   3          8.63         10.54         1.21 o                         
   6  10   3          1.40          1.81         0.96 o                         
   7  10   3         73.74         80.85         2.28 o                         
   9  10   3         18.12         20.72         1.51 o                         
 -12  11   3          3.19          0.70         1.21 o                         
 -11  11   3          4.58          5.88         1.82 o                         
 -10  11   3          1.95          3.85         1.22 o                         
  -9  11   3        150.91        149.48         3.44 o                         
  -8  11   3         34.04         38.68         1.61 o                         
  -7  11   3         37.49         34.96         1.66 o                         
  -6  11   3        596.69        594.02        13.19 o                         
  -5  11   3        856.01        866.17        14.39 o                         
  -4  11   3          5.43          6.46         0.83 o                         
  -3  11   3        324.49        318.93         5.78 o                         
  -2  11   3          3.80          4.50         0.68 o                         
  -1  11   3        127.87        138.70         2.64 o                         
   0  11   3         50.86         49.86         1.35 o                         
   1  11   3         12.54          9.37         0.83 o                         
   2  11   3          0.88          1.73         1.04 o                         
   3  11   3         30.30         30.39         1.63 o                         
   4  11   3          4.79          6.08         0.89 o                         
   5  11   3          5.17          6.39         0.88 o                         
   6  11   3         14.57         15.82         1.14 o                         
   7  11   3         56.02         56.15         1.75 o                         
   8  11   3        150.50        151.60         4.78 o                         
 -11  12   3         22.75         20.53         2.10 o                         
 -10  12   3          0.03          1.72         1.22 o                         
  -9  12   3        144.66        140.52         5.27 o                         
  -8  12   3        104.18        101.53         2.60 o                         
  -7  12   3        119.61        124.22         3.09 o                         
  -6  12   3        447.11        460.80         9.02 o                         
  -5  12   3         33.56         29.76         1.40 o                         
  -4  12   3        334.77        317.77         5.71 o                         
  -3  12   3         73.53         73.67         2.79 o                         
  -2  12   3          1.52          1.89         0.75 o                         
  -1  12   3          0.49          2.46         0.75 o                         
   0  12   3          4.96          3.67         0.79 o                         
   1  12   3        122.30        121.30         2.68 o                         
   2  12   3          2.84          2.35         0.65 o                         
   3  12   3         11.00         11.27         1.54 o                         
   4  12   3          0.85          0.64         0.80 o                         
   5  12   3         40.70         39.36         2.67 o                         
   6  12   3         21.16         18.48         1.21 o                         
   7  12   3         61.59         62.66         7.23 o                         
   8  12   3          0.24          1.91         1.31 o                         
 -10  13   3         34.67         31.51         1.68 o                         
  -9  13   3         50.18         49.43         1.92 o                         
  -8  13   3        215.52        225.12         4.54 o                         
  -7  13   3          0.00          1.17         0.85 o                         
  -6  13   3        128.15        125.57         3.05 o                         
  -5  13   3        278.52        287.52         5.75 o                         
  -4  13   3        188.27        190.33         4.90 o                         
  -3  13   3        947.05        979.63        16.10 o                         
  -2  13   3         14.69         13.84         1.10 o                         
  -1  13   3          0.51          1.30         0.72 o                         
   0  13   3         94.84         97.72         2.06 o                         
   1  13   3         26.25         28.52         1.37 o                         
   2  13   3        199.26        206.23         4.44 o                         
   3  13   3         65.75         64.61         2.34 o                         
   4  13   3         19.44         21.86         1.74 o                         
   5  13   3         48.01         42.56         2.57 o                         
   6  13   3         40.73         34.52         2.52 o                         
   7  13   3         21.00         22.16         2.01 o                         
  -9  14   3        249.35        251.03         7.08 o                         
  -8  14   3         15.33         15.93         1.09 o                         
  -7  14   3        206.85        224.06         5.27 o                         
  -6  14   3        554.17        571.40        10.80 o                         
  -5  14   3         17.19         24.43         1.16 o                         
  -4  14   3         72.31         73.85         2.50 o                         
  -3  14   3          0.91          1.96         0.87 o                         
  -2  14   3         37.87         36.08         1.31 o                         
  -1  14   3         96.07         99.38         2.54 o                         
   0  14   3         81.07         77.21         2.24 o                         
   1  14   3        135.00        135.70         5.92 o                         
   2  14   3         37.21         41.97         2.08 o                         
   3  14   3        119.61        114.93         3.25 o                         
   4  14   3        189.76        175.07         4.38 o                         
   5  14   3         24.69         35.17         2.57 o                         
   6  14   3          0.93          1.63         1.17 o                         
  -8  15   3         53.10         44.62         5.79 o                         
  -7  15   3          0.03          0.18         0.74 o                         
  -6  15   3        101.60         83.46         1.87 o                         
  -5  15   3        284.02        278.28         4.96 o                         
  -4  15   3          9.11          8.32         0.93 o                         
  -3  15   3         90.20         88.89         3.07 o                         
  -2  15   3          0.45          0.14         0.83 o                         
  -1  15   3        345.05        360.73         8.91 o                         
   0  15   3         25.10         24.57         2.01 o                         
   1  15   3          0.12          1.72         0.92 o                         
   2  15   3         15.63         13.94         1.24 o                         
   3  15   3         15.72         14.06         1.08 o                         
   4  15   3        132.66        121.00        13.72 o                         
   5  15   3        120.94        109.99         3.57 o                         
  -6  16   3        313.29        285.60        25.46 o                         
  -5  16   3        287.61        283.63         5.48 o                         
  -4  16   3        308.65        298.95         7.26 o                         
  -3  16   3         66.09         77.71         2.67 o                         
  -2  16   3         20.80         18.83         1.13 o                         
  -1  16   3         63.77         71.64         3.03 o                         
   0  16   3          0.85         -0.65         1.54 o                         
   1  16   3        149.14        135.49        21.28 o                         
   2  16   3          1.58          1.99         0.99 o                         
   3  16   3          0.55         -0.60         0.85 o                         
  -3  17   3        153.81        129.16         5.51 o                         
  -2  17   3         53.64         46.61         2.61 o                         
  -1  17   3         52.57         50.70         2.03 o                         
   0  17   3          1.18          2.24         0.86 o                         
 -15   0   4          2.61          0.56         1.31 o                         
 -14   0   4        613.06        658.80        24.92 o                         
 -13   0   4        119.33        132.99         6.91 o                         
 -12   0   4        126.04        123.11         5.89 o                         
 -11   0   4         82.17        101.93         2.90 o                         
 -10   0   4        242.37        238.46         5.27 o                         
  -9   0   4       1569.57       1627.53        34.19 o                         
  -8   0   4       1701.66       1716.42        31.03 o                         
  -7   0   4         56.62         45.38         2.02 o                         
  -6   0   4        599.35        652.25        12.27 o                         
  -5   0   4       1646.00       1842.31        33.23 o                         
  -4   0   4        306.43        367.31         7.16 o                         
  -3   0   4          7.26          4.85         0.75 o                         
  -2   0   4        885.20        894.16        18.92 o                         
  -1   0   4         35.72         41.78         2.68 o                         
   0   0   4       4912.54       5506.17       196.63 o                         
   1   0   4        195.18        264.05         6.97 o                         
   2   0   4        963.65        976.48        35.64 o                         
   3   0   4        279.74        292.33         8.20 o                         
   4   0   4        114.64        108.62         5.83 o                         
   5   0   4        498.34        520.07        14.11 o                         
   6   0   4        634.84        634.54        16.97 o                         
   7   0   4        230.29        215.62        11.34 o                         
   8   0   4        122.79        114.80         7.75 o                         
   9   0   4          1.62          3.54         1.45 o                         
  10   0   4          0.02          0.33         1.63 o                         
 -15   1   4        115.85        117.85         3.73 o                         
 -14   1   4         57.74         55.68         1.79 o                         
 -13   1   4         18.62         21.50         0.98 o                         
 -12   1   4        221.56        238.57         4.31 o                         
 -11   1   4        469.86        469.46         7.08 o                         
 -10   1   4          6.91         11.70         1.04 o                         
  -9   1   4        158.73        173.89         4.08 o                         
  -8   1   4        164.40        154.60         3.22 o                         
  -7   1   4        483.15        504.90         8.56 o                         
  -6   1   4        388.26        436.04         5.66 o                         
  -5   1   4       1451.45       1530.62        18.39 o                         
  -4   1   4        219.51        248.56         3.40 o                         
  -3   1   4        751.87        753.77         9.36 o                         
  -2   1   4        244.32        266.06         5.03 o                         
  -1   1   4       2018.51       2259.04        36.32 o                         
   0   1   4        819.99        890.25        14.90 o                         
   1   1   4        201.09        220.14         5.71 o                         
   2   1   4        399.17        378.51         7.20 o                         
   3   1   4        205.02        196.36         4.77 o                         
   4   1   4        177.27        173.42         4.37 o                         
   5   1   4        838.24        807.03        14.97 o                         
   6   1   4         10.26         15.47         1.08 o                         
   7   1   4         66.92         71.90         2.48 o                         
   8   1   4         18.46         19.90         1.71 o                         
   9   1   4         43.02         32.31         1.78 o                         
  10   1   4          0.00          1.34         1.11 o                         
  11   1   4          3.62          4.42         0.95 o                         
 -15   2   4          0.77          0.73         1.77 o                         
 -14   2   4          7.11          8.02         1.17 o                         
 -13   2   4          7.49          5.27         0.74 o                         
 -12   2   4          4.29          3.76         0.81 o                         
 -11   2   4         12.58         17.98         1.13 o                         
 -10   2   4         44.02         44.12         1.85 o                         
  -9   2   4         43.26         45.22         1.47 o                         
  -8   2   4         54.78         54.73         1.70 o                         
  -7   2   4         63.36         75.39         1.90 o                         
  -6   2   4        223.54        244.64         3.63 o                         
  -5   2   4         35.09         30.58         0.89 o                         
  -4   2   4        667.49        664.89         8.30 o                         
  -3   2   4         37.90         45.90         1.24 o                         
  -2   2   4        142.44        158.55         3.84 o                         
  -1   2   4        263.92        277.56         5.76 o                         
   0   2   4       1296.37       1384.23        22.69 o                         
   1   2   4         62.86         56.34         2.17 o                         
   2   2   4         20.60         22.05         0.97 o                         
   3   2   4        168.18        162.61         5.14 o                         
   4   2   4        298.39        278.67         5.01 o                         
   5   2   4        170.94        162.39         4.16 o                         
   6   2   4        559.56        561.52        10.78 o                         
   7   2   4        315.13        329.58         7.76 o                         
   8   2   4         62.63         69.40         3.66 o                         
  10   2   4         43.02         38.67         3.22 o                         
  11   2   4          0.95          0.49         0.89 o                         
 -14   3   4         32.10         29.42         1.47 o                         
 -13   3   4        119.92        127.77         3.13 o                         
 -12   3   4        184.22        188.04         3.71 o                         
 -11   3   4         55.36         61.08         1.93 o                         
 -10   3   4         76.14         65.37         1.82 o                         
  -9   3   4        401.79        460.14         7.43 o                         
  -8   3   4        459.76        472.85         8.25 o                         
  -7   3   4        500.13        561.89         8.72 o                         
  -6   3   4       1475.78       1651.30        22.44 o                         
  -5   3   4       1957.38       2010.52        27.22 o                         
  -4   3   4          5.16          6.16         0.64 o                         
  -3   3   4        949.96       1014.84        16.82 o                         
  -2   3   4        382.30        411.97         8.21 o                         
  -1   3   4       2687.83       2932.01        51.82 o                         
   0   3   4         43.86         48.08         1.64 o                         
   1   3   4        723.85        742.19        12.34 o                         
   2   3   4         68.47         85.81         2.61 o                         
   3   3   4        288.65        282.57         5.64 o                         
   4   3   4        121.85        123.48         2.91 o                         
   5   3   4       1135.80       1131.00        23.52 o                         
   6   3   4         87.00         89.40         2.50 o                         
   7   3   4         34.83         43.12         1.89 o                         
   8   3   4        144.26        161.13         5.36 o                         
   9   3   4          0.02          1.01         1.18 o                         
  10   3   4          4.26          3.19         1.54 o                         
  11   3   4         13.71         14.27         1.54 o                         
 -14   4   4        257.15        242.13         4.97 o                         
 -13   4   4          2.21          1.94         0.80 o                         
 -12   4   4         88.65         93.25         2.39 o                         
 -11   4   4        276.91        319.45         5.46 o                         
 -10   4   4        579.52        582.23         9.22 o                         
  -9   4   4        501.56        508.94         7.53 o                         
  -8   4   4        140.85        148.29         2.67 o                         
  -7   4   4         31.47         26.06         1.07 o                         
  -6   4   4         64.98         70.44         1.61 o                         
  -5   4   4       1286.31       1360.90        20.04 o                         
  -4   4   4        240.46        259.63         3.93 o                         
  -3   4   4         28.57         38.04         1.15 o                         
  -2   4   4         47.88         42.14         1.26 o                         
  -1   4   4         60.21         62.06         1.90 o                         
   0   4   4        675.33        739.57        13.63 o                         
   1   4   4        553.27        586.63        10.79 o                         
   2   4   4        308.61        319.18         8.42 o                         
   3   4   4         26.37         22.51         1.45 o                         
   4   4   4         66.13         69.72         1.98 o                         
   5   4   4        382.85        400.92         7.98 o                         
   6   4   4         70.54         73.94         1.94 o                         
   7   4   4          0.14          0.86         1.50 o                         
   8   4   4        224.19        241.04         8.52 o                         
   9   4   4          1.40          3.72         1.27 o                         
  10   4   4         12.19         14.91         2.19 o                         
 -14   5   4          0.67          1.23         0.65 o                         
 -13   5   4         91.85         91.82         1.93 o                         
 -12   5   4         25.46         27.28         1.49 o                         
 -11   5   4        515.15        512.73         8.93 o                         
 -10   5   4        675.91        714.70        12.13 o                         
  -9   5   4        339.08        357.10         5.51 o                         
  -8   5   4         59.83         56.16         1.69 o                         
  -7   5   4         35.99         32.62         1.24 o                         
  -6   5   4         17.45         17.24         0.86 o                         
  -5   5   4        267.41        315.06         4.69 o                         
  -4   5   4         56.15         67.22         1.30 o                         
  -3   5   4        411.33        428.21         8.20 o                         
  -2   5   4        130.22        123.63         2.48 o                         
  -1   5   4         58.04         60.66         1.85 o                         
   0   5   4         11.19          8.60         0.84 o                         
   1   5   4        114.33         98.27         2.29 o                         
   2   5   4        338.32        331.35         7.47 o                         
   3   5   4        848.58        848.22        18.11 o                         
   4   5   4        148.50        150.45         3.96 o                         
   5   5   4        336.29        340.23         6.84 o                         
   6   5   4          7.85          6.79         1.02 o                         
   7   5   4         55.56         58.71         2.66 o                         
   8   5   4         19.24         18.28         1.90 o                         
   9   5   4         63.65         66.20         2.80 o                         
  10   5   4        129.17        136.70         4.22 o                         
 -14   6   4          1.36          1.39         0.57 o                         
 -13   6   4         34.36         26.58         1.24 o                         
 -12   6   4          0.10          0.05         0.84 o                         
 -11   6   4         50.01         51.85         2.16 o                         
 -10   6   4        479.06        466.61         8.19 o                         
  -9   6   4          6.71          8.04         0.97 o                         
  -8   6   4        277.41        265.61         4.99 o                         
  -7   6   4         17.87         13.09         0.88 o                         
  -6   6   4          0.43          1.01         0.63 o                         
  -5   6   4          4.93          4.15         0.64 o                         
  -4   6   4        126.35        123.25         2.59 o                         
  -3   6   4        216.68        197.52         4.94 o                         
  -2   6   4        283.20        265.16         5.99 o                         
  -1   6   4         12.28         13.49         0.68 o                         
   0   6   4        949.86        875.41        15.92 o                         
   1   6   4          0.02          0.23         0.67 o                         
   2   6   4        135.85        143.56         3.73 o                         
   3   6   4          0.12          0.68         0.71 o                         
   4   6   4        106.03        108.30         3.10 o                         
   5   6   4       1074.08       1042.28        22.10 o                         
   6   6   4       1212.56       1269.60        23.24 o                         
   7   6   4        152.97        177.31         6.19 o                         
   8   6   4         29.58         34.96         1.74 o                         
   9   6   4          0.49          0.74         0.84 o                         
  10   6   4          3.28          4.13         1.26 o                         
 -13   7   4         39.68         40.12         1.37 o                         
 -12   7   4          0.04          0.12         1.15 o                         
 -11   7   4          0.89          2.29         0.83 o                         
 -10   7   4         16.55         18.96         1.26 o                         
  -9   7   4          0.60          1.15         0.79 o                         
  -8   7   4        179.85        184.87         3.39 o                         
  -7   7   4        104.49        130.52         2.54 o                         
  -6   7   4         95.90        102.73         2.59 o                         
  -5   7   4         25.75         26.36         1.25 o                         
  -4   7   4         64.32         64.02         1.82 o                         
  -3   7   4         31.77         33.96         1.27 o                         
  -2   7   4        752.44        749.10        19.47 o                         
  -1   7   4        205.30        213.80         4.28 o                         
   0   7   4        324.52        302.17         5.32 o                         
   1   7   4        448.42        422.65         8.11 o                         
   2   7   4        613.05        602.14        11.30 o                         
   3   7   4        232.92        245.93         5.12 o                         
   4   7   4        724.65        784.62        13.06 o                         
   5   7   4        446.38        475.49        13.13 o                         
   6   7   4          1.07          1.60         0.92 o                         
   7   7   4          0.58          0.06         0.86 o                         
  10   7   4          0.11         -0.09         1.03 o                         
 -13   8   4          7.94          8.47         1.19 o                         
 -12   8   4          5.14          4.61         0.95 o                         
 -11   8   4          0.25          0.24         0.93 o                         
 -10   8   4        149.81        141.37         3.47 o                         
  -9   8   4          8.68          7.55         1.29 o                         
  -8   8   4        103.82         96.78         2.48 o                         
  -7   8   4        108.43        112.51         2.91 o                         
  -6   8   4        130.41        114.12         2.88 o                         
  -5   8   4        202.57        204.63         3.95 o                         
  -4   8   4         24.23         29.60         1.15 o                         
  -3   8   4         45.96         46.63         1.53 o                         
  -2   8   4        108.48        117.73         2.75 o                         
  -1   8   4         62.09         62.93         1.90 o                         
   0   8   4         32.49         31.96         1.12 o                         
   1   8   4        225.56        230.74         4.81 o                         
   2   8   4         83.68         78.31         2.17 o                         
   3   8   4        166.83        177.01         3.96 o                         
   4   8   4        191.84        185.68         4.77 o                         
   5   8   4        142.33        145.21         4.06 o                         
   6   8   4         21.94         21.31         1.75 o                         
   7   8   4        204.85        220.93         9.43 o                         
   8   8   4         66.45         59.01         2.54 o                         
   9   8   4         50.53         52.39         3.22 o                         
 -13   9   4          9.61          8.86         1.54 o                         
 -12   9   4          7.40          9.26         1.24 o                         
 -11   9   4        260.15        271.87        10.79 o                         
 -10   9   4        207.09        215.79         6.63 o                         
  -9   9   4         50.25         52.65         2.31 o                         
  -8   9   4        314.23        304.78         5.65 o                         
  -7   9   4        193.59        184.71         4.37 o                         
  -6   9   4         69.14         61.87         1.99 o                         
  -5   9   4        399.11        391.07         6.90 o                         
  -4   9   4         51.36         51.25         1.51 o                         
  -3   9   4        430.30        426.63         8.26 o                         
  -2   9   4        307.20        286.64         5.76 o                         
  -1   9   4        125.51        123.48         2.60 o                         
   0   9   4        197.77        190.96         4.77 o                         
   1   9   4          8.19         10.39         1.01 o                         
   2   9   4        511.36        497.16         9.57 o                         
   3   9   4         36.07         30.34         1.94 o                         
   4   9   4         27.14         26.30         1.36 o                         
   5   9   4        472.33        502.11         8.67 o                         
   6   9   4        298.95        277.37         8.19 o                         
   7   9   4         70.11         62.55         2.69 o                         
   8   9   4        120.58        115.03         6.46 o                         
   9   9   4         15.93         15.35         1.59 o                         
 -11  10   4          7.11         11.05         1.45 o                         
 -10  10   4         95.74        103.31         3.75 o                         
  -9  10   4          0.56         -0.90         1.08 o                         
  -8  10   4         22.69         18.94         1.55 o                         
  -7  10   4          0.00          0.22         0.92 o                         
  -6  10   4         43.59         47.59         2.62 o                         
  -5  10   4         23.09         19.88         1.11 o                         
  -4  10   4          9.12          8.70         0.85 o                         
  -3  10   4        361.65        354.88         7.02 o                         
  -2  10   4        215.25        203.17         3.92 o                         
  -1  10   4         67.70         57.20         1.86 o                         
   0  10   4        326.46        311.90         9.53 o                         
   1  10   4          7.68          8.72         1.51 o                         
   2  10   4        117.96        116.35         3.40 o                         
   3  10   4        251.85        272.56         5.62 o                         
   4  10   4         18.71         22.49         1.23 o                         
   5  10   4        719.05        694.70        14.45 o                         
   6  10   4        289.75        296.53         7.00 o                         
   7  10   4         38.86         40.50         1.68 o                         
   8  10   4          1.77          1.91         1.21 o                         
 -10  11   4         42.18         43.43         1.63 o                         
  -9  11   4         10.08         11.53         1.32 o                         
  -8  11   4        340.42        366.72        10.40 o                         
  -7  11   4          7.87          5.70         1.13 o                         
  -6  11   4          0.63          1.24         0.83 o                         
  -5  11   4        180.11        176.91         3.93 o                         
  -4  11   4          0.68          0.87         0.91 o                         
  -3  11   4          9.50         11.06         0.99 o                         
  -2  11   4         18.79         22.46         1.13 o                         
  -1  11   4        256.04        256.60         5.52 o                         
   0  11   4        262.06        260.39         5.46 o                         
   1  11   4        161.51        165.63         6.09 o                         
   2  11   4         57.28         55.79         1.77 o                         
   3  11   4         43.42         44.38         1.57 o                         
   4  11   4        121.86        140.96         4.82 o                         
   5  11   4        384.84        395.30        11.66 o                         
   6  11   4         15.19         16.38         1.48 o                         
   7  11   4         16.47         18.02         1.30 o                         
 -11  12   4        316.80        274.88        10.70 o                         
 -10  12   4         29.87         28.27         1.51 o                         
  -9  12   4         13.51         12.51         0.88 o                         
  -8  12   4        107.83        111.16         3.22 o                         
  -7  12   4        158.69        168.55         3.85 o                         
  -6  12   4         35.85         31.52         1.57 o                         
  -5  12   4          9.87          9.66         1.00 o                         
  -4  12   4         74.83         74.01         1.90 o                         
  -3  12   4        213.20        218.18         4.69 o                         
  -2  12   4         19.48         20.52         1.09 o                         
  -1  12   4        280.30        293.21         6.76 o                         
   0  12   4        237.05        236.66         5.89 o                         
   1  12   4         12.14         10.69         1.29 o                         
   2  12   4        275.81        271.48         5.99 o                         
   3  12   4         88.48         76.58         3.51 o                         
   4  12   4         78.02         71.34         2.01 o                         
   5  12   4        181.12        177.64         6.43 o                         
   6  12   4          9.70          9.04         1.31 o                         
   7  12   4        209.72        199.00         7.98 o                         
  -9  13   4         84.35        100.73         3.18 o                         
  -8  13   4        112.27        112.65         3.29 o                         
  -7  13   4          4.46          6.80         0.88 o                         
  -6  13   4        120.10        126.17         3.69 o                         
  -5  13   4          1.30          1.10         0.85 o                         
  -4  13   4          3.67          3.16         0.77 o                         
  -3  13   4         10.78         11.56         1.02 o                         
  -2  13   4         76.67         76.76         1.94 o                         
  -1  13   4         24.13         22.91         1.28 o                         
   0  13   4         87.05         88.92         2.86 o                         
   1  13   4         49.97         46.63         2.17 o                         
   2  13   4        278.14        265.39        17.30 o                         
   3  13   4          3.25          6.54         1.21 o                         
   4  13   4        168.20        162.91         4.93 o                         
   5  13   4         12.34         14.14         1.20 o                         
  -8  14   4         70.68         57.72         2.30 o                         
  -7  14   4        243.65        251.48         5.50 o                         
  -6  14   4          0.75          1.21         0.68 o                         
  -5  14   4         24.55         25.38         1.37 o                         
  -4  14   4         69.63         65.71         1.94 o                         
  -3  14   4         43.65         41.20         1.43 o                         
  -2  14   4         39.26         40.40         2.45 o                         
  -1  14   4         40.86         38.60         2.01 o                         
   0  14   4        120.45        119.13         3.88 o                         
   1  14   4         16.37         21.38         1.51 o                         
   2  14   4         60.98         56.85         1.97 o                         
   3  14   4        452.07        393.81        10.93 o                         
   4  14   4          4.53          3.45         1.31 o                         
  -7  15   4        183.98        160.02         4.38 o                         
  -6  15   4          1.07          4.13         0.67 o                         
  -5  15   4          0.03          0.17         0.67 o                         
  -4  15   4         59.36         60.05         2.30 o                         
  -3  15   4        147.20        150.19         4.59 o                         
  -2  15   4         55.25         50.60         3.57 o                         
  -1  15   4         49.43         42.71         2.62 o                         
   0  15   4         68.61         63.68         2.53 o                         
   1  15   4        136.34        135.55         3.47 o                         
   2  15   4        357.87        333.33         7.54 o                         
   3  15   4          6.04          4.33         0.92 o                         
  -5  16   4         11.47         10.22         1.35 o                         
  -4  16   4          9.96         11.61         1.54 o                         
  -3  16   4          6.07          4.48         1.40 o                         
  -2  16   4         19.24         19.78         1.96 o                         
  -1  16   4         98.39         95.90         4.53 o                         
   0  16   4          0.18          1.15         1.10 o                         
   1  16   4          0.11          0.38         0.76 o                         
 -14   1   5          0.11          0.34         0.63 o                         
 -13   1   5          0.18          0.38         0.87 o                         
 -12   1   5        942.75       1001.97        16.70 o                         
 -11   1   5       1459.26       1539.58        32.84 o                         
 -10   1   5         54.71         74.73         2.46 o                         
  -9   1   5         41.78         53.39         1.50 o                         
  -8   1   5        889.62        921.38        12.15 o                         
  -7   1   5         13.01         12.80         0.80 o                         
  -6   1   5        733.71        762.95        12.64 o                         
  -5   1   5          6.49          9.79         0.71 o                         
  -4   1   5          4.64          8.28         0.86 o                         
  -3   1   5         29.15         30.23         1.50 o                         
  -2   1   5        685.07        794.68        20.59 o                         
  -1   1   5         61.85         58.16         1.86 o                         
   0   1   5         24.30         24.90         1.49 o                         
   1   1   5         21.71         26.29         1.55 o                         
   2   1   5         16.66         15.86         1.13 o                         
   3   1   5        184.65        197.47         4.30 o                         
   4   1   5       1380.71       1414.82        25.77 o                         
   5   1   5       1575.75       1596.62        33.28 o                         
   6   1   5          8.25          9.71         1.29 o                         
   7   1   5         96.75        101.16         4.20 o                         
   8   1   5          0.18          0.24         0.79 o                         
   9   1   5         60.60         65.51         2.39 o                         
  10   1   5          4.63          7.60         1.45 o                         
 -14   2   5        129.81        129.70         3.39 o                         
 -13   2   5        755.86        720.88        13.41 o                         
 -12   2   5         63.75         80.94         2.48 o                         
 -11   2   5        341.34        344.39         6.40 o                         
 -10   2   5        781.92        774.45        12.02 o                         
  -9   2   5         15.21         21.91         1.28 o                         
  -8   2   5        847.34        904.25        13.78 o                         
  -7   2   5        321.55        335.76         6.75 o                         
  -6   2   5        238.43        216.76         3.75 o                         
  -5   2   5         32.94         27.93         1.10 o                         
  -4   2   5        263.03        248.51         4.51 o                         
  -3   2   5         60.25         63.04         2.32 o                         
  -2   2   5          4.14          4.30         0.76 o                         
  -1   2   5        194.94        195.68         4.66 o                         
   0   2   5        148.05        158.20         4.87 o                         
   1   2   5        299.18        287.04         6.60 o                         
   2   2   5          0.82          1.10         0.75 o                         
   3   2   5        894.94        898.74        16.54 o                         
   4   2   5       2307.17       2265.38        47.02 o                         
   5   2   5         52.39         54.55         4.69 o                         
   6   2   5          4.04          6.89         1.16 o                         
   7   2   5         33.07         27.29         1.51 o                         
   8   2   5        172.96        185.81         6.50 o                         
   9   2   5         79.51         86.97         4.25 o                         
 -14   3   5         63.94         56.01         1.64 o                         
 -13   3   5          2.22          1.90         0.65 o                         
 -12   3   5         54.29         58.64         1.95 o                         
 -11   3   5        291.87        316.33         5.42 o                         
 -10   3   5        166.15        181.18         3.50 o                         
  -9   3   5         89.52         83.23         2.05 o                         
  -8   3   5         17.65         18.39         1.12 o                         
  -7   3   5        223.02        239.41         5.06 o                         
  -6   3   5        807.96        853.16        15.77 o                         
  -5   3   5        130.49        133.46         4.17 o                         
  -4   3   5        480.17        464.92         7.84 o                         
  -3   3   5          0.59          1.46         0.89 o                         
  -2   3   5        113.46        123.77         3.96 o                         
  -1   3   5        209.11        219.33         6.39 o                         
   0   3   5         53.91         53.85         2.20 o                         
   1   3   5        795.59        842.29        17.81 o                         
   2   3   5        248.60        250.88         5.93 o                         
   3   3   5         19.61         15.71         1.02 o                         
   4   3   5        272.66        278.82         5.76 o                         
   5   3   5        851.06        879.91        19.00 o                         
   6   3   5          7.04         10.27         1.08 o                         
   7   3   5         35.58         27.42         1.52 o                         
   8   3   5          4.96          4.40         1.24 o                         
 -14   4   5          3.76          4.85         0.88 o                         
 -13   4   5         15.58         16.51         1.18 o                         
 -12   4   5         10.60          7.58         0.87 o                         
 -11   4   5        317.97        326.35         5.54 o                         
 -10   4   5        213.51        212.25         3.95 o                         
  -9   4   5         27.72         22.66         1.16 o                         
  -8   4   5        203.89        210.19         4.66 o                         
  -7   4   5         57.46         58.05         1.73 o                         
  -6   4   5         78.71         86.33         2.33 o                         
  -5   4   5          2.35          1.76         0.95 o                         
  -4   4   5          1.55          1.98         0.64 o                         
  -3   4   5         22.55         15.59         1.02 o                         
  -2   4   5         82.74         78.89         2.85 o                         
  -1   4   5        200.34        196.81         4.69 o                         
   0   4   5        647.43        680.72        17.94 o                         
   1   4   5        147.53        145.16         3.72 o                         
   2   4   5        307.07        339.51         8.63 o                         
   3   4   5        113.72        107.57         3.15 o                         
   4   4   5        510.89        512.16         9.88 o                         
   5   4   5        717.51        719.75        15.14 o                         
   6   4   5         16.36         14.84         1.16 o                         
   7   4   5          6.74         10.06         1.57 o                         
   8   4   5         88.10         88.42         4.76 o                         
   9   4   5         10.19          9.66         1.45 o                         
 -14   5   5          0.01          0.34         0.76 o                         
 -13   5   5         26.66         24.21         1.04 o                         
 -12   5   5        320.84        322.36         5.31 o                         
 -11   5   5        435.75        425.82         6.89 o                         
 -10   5   5        108.29         98.77         2.25 o                         
  -9   5   5          0.56          0.21         1.01 o                         
  -8   5   5          1.25          3.31         1.04 o                         
  -7   5   5          9.56         14.04         0.95 o                         
  -6   5   5          2.10          4.90         0.77 o                         
  -5   5   5        175.71        192.30         4.78 o                         
  -4   5   5          5.78          8.81         0.97 o                         
  -3   5   5        113.64        121.75         3.70 o                         
  -2   5   5       1752.75       1739.30        35.85 o                         
  -1   5   5         45.38         34.67         1.63 o                         
   0   5   5         42.90         43.58         1.67 o                         
   1   5   5        217.44        213.09         5.15 o                         
   2   5   5         92.51        104.63         3.10 o                         
   3   5   5         48.92         42.49         1.59 o                         
   4   5   5       1174.24       1206.93        25.49 o                         
   5   5   5        631.87        631.49        12.29 o                         
   6   5   5        320.30        340.34         7.21 o                         
   7   5   5         17.25         15.88         1.76 o                         
   8   5   5          1.85          2.17         0.98 o                         
   9   5   5         72.33         81.61         4.01 o                         
 -13   6   5        291.19        259.30         5.19 o                         
 -12   6   5          0.76          0.27         0.68 o                         
 -11   6   5         41.50         40.03         1.50 o                         
 -10   6   5        463.77        459.47         9.00 o                         
  -9   6   5         24.04         23.23         1.33 o                         
  -8   6   5        294.34        314.52         6.43 o                         
  -7   6   5       1213.22       1192.38        16.52 o                         
  -6   6   5          2.37          1.33         0.88 o                         
  -5   6   5          8.67          9.69         0.99 o                         
  -4   6   5        348.75        336.35         9.40 o                         
  -3   6   5          9.08          8.16         0.85 o                         
  -2   6   5         43.88         49.48         1.49 o                         
  -1   6   5          5.78          9.30         0.94 o                         
   0   6   5          5.27          3.37         0.73 o                         
   1   6   5        327.16        313.30         7.25 o                         
   2   6   5        926.63        930.54        19.92 o                         
   3   6   5        759.90        775.71        14.56 o                         
   4   6   5         55.17         65.63         2.51 o                         
   5   6   5        377.08        399.09         9.07 o                         
   6   6   5         45.05         41.74         1.63 o                         
   7   6   5        147.00        143.59         6.67 o                         
 -13   7   5         31.84         29.52         1.63 o                         
 -12   7   5          0.61          0.44         0.67 o                         
 -11   7   5          2.35          2.07         0.97 o                         
 -10   7   5         49.35         41.38         1.74 o                         
  -9   7   5        104.48         99.69         2.64 o                         
  -8   7   5        237.29        250.16         5.36 o                         
  -7   7   5        279.62        303.16         6.32 o                         
  -6   7   5          5.40          7.39         1.07 o                         
  -5   7   5         83.68         85.59         2.83 o                         
  -4   7   5         12.29         12.90         0.93 o                         
  -3   7   5         94.61         98.39         3.48 o                         
  -2   7   5         94.02         87.99         3.31 o                         
  -1   7   5       1364.29       1262.45        26.31 o                         
   0   7   5        129.49        126.63         2.97 o                         
   1   7   5        828.49        838.55        17.96 o                         
   2   7   5        150.22        149.66         3.47 o                         
   3   7   5        114.26        113.91         2.90 o                         
   4   7   5         16.17         14.45         1.07 o                         
   5   7   5        150.39        151.77         6.62 o                         
   6   7   5         22.63         22.66         1.41 o                         
   7   7   5        139.04        130.84         4.45 o                         
   8   7   5          5.10          8.49         1.17 o                         
 -13   8   5        272.50        259.37         7.68 o                         
 -12   8   5         30.37         31.20         1.65 o                         
 -11   8   5         51.40         44.51         2.21 o                         
 -10   8   5         41.28         38.56         2.25 o                         
  -9   8   5         20.51         16.41         1.23 o                         
  -8   8   5          3.48          3.23         1.14 o                         
  -7   8   5          0.53          1.48         0.90 o                         
  -6   8   5        196.21        199.38         4.44 o                         
  -5   8   5        103.22        117.38         2.61 o                         
  -4   8   5          0.46          0.69         0.71 o                         
  -3   8   5        405.42        413.71        11.36 o                         
  -2   8   5        146.78        131.51         6.25 o                         
  -1   8   5        179.23        168.06         4.20 o                         
   0   8   5          0.02          2.21         0.79 o                         
   1   8   5        123.94        121.96         3.32 o                         
   2   8   5        457.52        476.43         9.24 o                         
   3   8   5        398.08        390.11         6.87 o                         
   4   8   5        348.03        337.38         7.93 o                         
   5   8   5        320.27        313.41         8.98 o                         
   6   8   5         39.05         42.83         2.20 o                         
   7   8   5         56.23         57.14         7.95 o                         
   8   8   5          5.10          6.27         1.02 o                         
 -12   9   5        108.49        117.77         3.63 o                         
 -11   9   5          0.71          1.13         1.15 o                         
 -10   9   5         56.06         58.36         2.73 o                         
  -9   9   5         29.06         28.52         1.51 o                         
  -8   9   5        137.88        131.90         3.27 o                         
  -7   9   5         58.38         64.90         2.45 o                         
  -6   9   5         28.56         30.24         1.30 o                         
  -5   9   5          2.43          2.68         0.82 o                         
  -4   9   5         16.63         14.08         0.92 o                         
  -3   9   5         33.80         27.28         1.94 o                         
  -2   9   5        879.64        831.75        21.92 o                         
  -1   9   5         17.92         13.80         2.24 o                         
   0   9   5        110.31         97.12         2.89 o                         
   1   9   5         83.36         85.21         2.44 o                         
   2   9   5        711.13        718.52        13.48 o                         
   3   9   5        251.97        246.62         7.82 o                         
   4   9   5        779.11        790.27        17.09 o                         
   5   9   5        293.58        286.83         6.74 o                         
   6   9   5        116.06        119.96         5.51 o                         
 -12  10   5        124.67        107.05         4.43 o                         
 -11  10   5         91.43         93.44         3.41 o                         
 -10  10   5          9.00          9.21         1.36 o                         
  -9  10   5         90.19        101.18         7.05 o                         
  -8  10   5          8.78          7.72         0.96 o                         
  -7  10   5        394.35        382.32         7.61 o                         
  -6  10   5         94.78        112.58         2.56 o                         
  -5  10   5          2.43          2.62         0.67 o                         
  -4  10   5          0.78          0.83         0.82 o                         
  -3  10   5        209.30        205.95         4.05 o                         
  -2  10   5         23.01         22.23         1.25 o                         
  -1  10   5         35.65         34.04         4.25 o                         
   0  10   5         66.23         67.94         2.76 o                         
   1  10   5        187.71        177.06         7.70 o                         
   2  10   5        540.62        564.34        12.43 o                         
   3  10   5        234.69        238.34         6.55 o                         
   4  10   5        542.81        582.18        12.73 o                         
   5  10   5        157.74        157.73         4.97 o                         
   6  10   5        187.70        184.01         4.58 o                         
   7  10   5          3.10          3.64         1.66 o                         
 -11  11   5          1.24          2.11         0.80 o                         
 -10  11   5         45.03         46.27         2.03 o                         
  -9  11   5          0.17          1.14         1.12 o                         
  -8  11   5         34.43         28.39         1.38 o                         
  -7  11   5          1.59          3.02         0.83 o                         
  -6  11   5        114.54        107.52         2.35 o                         
  -5  11   5         23.67         25.60         1.03 o                         
  -4  11   5        180.50        184.14         4.74 o                         
  -3  11   5         19.56         20.10         1.07 o                         
  -2  11   5         62.31         65.48         2.44 o                         
  -1  11   5        755.84        731.23        15.89 o                         
   0  11   5        348.66        361.13        10.17 o                         
   1  11   5        800.90        768.25        16.77 o                         
   2  11   5        735.39        767.43        16.47 o                         
   3  11   5         13.97         16.11         1.21 o                         
   4  11   5        118.38        116.96         3.05 o                         
   5  11   5         20.45         19.79         1.40 o                         
   6  11   5        123.30        120.04         5.23 o                         
 -10  12   5         16.72         14.04         1.68 o                         
  -9  12   5         10.03          8.99         0.91 o                         
  -8  12   5        128.06        135.62         3.03 o                         
  -7  12   5          3.09          2.62         0.76 o                         
  -6  12   5          7.47          6.71         0.75 o                         
  -5  12   5          1.82          1.07         0.77 o                         
  -4  12   5          0.22          0.72         0.74 o                         
  -3  12   5        105.75        108.17         4.81 o                         
  -2  12   5         12.50         11.94         1.34 o                         
  -1  12   5         88.64         86.71         2.78 o                         
   0  12   5         54.58         55.10         2.10 o                         
   1  12   5         67.28         69.63         6.18 o                         
   2  12   5        166.83        164.79         4.19 o                         
   3  12   5        176.60        184.69         5.32 o                         
   4  12   5        154.01        150.76         4.60 o                         
   5  12   5         30.74         20.03         1.82 o                         
  -9  13   5          1.02         -0.23         1.07 o                         
  -8  13   5         17.01         15.48         1.25 o                         
  -7  13   5         94.29         95.98         4.55 o                         
  -6  13   5          0.04         -0.35         1.14 o                         
  -5  13   5        233.79        242.09         4.88 o                         
  -4  13   5        209.32        204.13         4.99 o                         
  -3  13   5         59.47         58.20         2.01 o                         
  -2  13   5         59.89         56.04         2.34 o                         
  -1  13   5         46.70         41.19         2.85 o                         
   0  13   5        145.08        147.88         3.88 o                         
   1  13   5          1.39          1.85         1.03 o                         
   2  13   5        877.20        870.04        22.34 o                         
   3  13   5        374.34        359.26        21.44 o                         
   4  13   5        402.57        381.27        14.49 o                         
  -8  14   5         53.23         48.99         2.61 o                         
  -7  14   5        106.25        118.96         3.70 o                         
  -6  14   5         45.24         59.25         3.31 o                         
  -5  14   5         11.22         11.19         1.03 o                         
  -4  14   5        106.61        104.67         2.79 o                         
  -3  14   5        178.03        191.51         7.40 o                         
  -2  14   5          0.23          0.50         0.86 o                         
  -1  14   5         43.00         45.36         2.58 o                         
   0  14   5        134.53        140.41         4.68 o                         
   1  14   5         11.81          9.38         1.10 o                         
   2  14   5         44.26         42.32         3.31 o                         
  -6  15   5        148.54        125.10         5.23 o                         
  -5  15   5          0.66          0.27         0.85 o                         
  -4  15   5          2.65          2.52         1.35 o                         
  -3  15   5         80.37         91.30         3.12 o                         
  -2  15   5         83.56         78.14         2.69 o                         
  -1  15   5         25.29         26.57         1.46 o                         
   0  15   5         48.26         43.75         1.46 o                         
   1  15   5        705.37        596.10        21.86 o                         
 -14   0   6         24.96         18.05         3.29 o                         
 -13   0   6        559.82        528.68        14.26 o                         
 -12   0   6         63.84         47.31         3.78 o                         
 -11   0   6         48.87         44.37         2.67 o                         
 -10   0   6        116.73        121.27         8.17 o                         
  -9   0   6          6.43          7.26         1.65 o                         
  -8   0   6         51.79         53.81         2.71 o                         
  -7   0   6        255.54        254.53         6.26 o                         
  -6   0   6       2037.63       1979.02        41.11 o                         
  -5   0   6        943.35        985.86        25.73 o                         
  -4   0   6        117.12         94.96         4.90 o                         
  -3   0   6         14.06         12.92         1.87 o                         
  -2   0   6          0.01          3.68         1.54 o                         
  -1   0   6        167.05        196.68         5.97 o                         
   0   0   6          5.54          7.37         1.45 o                         
   1   0   6          7.24          9.47         2.19 o                         
   2   0   6        370.22        382.40        10.78 o                         
   3   0   6       4005.44       4013.53       101.12 o                         
   4   0   6        463.77        389.19        11.07 o                         
   5   0   6         26.45         39.61         2.15 o                         
   6   0   6        196.51        190.07         8.40 o                         
   7   0   6          6.20          9.42         1.63 o                         
   8   0   6         82.13        117.86         5.13 o                         
 -14   1   6         51.85         46.15         1.99 o                         
 -13   1   6          0.45          4.03         0.97 o                         
 -12   1   6         60.66         59.94         2.38 o                         
 -11   1   6         92.97         86.51         2.57 o                         
 -10   1   6        305.14        301.46         7.35 o                         
  -9   1   6        144.90        147.88         4.22 o                         
  -8   1   6        825.47        848.70        15.94 o                         
  -7   1   6        153.63        155.36         4.23 o                         
  -6   1   6         11.70         14.48         1.31 o                         
  -5   1   6         38.00         43.55         1.86 o                         
  -4   1   6         99.88        106.05         3.76 o                         
  -3   1   6        129.79        118.19         3.63 o                         
  -2   1   6          0.19          0.51         0.81 o                         
  -1   1   6        125.15        134.25         3.56 o                         
   0   1   6        214.78        226.25         5.53 o                         
   1   1   6        109.02        105.86         3.70 o                         
   2   1   6          0.02          1.02         0.84 o                         
   3   1   6        275.81        286.93         5.99 o                         
   4   1   6        139.30        145.32         4.14 o                         
   5   1   6         84.18         73.35         2.20 o                         
   6   1   6          1.99          3.62         0.97 o                         
   7   1   6         11.79         15.67         1.06 o                         
   8   1   6        127.24        149.76         8.73 o                         
 -14   2   6         31.79         21.45         1.15 o                         
 -13   2   6         50.89         56.94         1.77 o                         
 -12   2   6         73.98         82.47         2.96 o                         
 -11   2   6          0.00          0.69         1.14 o                         
 -10   2   6         43.90         44.44         2.18 o                         
  -9   2   6          0.17         -0.60         1.21 o                         
  -8   2   6         36.82         25.52         1.66 o                         
  -7   2   6         66.14         75.95         2.73 o                         
  -6   2   6         83.64         82.11         2.78 o                         
  -5   2   6        121.02        120.23         2.84 o                         
  -4   2   6         20.83         25.23         1.37 o                         
  -3   2   6          3.67          5.16         0.92 o                         
  -2   2   6        255.21        252.80         5.98 o                         
  -1   2   6        317.15        310.32         8.83 o                         
   0   2   6        561.90        575.76        10.91 o                         
   1   2   6         11.21         10.79         0.94 o                         
   2   2   6        443.69        439.61         8.56 o                         
   3   2   6        143.66        152.57         3.61 o                         
   4   2   6         63.99         55.40         2.75 o                         
   5   2   6         92.37         94.45         2.96 o                         
   6   2   6          0.03          1.30         0.92 o                         
   7   2   6         20.04         22.91         1.22 o                         
   8   2   6          6.44          7.51         1.31 o                         
 -14   3   6        222.18        205.42         5.86 o                         
 -13   3   6        308.62        300.45         5.95 o                         
 -12   3   6         24.96         23.18         1.29 o                         
 -11   3   6        473.63        467.88         8.27 o                         
 -10   3   6          0.45          1.69         0.99 o                         
  -9   3   6        178.28        185.01         4.93 o                         
  -8   3   6         72.38         71.84         5.44 o                         
  -7   3   6        884.96        910.81        19.55 o                         
  -6   3   6        690.95        699.87        13.18 o                         
  -5   3   6         13.01         15.89         1.05 o                         
  -4   3   6        468.71        487.49        14.87 o                         
  -3   3   6         32.10         29.86         1.41 o                         
  -2   3   6        230.75        234.66         6.93 o                         
  -1   3   6        402.80        380.77         8.53 o                         
   0   3   6        131.06        134.14         4.16 o                         
   1   3   6         95.90         97.01         2.68 o                         
   2   3   6          0.90          0.48         0.84 o                         
   3   3   6        142.48        137.99         6.72 o                         
   4   3   6        191.67        230.16         7.09 o                         
   5   3   6        379.67        375.39         8.68 o                         
   6   3   6          1.19          2.35         0.87 o                         
   7   3   6         18.90         16.53         1.63 o                         
   8   3   6        106.29        137.01         5.93 o                         
 -14   4   6          8.02          8.12         1.35 o                         
 -13   4   6        725.94        667.85        13.75 o                         
 -12   4   6          2.40          2.49         0.79 o                         
 -11   4   6         13.46         10.09         1.05 o                         
 -10   4   6          1.74          1.78         0.99 o                         
  -9   4   6         14.87         16.93         1.29 o                         
  -8   4   6         25.45         28.40         1.36 o                         
  -7   4   6        243.19        244.67         5.27 o                         
  -6   4   6        478.67        491.32         9.53 o                         
  -5   4   6       1965.07       2015.30        51.13 o                         
  -4   4   6          2.09          0.44         0.74 o                         
  -3   4   6         60.43         64.87         2.15 o                         
  -2   4   6        601.48        565.62        12.29 o                         
  -1   4   6        515.95        538.91        14.56 o                         
   0   4   6         24.93         21.59         1.65 o                         
   1   4   6        100.47        117.01         3.31 o                         
   2   4   6        638.68        681.69        18.37 o                         
   3   4   6       1633.86       1619.66        39.43 o                         
   4   4   6         90.91         71.06         3.05 o                         
   5   4   6         68.94         67.57         2.08 o                         
   6   4   6          4.08          5.23         0.94 o                         
   7   4   6         13.23         13.12         1.34 o                         
 -13   5   6        278.30        271.09         6.14 o                         
 -12   5   6        157.80        147.84         3.35 o                         
 -11   5   6         33.63         28.82         1.52 o                         
 -10   5   6        390.37        399.63         7.96 o                         
  -9   5   6        287.60        297.26         5.59 o                         
  -8   5   6        454.36        483.53         9.49 o                         
  -7   5   6         81.63         88.30         2.47 o                         
  -6   5   6         38.95         37.19         1.67 o                         
  -5   5   6        250.97        249.73         6.00 o                         
  -4   5   6         19.82         15.95         1.52 o                         
  -3   5   6        127.03        112.82         3.14 o                         
  -2   5   6        471.95        434.85         9.65 o                         
  -1   5   6          0.03          0.79         2.08 o                         
   0   5   6        149.98        137.22         7.16 o                         
   1   5   6        104.62         94.39         3.89 o                         
   2   5   6         57.73         55.70         2.17 o                         
   3   5   6         42.39         50.15         1.77 o                         
   4   5   6          0.91          3.43         0.93 o                         
   5   5   6         64.76         61.89         2.20 o                         
   6   5   6         33.98         49.62         2.41 o                         
   7   5   6          4.86          3.78         1.04 o                         
 -13   6   6         95.94        106.32         3.35 o                         
 -12   6   6         49.02         43.47         2.24 o                         
 -11   6   6          9.65          9.03         1.27 o                         
 -10   6   6          3.07          1.88         0.91 o                         
  -9   6   6        380.98        410.55         8.16 o                         
  -8   6   6         46.70         47.27         2.55 o                         
  -7   6   6         14.01         15.05         1.12 o                         
  -6   6   6         12.71         17.87         1.56 o                         
  -5   6   6       1127.54       1102.75        40.55 o                         
  -4   6   6          1.07          0.84         1.82 o                         
  -3   6   6          9.05         10.04         1.49 o                         
  -2   6   6        298.95        306.91         7.73 o                         
  -1   6   6        413.04        420.61         8.14 o                         
   0   6   6       1406.72       1393.85        29.20 o                         
   1   6   6         72.05         64.09         2.35 o                         
   2   6   6        181.84        195.70         5.06 o                         
   3   6   6        263.15        274.35         5.74 o                         
   4   6   6        102.22        106.17         2.70 o                         
   5   6   6        119.39        121.13         4.42 o                         
   6   6   6         28.78         35.87         2.85 o                         
   7   6   6        104.82        103.46         4.95 o                         
 -13   7   6         70.56         58.75         2.99 o                         
 -12   7   6         43.37         33.45         1.68 o                         
 -11   7   6          7.64          5.60         0.81 o                         
 -10   7   6         30.01         32.05         1.61 o                         
  -9   7   6        262.34        274.43         6.65 o                         
  -8   7   6          4.61          8.88         1.20 o                         
  -7   7   6        251.44        252.85         6.20 o                         
  -6   7   6        922.78        938.74        17.33 o                         
  -5   7   6         56.18         54.44         2.59 o                         
  -4   7   6        750.83        739.23        27.73 o                         
  -3   7   6          1.43          0.81         1.36 o                         
  -2   7   6        126.61        104.33         3.59 o                         
  -1   7   6        184.84        174.06         3.83 o                         
   0   7   6          4.29          3.20         0.95 o                         
   1   7   6          6.73          7.60         1.39 o                         
   2   7   6         32.22         29.50         1.60 o                         
   3   7   6        254.37        245.64         5.17 o                         
   4   7   6          7.29          9.90         1.21 o                         
   5   7   6        372.47        411.51         8.95 o                         
   6   7   6        123.07        121.61         5.69 o                         
   7   7   6        115.51        137.86         5.93 o                         
 -12   8   6         18.53         16.21         1.01 o                         
 -11   8   6          3.23          0.75         0.85 o                         
 -10   8   6        278.91        278.00         6.54 o                         
  -9   8   6          0.31          0.72         0.93 o                         
  -8   8   6         60.44         58.56         1.92 o                         
  -7   8   6        215.87        237.84         5.09 o                         
  -6   8   6         11.36         14.28         1.37 o                         
  -5   8   6        963.08        952.00        25.02 o                         
  -4   8   6          0.22          0.61         2.01 o                         
  -3   8   6         76.39         72.25         4.01 o                         
  -2   8   6        912.16        880.10        18.85 o                         
  -1   8   6        294.39        294.44         6.69 o                         
   0   8   6        135.01        126.09         4.94 o                         
   1   8   6        174.28        188.18         5.12 o                         
   2   8   6        305.04        316.69         7.19 o                         
   3   8   6        133.41        124.95         3.43 o                         
   4   8   6        106.33        121.78         8.10 o                         
   5   8   6        279.01        298.33         8.65 o                         
   6   8   6          7.50          9.61         1.63 o                         
 -11   9   6         16.95          8.04         0.86 o                         
 -10   9   6          1.15          2.04         0.88 o                         
  -9   9   6        169.91        160.14         4.10 o                         
  -8   9   6         92.36         91.00         2.41 o                         
  -7   9   6         22.67         24.16         1.23 o                         
  -6   9   6        109.39        111.29         4.66 o                         
  -5   9   6        272.52        260.86         7.82 o                         
  -4   9   6        146.39        156.22         5.21 o                         
  -3   9   6         21.00         19.76         2.19 o                         
  -2   9   6        716.33        689.67        14.96 o                         
  -1   9   6         34.89         32.01         1.65 o                         
   0   9   6        223.40        202.81         5.95 o                         
   1   9   6        192.25        185.45         5.96 o                         
   2   9   6        320.83        324.97         7.28 o                         
   3   9   6        234.86        234.05         7.11 o                         
   4   9   6          0.13          0.15         1.05 o                         
   5   9   6          9.09          7.93         1.05 o                         
 -11  10   6          0.17          0.27         0.57 o                         
 -10  10   6         34.80         30.50         2.04 o                         
  -9  10   6        715.73        656.38        14.23 o                         
  -8  10   6         59.33         68.09         4.51 o                         
  -7  10   6        111.31        105.65         3.76 o                         
  -6  10   6          6.05          4.49         1.36 o                         
  -5  10   6        849.44        851.32        22.43 o                         
  -4  10   6         13.38         12.93         1.34 o                         
  -3  10   6         41.58         41.92         1.93 o                         
  -2  10   6        111.14        114.98         4.04 o                         
  -1  10   6          0.56          1.55         1.01 o                         
   0  10   6        180.43        181.84         7.09 o                         
   1  10   6        302.70        304.93         7.06 o                         
   2  10   6        264.90        284.09         8.14 o                         
   3  10   6         20.10         18.00         1.33 o                         
   4  10   6         29.57         31.64         1.14 o                         
   5  10   6         16.39         15.55         0.90 o                         
 -10  11   6         75.40         79.52         2.66 o                         
  -9  11   6        187.19        166.07        21.26 o                         
  -8  11   6          0.01          1.54         0.84 o                         
  -7  11   6        239.30        232.76         6.75 o                         
  -6  11   6          0.78          3.14         0.98 o                         
  -5  11   6        183.65        201.90         5.07 o                         
  -4  11   6          4.69          4.17         1.10 o                         
  -3  11   6        402.84        408.28         9.26 o                         
  -2  11   6          7.35          5.53         1.84 o                         
  -1  11   6        306.71        302.28         8.53 o                         
   0  11   6         14.44         13.86         1.13 o                         
   1  11   6          8.27         11.26         1.04 o                         
   2  11   6         11.49         11.87         1.21 o                         
   3  11   6         15.30         15.09         0.97 o                         
   4  11   6         41.77         35.25         1.62 o                         
  -9  12   6         45.74         42.48         1.75 o                         
  -8  12   6         30.59         29.30         2.29 o                         
  -7  12   6        184.34        200.91         8.87 o                         
  -6  12   6          1.59          2.08         0.85 o                         
  -5  12   6          0.01          0.33         0.91 o                         
  -4  12   6         19.51         22.17         1.36 o                         
  -3  12   6         54.22         56.57         2.04 o                         
  -2  12   6        126.84        122.06         3.34 o                         
  -1  12   6         51.38         54.97         2.32 o                         
   0  12   6        100.49        110.08         4.04 o                         
   1  12   6        136.20        150.98         3.98 o                         
   2  12   6         95.82         90.76         3.06 o                         
   3  12   6          4.61          4.25         0.78 o                         
  -8  13   6        152.44        139.94         5.79 o                         
  -7  13   6        120.46        127.00         5.60 o                         
  -6  13   6         17.84         21.88         2.10 o                         
  -5  13   6        189.81        193.23         5.70 o                         
  -4  13   6        250.60        255.62         6.52 o                         
  -3  13   6          0.12          0.78         0.82 o                         
  -2  13   6         18.04         14.27         1.06 o                         
  -1  13   6         70.45         70.05         3.57 o                         
   0  13   6         79.30         80.44         3.92 o                         
   1  13   6         18.26         12.87         1.45 o                         
   2  13   6        288.46        266.33        10.37 o                         
  -6  14   6         34.65         39.00         2.33 o                         
  -5  14   6        123.04        115.82         4.34 o                         
  -4  14   6          0.88          1.17         1.28 o                         
  -3  14   6         10.32          8.19         0.80 o                         
  -2  14   6         66.67         61.90         4.60 o                         
  -1  14   6          1.04          1.39         0.77 o                         
   0  14   6         19.98         21.18         1.68 o                         
 -13   1   7         20.85         17.02         1.11 o                         
 -12   1   7          5.13          5.22         1.09 o                         
 -11   1   7          0.06          0.96         1.18 o                         
 -10   1   7        235.62        235.36         5.99 o                         
  -9   1   7         51.60         47.56         1.94 o                         
  -8   1   7         28.67         30.53         1.87 o                         
  -7   1   7       1293.97       1310.87        34.07 o                         
  -6   1   7         10.27         10.72         1.16 o                         
  -5   1   7        163.63        172.79         4.53 o                         
  -4   1   7        667.24        700.01        19.03 o                         
  -3   1   7        905.55        910.92        16.90 o                         
  -2   1   7        127.24        128.14         3.10 o                         
  -1   1   7       1046.73        964.05        25.21 o                         
   0   1   7         31.09         23.07         1.34 o                         
   1   1   7        121.06        118.99         6.39 o                         
   2   1   7        201.31        165.69         4.02 o                         
   3   1   7        130.78        119.11         2.98 o                         
   4   1   7          3.08          3.24         0.83 o                         
   5   1   7          8.21          9.87         1.19 o                         
   6   1   7          0.91          1.85         0.87 o                         
 -13   2   7         17.60         19.94         1.38 o                         
 -12   2   7        136.92        132.71         3.63 o                         
 -11   2   7          1.59          0.83         1.39 o                         
 -10   2   7         16.70         13.03         1.61 o                         
  -9   2   7         83.79         83.57         2.46 o                         
  -8   2   7         98.99         94.93         2.65 o                         
  -7   2   7         24.04         20.37         1.91 o                         
  -6   2   7       1706.95       1702.60        41.54 o                         
  -5   2   7        112.77        110.05         3.41 o                         
  -4   2   7        173.66        191.92         4.88 o                         
  -3   2   7       1075.34       1097.47        23.26 o                         
  -2   2   7       1014.10       1092.16        28.42 o                         
  -1   2   7        743.87        698.91        15.04 o                         
   0   2   7         58.49         67.24         2.00 o                         
   1   2   7        371.68        357.37         7.16 o                         
   2   2   7        115.24        109.88         3.23 o                         
   3   2   7        188.27        164.93         5.64 o                         
   4   2   7         20.03         28.51         1.33 o                         
   5   2   7        154.61        162.33         4.33 o                         
   6   2   7          7.06          4.61         0.87 o                         
 -13   3   7          3.50          5.02         0.92 o                         
 -12   3   7          3.82          6.14         1.19 o                         
 -11   3   7         12.05         11.11         1.03 o                         
 -10   3   7         81.92         71.14         2.19 o                         
  -9   3   7         36.36         44.07         2.83 o                         
  -8   3   7         10.66          9.39         1.22 o                         
  -7   3   7         30.96         32.16         1.69 o                         
  -6   3   7        516.28        529.77        20.84 o                         
  -5   3   7         70.09         69.00         2.32 o                         
  -4   3   7        220.59        226.95         7.82 o                         
  -3   3   7        501.99        507.10        13.84 o                         
  -2   3   7         97.09         86.67         6.44 o                         
  -1   3   7        351.41        338.08        11.46 o                         
   0   3   7         15.73          8.86         1.55 o                         
   1   3   7        185.25        177.56         3.71 o                         
   2   3   7        616.65        600.16        13.29 o                         
   3   3   7         79.76         85.90         4.76 o                         
   4   3   7        178.65        186.92         5.81 o                         
   5   3   7         94.80        112.04         3.06 o                         
   6   3   7          6.59         15.43         1.13 o                         
 -13   4   7          3.77          4.80         0.92 o                         
 -12   4   7         10.01          9.28         0.99 o                         
 -11   4   7        159.24        166.99         3.74 o                         
 -10   4   7          3.29          2.70         1.02 o                         
  -9   4   7          4.56          2.89         1.22 o                         
  -8   4   7        244.45        264.18         7.83 o                         
  -7   4   7        361.15        344.65         8.08 o                         
  -6   4   7        379.86        389.38        11.10 o                         
  -5   4   7         67.35         72.41         5.23 o                         
  -4   4   7         45.40         44.80         1.53 o                         
  -3   4   7        331.59        318.50         9.13 o                         
  -2   4   7         93.60         83.80         7.42 o                         
  -1   4   7        103.82        116.50         3.44 o                         
   0   4   7         16.49         16.40         1.34 o                         
   1   4   7        254.29        272.00         6.58 o                         
   2   4   7         94.56         96.62         4.71 o                         
   3   4   7         64.87         74.58         3.08 o                         
   4   4   7         98.83        108.77         5.27 o                         
   5   4   7        102.40        125.09         3.29 o                         
   6   4   7         60.64         56.48         2.19 o                         
 -12   5   7         53.42         54.20         1.81 o                         
 -11   5   7          0.19          0.39         0.82 o                         
 -10   5   7          1.95          2.29         1.66 o                         
  -9   5   7        249.31        252.39         7.51 o                         
  -8   5   7        178.52        187.72         8.12 o                         
  -7   5   7       1369.30       1304.57        33.62 o                         
  -6   5   7          0.05          2.23         1.34 o                         
  -5   5   7        607.89        598.46        13.15 o                         
  -4   5   7        306.95        313.20        17.00 o                         
  -3   5   7          3.71          4.68         0.91 o                         
  -2   5   7         50.93         50.90         1.88 o                         
  -1   5   7        702.38        639.76        17.16 o                         
   0   5   7        367.73        335.78         7.86 o                         
   1   5   7        359.24        364.75        12.05 o                         
   2   5   7         29.50         28.04         1.76 o                         
   3   5   7          1.07          1.70         0.91 o                         
   4   5   7          0.49          0.78         0.73 o                         
   5   5   7          8.68         10.23         1.02 o                         
   6   5   7          8.02          5.74         1.26 o                         
 -12   6   7          0.11          0.97         0.71 o                         
 -11   6   7          7.66          5.93         0.87 o                         
 -10   6   7         62.86         77.65         2.44 o                         
  -9   6   7         26.59         24.95         1.73 o                         
  -8   6   7        179.37        157.89         5.10 o                         
  -7   6   7         36.31         28.53         2.02 o                         
  -6   6   7        862.93        836.07        22.02 o                         
  -5   6   7        154.54        149.61         5.03 o                         
  -4   6   7         16.91         14.74         1.61 o                         
  -3   6   7          2.51          2.88         1.75 o                         
  -2   6   7        343.04        321.47         7.39 o                         
  -1   6   7        673.44        630.64        16.86 o                         
   0   6   7        120.54        120.72         3.48 o                         
   1   6   7         15.92         10.09         1.14 o                         
   2   6   7         23.68         20.76         1.16 o                         
   3   6   7         47.45         43.69         2.28 o                         
   4   6   7         21.54         24.55         1.10 o                         
   5   6   7         19.49         20.76         1.96 o                         
 -12   7   7         54.47         50.81         2.75 o                         
 -11   7   7         11.79         10.17         0.85 o                         
 -10   7   7          3.91          4.05         1.28 o                         
  -9   7   7          9.99          7.59         0.99 o                         
  -8   7   7         93.62         86.99         3.80 o                         
  -7   7   7         35.13         34.83         1.96 o                         
  -6   7   7        120.61        130.98         6.39 o                         
  -5   7   7        507.67        503.03        20.61 o                         
  -4   7   7        303.82        300.89        21.50 o                         
  -3   7   7         71.06         76.23         2.83 o                         
  -2   7   7         18.55         16.48         1.57 o                         
  -1   7   7          4.92          5.52         1.14 o                         
   0   7   7          0.22          0.01         0.93 o                         
   1   7   7          8.79         12.63         1.00 o                         
   2   7   7        104.16        116.01         2.79 o                         
   3   7   7          0.01         -0.30         0.77 o                         
   4   7   7         10.87         11.55         1.38 o                         
   5   7   7          7.85          9.17         2.15 o                         
 -11   8   7         30.99         34.56         2.57 o                         
 -10   8   7         49.97         49.38         1.78 o                         
  -9   8   7        122.60        108.49         3.75 o                         
  -8   8   7          4.38          4.19         0.98 o                         
  -7   8   7         24.54         22.09         1.80 o                         
  -6   8   7        317.70        322.88         9.26 o                         
  -5   8   7        180.18        169.66         7.61 o                         
  -4   8   7         15.69         16.74         1.65 o                         
  -3   8   7        317.83        309.97         7.47 o                         
  -2   8   7         50.44         42.33         2.96 o                         
  -1   8   7          4.30          5.85         1.26 o                         
   0   8   7        187.00        172.10         7.27 o                         
   1   8   7         84.66         95.99         3.63 o                         
   2   8   7        135.28        124.54         3.60 o                         
   3   8   7         33.67         25.64         2.01 o                         
   4   8   7          4.73          6.80         0.98 o                         
 -10   9   7         24.56         29.90         2.24 o                         
  -9   9   7        308.14        321.69         8.83 o                         
  -8   9   7        277.69        297.93         8.40 o                         
  -7   9   7        384.68        364.34        10.14 o                         
  -6   9   7          9.53         15.32         1.55 o                         
  -5   9   7         36.91         31.84         1.99 o                         
  -4   9   7         22.57         24.99         1.76 o                         
  -3   9   7        109.86        108.36         3.25 o                         
  -2   9   7          0.14          0.42         1.16 o                         
  -1   9   7         82.84         78.09         3.75 o                         
   0   9   7         38.07         38.41         2.19 o                         
   1   9   7         53.39         53.21         1.78 o                         
   2   9   7         12.73         11.59         1.09 o                         
   3   9   7          4.43          5.83         0.97 o                         
 -10  10   7         72.70         59.87         3.03 o                         
  -9  10   7          5.14          9.24         1.59 o                         
  -8  10   7          8.02          6.24         0.85 o                         
  -7  10   7          0.00          0.93         0.86 o                         
  -6  10   7        120.34        121.15         3.30 o                         
  -5  10   7         58.74         60.56         2.11 o                         
  -4  10   7          0.33          0.47         1.13 o                         
  -3  10   7         99.22         99.03         4.64 o                         
  -2  10   7          7.25         10.23         1.32 o                         
  -1  10   7         34.04         39.58         1.61 o                         
   0  10   7         26.72         30.48         1.40 o                         
   1  10   7        183.00        197.11         5.23 o                         
   2  10   7         12.09         10.61         0.85 o                         
   3  10   7         23.51         22.59         0.98 o                         
  -8  11   7         12.80          9.65         1.70 o                         
  -7  11   7         10.40          8.60         0.89 o                         
  -6  11   7          0.44          0.80         0.81 o                         
  -5  11   7        279.82        279.50         6.43 o                         
  -4  11   7        408.32        411.54         9.09 o                         
  -3  11   7         10.17         11.58         1.20 o                         
  -2  11   7          0.52         -0.09         1.31 o                         
  -1  11   7          0.03          0.30         0.71 o                         
   0  11   7        107.61        110.28         2.85 o                         
   1  11   7         65.31         62.39         2.27 o                         
   2  11   7         17.66         15.23         1.03 o                         
  -7  12   7          0.00          0.00         0.81 o                         
  -6  12   7        124.46        125.97         3.12 o                         
  -5  12   7        151.38        151.76         3.69 o                         
  -4  12   7          1.89          2.37         0.73 o                         
  -3  12   7         30.35         25.99         1.75 o                         
  -2  12   7         59.67         51.38         2.00 o                         
  -1  12   7         10.35         10.08         1.28 o                         
   0  12   7         70.83         60.19         3.17 o                         
  -4  13   7         20.03         16.79         1.54 o                         
  -3  13   7          1.45          1.17         0.68 o                         
 -11   0   8         21.67         24.58         2.43 o                         
 -10   0   8        422.49        454.38        17.71 o                         
  -9   0   8         78.74         71.11         4.34 o                         
  -8   0   8        200.64        221.90         9.71 o                         
  -7   0   8        400.20        381.57        28.28 o                         
  -6   0   8        343.90        334.90         9.54 o                         
  -5   0   8        676.58        687.34        18.35 o                         
  -4   0   8        326.75        320.54        10.90 o                         
  -3   0   8        625.16        590.49        15.91 o                         
  -2   0   8          6.64         16.05         2.33 o                         
  -1   0   8        398.14        384.93        10.75 o                         
   0   0   8         61.29         62.19         3.55 o                         
   1   0   8        157.81        133.15         6.11 o                         
   2   0   8          1.14          1.92         0.99 o                         
   3   0   8        198.60        221.17         9.24 o                         
   4   0   8        155.58        198.23         8.17 o                         
 -12   1   8          2.84          2.99         1.40 o                         
 -11   1   8         14.81         15.39         3.17 o                         
 -10   1   8         62.74         63.68         2.82 o                         
  -9   1   8        422.85        432.56        12.07 o                         
  -8   1   8        618.74        624.69        15.19 o                         
  -7   1   8        319.78        310.79         7.30 o                         
  -6   1   8         65.28         63.31         3.07 o                         
  -5   1   8        232.00        231.61         4.95 o                         
  -4   1   8       1184.57       1210.44        22.15 o                         
  -3   1   8         57.82         69.99         2.15 o                         
  -2   1   8         67.72         54.78         1.72 o                         
  -1   1   8        145.09        118.34         4.82 o                         
   0   1   8         76.28         69.86         2.28 o                         
   1   1   8         22.33         21.22         2.99 o                         
   2   1   8         15.77         14.98         1.41 o                         
   3   1   8          4.74          8.55         1.19 o                         
   4   1   8         25.49         20.46         1.32 o                         
 -12   2   8         56.66         48.59         2.96 o                         
 -11   2   8          7.61          4.24         1.63 o                         
 -10   2   8         24.38         21.44         1.72 o                         
  -9   2   8          3.18          2.52         1.33 o                         
  -8   2   8          1.79          3.80         1.35 o                         
  -7   2   8         21.98         22.11         1.81 o                         
  -6   2   8         92.48         96.48         3.66 o                         
  -5   2   8          5.81          7.41         0.89 o                         
  -4   2   8          2.06          1.78         0.81 o                         
  -3   2   8          3.79          4.92         1.05 o                         
  -2   2   8          0.04          1.65         0.94 o                         
  -1   2   8          2.56          4.29         1.12 o                         
   0   2   8          0.04          0.34         0.94 o                         
   1   2   8          5.12          3.65         0.99 o                         
   2   2   8          0.01          1.49         1.12 o                         
   3   2   8          7.69          8.26         1.07 o                         
   4   2   8          4.42          4.75         0.92 o                         
 -12   3   8         21.75         23.11         1.56 o                         
 -11   3   8          3.12          2.61         1.04 o                         
 -10   3   8         94.20         74.38         4.25 o                         
  -9   3   8        637.41        673.22        18.00 o                         
  -8   3   8        438.61        451.01        12.52 o                         
  -7   3   8        245.93        252.43         7.56 o                         
  -6   3   8        194.36        191.56         6.04 o                         
  -5   3   8         42.85         47.85         1.83 o                         
  -4   3   8        498.02        503.99        11.20 o                         
  -3   3   8        303.39        302.81         8.84 o                         
  -2   3   8        357.26        310.12         8.87 o                         
  -1   3   8        423.22        362.62         9.28 o                         
   0   3   8         50.11         52.19         2.02 o                         
   1   3   8          3.69          3.99         0.93 o                         
   2   3   8          3.46          5.97         0.91 o                         
   3   3   8          5.28          7.81         1.19 o                         
   4   3   8          0.01          0.34         0.68 o                         
 -12   4   8         49.11         53.51         1.63 o                         
 -11   4   8         94.47        105.95         5.76 o                         
 -10   4   8         11.57         12.69         1.91 o                         
  -9   4   8          8.66          7.51         1.96 o                         
  -8   4   8          5.31          6.54         1.38 o                         
  -7   4   8         35.29         38.95         2.18 o                         
  -6   4   8        117.23        118.19         3.31 o                         
  -5   4   8        441.29        431.15        20.02 o                         
  -4   4   8        183.43        183.01         8.26 o                         
  -3   4   8        243.49        229.11         6.78 o                         
  -2   4   8         34.25         28.97         1.52 o                         
  -1   4   8        213.13        205.10         6.21 o                         
   0   4   8          5.10          8.92         0.89 o                         
   1   4   8         12.87         16.33         1.19 o                         
   2   4   8          9.77         14.44         1.08 o                         
   3   4   8          3.79          3.26         0.64 o                         
   4   4   8          2.78          6.26         0.66 o                         
 -11   5   8         31.17         36.72         1.41 o                         
 -10   5   8          2.22          2.74         0.87 o                         
  -9   5   8         39.10         51.22         2.32 o                         
  -8   5   8        260.80        250.28         5.98 o                         
  -7   5   8          3.20          2.04         0.96 o                         
  -6   5   8        212.01        217.00        11.11 o                         
  -5   5   8        390.03        391.86        15.58 o                         
  -4   5   8        429.37        403.76        15.98 o                         
  -3   5   8          8.74          9.00         1.96 o                         
  -2   5   8          0.47          0.66         0.86 o                         
  -1   5   8         31.75         27.22         1.42 o                         
   0   5   8        183.10        186.61         6.64 o                         
   1   5   8         80.24         71.07         2.79 o                         
   2   5   8         48.01         42.28         1.96 o                         
   3   5   8          8.99         11.12         0.86 o                         
   4   5   8          0.04          1.21         0.98 o                         
 -11   6   8         12.03         16.88         0.90 o                         
 -10   6   8         17.77         14.94         1.67 o                         
  -9   6   8          2.00          0.83         0.81 o                         
  -8   6   8          5.07          7.58         1.18 o                         
  -7   6   8          6.84          4.79         1.24 o                         
  -6   6   8         65.24         68.66         2.79 o                         
  -5   6   8         24.67         27.31         1.74 o                         
  -4   6   8        129.17        130.61         4.28 o                         
  -3   6   8        244.07        287.33         8.40 o                         
  -2   6   8          2.74          0.70         1.23 o                         
  -1   6   8        110.37        122.26         4.43 o                         
   0   6   8         59.06         58.37         3.03 o                         
   1   6   8         31.78         24.11         1.05 o                         
   2   6   8          0.06         -0.66         0.66 o                         
   3   6   8         42.66         45.09         1.44 o                         
 -10   7   8          0.01          1.11         0.77 o                         
  -9   7   8         52.29         52.90         4.08 o                         
  -8   7   8         40.37         37.51         4.25 o                         
  -7   7   8         32.47         29.95         2.43 o                         
  -6   7   8          4.24          4.51         1.15 o                         
  -5   7   8         82.49         86.57         3.21 o                         
  -4   7   8         17.44         14.75         2.26 o                         
  -3   7   8         19.93         19.90         2.40 o                         
  -2   7   8         36.26         31.73         4.99 o                         
  -1   7   8        639.68        621.22        30.16 o                         
   0   7   8         34.56         33.14         1.59 o                         
   1   7   8          5.69          5.79         0.73 o                         
   2   7   8        157.04        184.96         6.93 o                         
  -9   8   8         11.69         14.43         1.10 o                         
  -8   8   8         33.22         33.05         1.67 o                         
  -7   8   8          0.93          1.36         0.97 o                         
  -6   8   8         32.67         29.12         1.63 o                         
  -5   8   8         24.54         21.65         1.81 o                         
  -4   8   8         20.66         23.10         2.54 o                         
  -3   8   8        117.03        131.29         4.36 o                         
  -2   8   8         32.58         35.22         1.91 o                         
  -1   8   8         52.88         53.84         2.29 o                         
   0   8   8        147.36        168.51         4.66 o                         
   1   8   8         31.07         37.45         2.00 o                         
   2   8   8         66.02         72.11         2.47 o                         
  -8   9   8         76.92         72.13         2.95 o                         
  -7   9   8         36.06         32.24         1.32 o                         
  -6   9   8        101.86         94.68         3.13 o                         
  -5   9   8         48.13         43.43         1.84 o                         
  -4   9   8         15.76         13.77         1.66 o                         
  -3   9   8         33.51         42.63         2.50 o                         
  -2   9   8        170.61        190.75         5.66 o                         
  -1   9   8         43.23         50.20         1.75 o                         
   0   9   8         27.84         26.51         1.12 o                         
   1   9   8         14.27         18.71         1.59 o                         
  -7  10   8          9.61          9.41         0.95 o                         
  -6  10   8          8.26          7.61         0.75 o                         
  -5  10   8          7.40          9.12         0.90 o                         
  -4  10   8        161.12        159.49         9.22 o                         
  -3  10   8        148.27        159.85         4.79 o                         
  -2  10   8         14.26         10.58         1.10 o                         
  -1  10   8         47.90         53.20         2.50 o                         
  -4  11   8         34.04         40.03         2.33 o                         
 -10   1   9        126.37        126.03         3.94 o                         
  -9   1   9         47.91         46.21         2.96 o                         
  -8   1   9         46.60         49.35         3.15 o                         
  -7   1   9          2.87          5.57         0.85 o                         
  -6   1   9         56.77         68.31         2.13 o                         
  -5   1   9        160.16        144.23         3.16 o                         
  -4   1   9         75.71         75.63         2.27 o                         
  -3   1   9          8.49         11.97         1.43 o                         
  -2   1   9         28.10         19.88         1.18 o                         
  -1   1   9         11.99         12.94         0.94 o                         
   0   1   9         74.56         63.62         5.18 o                         
   1   1   9         56.66         61.21         3.27 o                         
   2   1   9         21.91         27.52         1.91 o                         
 -10   2   9         44.85         33.09         1.26 o                         
  -9   2   9         26.33         27.42         1.77 o                         
  -8   2   9        143.15        146.39         3.63 o                         
  -7   2   9          2.24          2.48         0.74 o                         
  -6   2   9        466.68        443.39         9.76 o                         
  -5   2   9          4.58          3.26         1.02 o                         
  -4   2   9          3.49          2.57         0.75 o                         
  -3   2   9         19.49         11.40         0.80 o                         
  -2   2   9         69.69         61.31         2.49 o                         
  -1   2   9         44.34         44.82         4.48 o                         
   0   2   9         69.64         77.02         2.67 o                         
   1   2   9          0.92          1.01         0.60 o                         
   2   2   9         35.37         45.47         1.76 o                         
 -10   3   9          1.17          2.10         0.64 o                         
  -9   3   9         18.33         15.50         0.97 o                         
  -8   3   9        143.81        138.98         3.20 o                         
  -7   3   9          9.86         13.35         0.96 o                         
  -6   3   9         72.04         67.26         2.62 o                         
  -5   3   9         48.23         59.69         4.29 o                         
  -4   3   9         38.32         35.61         1.86 o                         
  -3   3   9          0.29          0.48         0.68 o                         
  -2   3   9         20.35         25.33         1.43 o                         
  -1   3   9         23.43         21.96         1.32 o                         
   0   3   9          3.87          1.98         0.67 o                         
   1   3   9         15.50         14.91         1.04 o                         
  -9   4   9        134.94        117.49         2.94 o                         
  -8   4   9         14.10         12.17         1.00 o                         
  -7   4   9        168.41        157.66         6.25 o                         
  -6   4   9        374.37        395.17        10.77 o                         
  -5   4   9          2.64          2.16         0.97 o                         
  -4   4   9          3.83          2.55         0.99 o                         
  -3   4   9        192.18        181.35         7.56 o                         
  -2   4   9         49.59         41.46         1.96 o                         
  -1   4   9          0.88          1.33         0.66 o                         
   0   4   9         50.48         67.54         2.42 o                         
   1   4   9         43.54         51.32         2.10 o                         
  -9   5   9         24.53         19.73         1.77 o                         
  -8   5   9          0.14         -0.10         0.60 o                         
  -7   5   9        184.74        163.67         4.90 o                         
  -6   5   9        224.09        232.78         6.70 o                         
  -5   5   9          0.09          0.25         0.94 o                         
  -4   5   9          0.02          1.06         0.99 o                         
  -3   5   9          0.16          2.05         1.21 o                         
  -2   5   9          0.94          4.02         0.79 o                         
  -1   5   9         46.06         54.10         2.40 o                         
   0   5   9         20.48         20.76         1.77 o                         
  -8   6   9         49.44         44.26        11.76 o                         
  -7   6   9         30.70         26.29         1.52 o                         
  -6   6   9         84.70         83.99         2.92 o                         
  -5   6   9         62.20         62.49         2.41 o                         
  -4   6   9        181.02        183.17         7.61 o                         
  -3   6   9         80.90         70.29         2.57 o                         
  -2   6   9         11.07         11.36         0.87 o                         
  -1   6   9         31.61         30.22         1.48 o                         
   0   6   9         15.56         10.15         0.89 o                         
  -7   7   9          0.05          0.36         0.74 o                         
  -6   7   9        161.01        165.82         4.87 o                         
  -5   7   9        350.14        360.98        13.73 o                         
  -4   7   9         84.98         78.77         2.74 o                         
  -3   7   9        162.76        166.35         6.63 o                         
  -2   7   9        108.13        107.88         4.46 o                         
  -1   7   9          0.74          0.09         0.93 o                         
  -5   8   9         18.28         24.58         1.82 o                         
  -4   8   9         10.31         14.65         1.54 o                         
  -3   8   9        120.91        107.49         2.70 o                         
                                                                                
