# Supplementary material for: Different packing motifs mediated by weak inter­actions and polymorphism in the crystal structures of five 2-(benzyl­idene)benzosuberone derivatives
Source: Acta Crystallogr E Crystallogr Commun. 2019 Oct 29;75(Pt 11):1741–7. doi: 10.1107/S2056989019014245 (PMC6829743; doi:10.1107/S2056989019014245)
Supplement: Supplementary file 4 [file e-75-01741-IIIsup4.hkl]

data_III                                                                        
_shelx_title '  394'                                                            
_shelx_refln_list_code          4                                               
_shelx_F_calc_maximum      146.95                                               
_exptl_crystal_F_000       376.00                                               
_reflns_d_resolution_high  0.8302                                               
                                                                                
loop_                                                                           
 _space_group_symop_operation_xyz                                               
 'x, y, z'                                                                      
 '-x, -y, -z'                                                                   
                                                                                
_cell_length_a     9.2870                                                       
_cell_length_b     9.8727                                                       
_cell_length_c    12.2944                                                       
_cell_angle_alpha  67.098                                                       
_cell_angle_beta   81.472                                                       
_cell_angle_gamma  61.989                                                       
                                                                                
_shelx_F_squared_multiplier     1.000                                           
                                                                                
loop_                                                                           
 _refln_index_h                                                                 
 _refln_index_k                                                                 
 _refln_index_l                                                                 
 _refln_F_squared_calc                                                          
 _refln_F_squared_meas                                                          
 _refln_F_squared_sigma                                                         
 _refln_observed_status                                                         
   1   0   0       1306.61       1255.58        18.04 o                         
   2   0   0        554.29        545.05         7.91 o                         
   3   0   0        223.23        231.87         3.63 o                         
   4   0   0       2027.99       2128.69        19.99 o                         
   5   0   0         33.18         36.92         0.64 o                         
   6   0   0         33.30         35.87         0.78 o                         
   7   0   0        163.09        177.51         3.83 o                         
   8   0   0         42.55         45.74         1.36 o                         
   9   0   0         16.93         20.76         1.60 o                         
  -9   1   0          0.04         -0.16         0.46 o                         
  -8   1   0         39.90         40.67         2.04 o                         
  -7   1   0        218.27        221.92         4.17 o                         
  -6   1   0        140.24        140.99         2.28 o                         
  -5   1   0        210.35        199.43         2.33 o                         
  -4   1   0         17.33         19.90         0.38 o                         
  -3   1   0        389.45        422.90         5.21 o                         
  -2   1   0          3.04          2.70         0.15 o                         
  -1   1   0       1472.41       1416.86        16.55 o                         
   0   1   0         34.22         29.17         0.49 o                         
   1   1   0       2401.89       2352.45        28.75 o                         
   2   1   0        697.67        668.37         9.20 o                         
   3   1   0        134.52        133.19         1.78 o                         
   4   1   0        473.65        469.95         4.61 o                         
   5   1   0        204.82        222.74         2.53 o                         
   6   1   0         22.08         24.55         0.71 o                         
   7   1   0        288.75        277.12         4.18 o                         
   8   1   0        282.13        270.49         6.26 o                         
   9   1   0          0.03          0.23         0.38 o                         
  10   1   0         49.07         45.42         3.13 o                         
  -8   2   0         16.01         14.32         0.86 o                         
  -7   2   0         17.59         17.36         0.87 o                         
  -6   2   0        153.98        160.88         3.08 o                         
  -5   2   0          0.85          0.23         0.24 o                         
  -4   2   0        115.60        133.17         2.08 o                         
  -3   2   0        169.04        191.81         2.39 o                         
  -2   2   0          0.24          0.91         0.09 o                         
  -1   2   0       1599.92       1500.95        17.59 o                         
   0   2   0        533.34        486.86         6.01 o                         
   1   2   0       3875.86       3787.87        46.27 o                         
   2   2   0       1392.22       1401.28        20.28 o                         
   3   2   0        190.21        179.66         2.57 o                         
   4   2   0        239.27        244.85         2.67 o                         
   5   2   0         10.52          9.72         0.32 o                         
   6   2   0        411.39        411.17         6.07 o                         
   7   2   0          4.26          5.27         0.47 o                         
   8   2   0         83.84         91.51         2.15 o                         
   9   2   0          3.65          3.18         0.43 o                         
  10   2   0         67.00         65.31         2.03 o                         
  -8   3   0         53.09         48.21         3.05 o                         
  -7   3   0          6.07          5.25         0.48 o                         
  -6   3   0        141.09        153.17         2.97 o                         
  -5   3   0        380.18        394.71         5.77 o                         
  -4   3   0         52.33         50.56         1.30 o                         
  -3   3   0         16.79         18.87         0.60 o                         
  -2   3   0         44.84         43.73         0.67 o                         
  -1   3   0         14.26         14.34         0.28 o                         
   0   3   0        546.33        517.46         6.00 o                         
   1   3   0        342.18        318.64         4.28 o                         
   2   3   0        629.91        589.32         7.12 o                         
   3   3   0         37.01         29.49         0.56 o                         
   4   3   0          0.00          1.82         0.19 o                         
   5   3   0         20.17         24.22         0.55 o                         
   6   3   0          0.03          0.24         0.24 o                         
   7   3   0          5.28          8.56         0.71 o                         
   8   3   0        457.82        475.10         9.68 o                         
   9   3   0        124.10        127.67         4.35 o                         
  10   3   0         13.70         11.39         1.50 o                         
  -7   4   0          1.61          1.32         0.42 o                         
  -6   4   0         95.63         99.92         3.10 o                         
  -5   4   0         76.31         81.23         2.00 o                         
  -4   4   0        717.32        744.09        12.21 o                         
  -3   4   0        418.92        423.43         6.40 o                         
  -2   4   0         42.45         46.86         1.05 o                         
  -1   4   0        205.32        214.64         2.61 o                         
   0   4   0       1283.22       1242.22        10.36 o                         
   1   4   0          0.03          0.21         0.11 o                         
   2   4   0         23.78         25.72         0.48 o                         
   3   4   0         93.03         91.35         1.22 o                         
   4   4   0       1324.55       1442.17        13.36 o                         
   5   4   0          5.71          4.16         0.26 o                         
   6   4   0          2.59          1.44         0.32 o                         
   7   4   0         47.44         46.39         1.30 o                         
   8   4   0        339.60        344.03         7.97 o                         
   9   4   0          6.74          6.29         0.56 o                         
  10   4   0         25.38         28.50         1.42 o                         
  11   4   0          0.00         -0.21         0.30 o                         
  -6   5   0         16.06         16.64         0.95 o                         
  -5   5   0          1.65          1.72         0.40 o                         
  -4   5   0        205.58        218.03         4.61 o                         
  -3   5   0        235.24        264.02         4.70 o                         
  -2   5   0         48.42         49.33         1.48 o                         
  -1   5   0          0.43          0.08         0.24 o                         
   0   5   0        217.50        222.59         2.75 o                         
   1   5   0        137.02        133.66         1.39 o                         
   2   5   0        233.17        243.43         2.32 o                         
   3   5   0         86.24         91.74         1.08 o                         
   4   5   0        628.51        668.03         7.66 o                         
   5   5   0         28.15         32.16         0.74 o                         
   6   5   0          6.19          6.00         0.42 o                         
   7   5   0         22.84         18.73         0.76 o                         
   8   5   0        205.59        220.03         3.78 o                         
   9   5   0         41.00         48.98         1.30 o                         
  10   5   0          0.29          0.29         0.27 o                         
  11   5   0         27.74         29.37         2.20 o                         
  -5   6   0          1.82          2.86         0.62 o                         
  -4   6   0        214.51        239.99         5.00 o                         
  -3   6   0         21.63         23.76         0.97 o                         
  -2   6   0        169.03        189.34         3.62 o                         
  -1   6   0         77.68         79.19         1.68 o                         
   0   6   0          2.59          3.40         0.34 o                         
   1   6   0        338.07        348.83         4.15 o                         
   2   6   0         66.82         69.42         1.05 o                         
   3   6   0        127.61        115.71         1.55 o                         
   4   6   0         35.78         41.15         0.93 o                         
   5   6   0        303.65        323.58         5.35 o                         
   6   6   0          6.86          6.67         0.50 o                         
   7   6   0         24.55         25.56         0.85 o                         
   8   6   0        189.99        201.59         3.69 o                         
   9   6   0        188.24        194.14         3.56 o                         
  10   6   0         31.55         33.45         0.97 o                         
  -4   7   0        105.78        103.53         3.46 o                         
  -3   7   0          1.75          2.10         0.43 o                         
  -2   7   0         20.28         23.35         1.03 o                         
  -1   7   0          5.08          4.41         0.47 o                         
   0   7   0          6.69          5.34         0.45 o                         
   1   7   0        105.75        105.64         1.79 o                         
   2   7   0        163.80        156.82         2.10 o                         
   3   7   0        132.95        130.49         2.00 o                         
   4   7   0        117.35        117.86         2.02 o                         
   5   7   0          0.89          2.08         0.41 o                         
   6   7   0        140.17        130.15         2.37 o                         
   7   7   0         84.89         87.60         1.72 o                         
   8   7   0         22.69         19.45         0.72 o                         
   9   7   0         13.46         16.75         0.69 o                         
  10   7   0         65.57         63.02         1.34 o                         
  -3   8   0          8.36          7.10         0.43 o                         
  -2   8   0         25.16         23.03         0.95 o                         
  -1   8   0         16.41         15.64         0.76 o                         
   0   8   0          0.63          1.01         0.35 o                         
   1   8   0        117.96        126.24         2.35 o                         
   2   8   0        181.15        195.47         3.10 o                         
   3   8   0         31.79         33.37         0.93 o                         
   4   8   0        547.90        536.15         9.48 o                         
   5   8   0         18.92         21.92         0.90 o                         
   6   8   0         14.88         17.71         0.87 o                         
   7   8   0          0.00          0.21         0.38 o                         
   8   8   0         12.51          9.42         0.50 o                         
   9   8   0         49.89         39.78         1.98 o                         
  10   8   0          5.26          5.88         0.45 o                         
  -1   9   0          5.93          5.90         0.43 o                         
   0   9   0          0.33          0.08         0.31 o                         
   1   9   0         17.95         18.91         1.39 o                         
   2   9   0         15.27         14.13         0.71 o                         
   3   9   0         44.66         49.96         1.50 o                         
   4   9   0        252.21        246.20         5.58 o                         
   5   9   0        216.95        221.86         4.00 o                         
   6   9   0          0.40          0.26         0.38 o                         
   7   9   0          3.29          1.74         0.37 o                         
   8   9   0         54.46         52.39         1.38 o                         
   9   9   0         92.73         78.03         2.16 o                         
   1  10   0         88.82         81.61         2.66 o                         
   2  10   0         42.66         39.75         1.58 o                         
   3  10   0         24.48         24.63         0.97 o                         
   4  10   0        125.97        132.11         3.27 o                         
   5  10   0        253.09        267.53         6.46 o                         
   6  10   0         80.10         91.64         2.61 o                         
   7  10   0          1.86          1.65         0.32 o                         
   8  10   0          3.36          3.58         0.53 o                         
  -7 -10   1         14.77         16.11         1.99 o                         
  -6 -10   1          1.41          0.58         0.63 o                         
  -5 -10   1          0.37          0.64         0.39 o                         
  -4 -10   1         46.29         37.91         2.02 o                         
  -3 -10   1         61.24         63.78         2.39 o                         
  -2 -10   1         69.80         61.48         2.15 o                         
  -9  -9   1          3.79          3.99         0.45 o                         
  -8  -9   1          0.83          0.88         0.27 o                         
  -7  -9   1          0.67          0.14         0.28 o                         
  -6  -9   1         31.62         28.05         1.11 o                         
  -5  -9   1        340.72        335.54         7.11 o                         
  -4  -9   1          6.54          7.75         0.78 o                         
  -3  -9   1          5.31          5.90         0.59 o                         
  -2  -9   1         32.41         32.53         1.22 o                         
  -1  -9   1         76.63         74.78         1.82 o                         
   0  -9   1          4.63          5.25         0.44 o                         
   1  -9   1          0.18          0.19         0.31 o                         
 -10  -8   1          3.73          1.83         0.38 o                         
  -9  -8   1         40.13         43.92         1.06 o                         
  -8  -8   1         87.82         93.58         2.20 o                         
  -7  -8   1         33.73         32.85         1.03 o                         
  -6  -8   1        224.00        219.61         3.98 o                         
  -5  -8   1          1.78          3.28         0.44 o                         
  -4  -8   1          2.51          3.99         0.42 o                         
  -3  -8   1         83.26         83.71         2.04 o                         
  -2  -8   1         15.53         15.44         1.02 o                         
  -1  -8   1          0.03          0.10         0.34 o                         
   0  -8   1         13.13         14.09         0.72 o                         
   1  -8   1          4.73          3.89         0.51 o                         
   2  -8   1         58.43         56.55         1.70 o                         
 -10  -7   1          1.84          1.69         0.30 o                         
  -9  -7   1         78.36         74.97         1.68 o                         
  -8  -7   1         15.40         16.99         0.65 o                         
  -7  -7   1         48.50         48.47         1.18 o                         
  -6  -7   1         14.96         12.29         0.62 o                         
  -5  -7   1         20.99         15.97         0.74 o                         
  -4  -7   1         64.75         66.25         1.46 o                         
  -3  -7   1         15.94         11.50         0.56 o                         
  -2  -7   1        125.28        116.87         2.04 o                         
  -1  -7   1        138.76        133.48         2.30 o                         
   0  -7   1         16.15         14.52         0.68 o                         
   1  -7   1         10.15          9.87         0.59 o                         
   2  -7   1        274.26        291.00         5.39 o                         
   3  -7   1          1.85          1.85         0.39 o                         
   4  -7   1          0.02          0.27         0.28 o                         
 -10  -6   1         15.45         13.76         0.57 o                         
  -9  -6   1         35.81         39.30         1.24 o                         
  -8  -6   1          5.67          8.83         0.59 o                         
  -7  -6   1         17.79         15.11         0.63 o                         
  -6  -6   1        127.61        142.70         2.50 o                         
  -5  -6   1         88.97         98.57         1.87 o                         
  -4  -6   1          1.68          1.36         0.30 o                         
  -3  -6   1        316.84        306.77         4.14 o                         
  -2  -6   1        189.61        198.25         2.74 o                         
  -1  -6   1        718.11        782.45         9.35 o                         
   0  -6   1          0.18          0.15         0.26 o                         
   1  -6   1         21.86         23.67         0.84 o                         
   2  -6   1         86.28         86.35         2.42 o                         
   3  -6   1       1366.09       1487.38        25.71 o                         
   4  -6   1        145.38        165.92         3.53 o                         
   5  -6   1          0.75          0.45         0.34 o                         
 -10  -5   1         14.80         14.05         0.75 o                         
  -9  -5   1         55.47         50.43         1.25 o                         
  -8  -5   1       1061.62       1028.02        21.60 o                         
  -7  -5   1         40.27         49.51         1.29 o                         
  -6  -5   1          0.09          0.09         0.27 o                         
  -5  -5   1          2.06          3.92         0.34 o                         
  -4  -5   1         75.42         80.88         1.35 o                         
  -3  -5   1         12.82         18.88         0.42 o                         
  -2  -5   1          0.12          0.13         0.12 o                         
  -1  -5   1         21.19         24.84         0.45 o                         
   0  -5   1        433.92        453.05         5.60 o                         
   1  -5   1          0.01          0.15         0.29 o                         
   2  -5   1          2.70          3.27         0.42 o                         
   3  -5   1          6.68          8.77         0.66 o                         
   4  -5   1        247.65        268.44         5.08 o                         
   5  -5   1          1.05          0.63         0.38 o                         
   6  -5   1          3.93          3.81         0.68 o                         
 -10  -4   1          0.93          1.71         0.32 o                         
  -9  -4   1          0.06          0.07         0.34 o                         
  -8  -4   1         35.15         36.38         1.20 o                         
  -7  -4   1        342.26        340.54         5.69 o                         
  -6  -4   1         79.81         86.70         1.77 o                         
  -5  -4   1         58.07         68.86         1.08 o                         
  -4  -4   1        241.28        275.00         3.07 o                         
  -3  -4   1        158.39        169.60         1.88 o                         
  -2  -4   1        176.70        164.73         1.67 o                         
  -1  -4   1        987.52        999.19         8.31 o                         
   0  -4   1        982.32       1002.36         8.53 o                         
   1  -4   1          0.17          0.91         0.16 o                         
   2  -4   1          2.78          3.54         0.41 o                         
   3  -4   1         32.05         33.05         1.07 o                         
   4  -4   1        424.68        426.88         7.47 o                         
   5  -4   1        233.82        234.08         4.57 o                         
   6  -4   1          3.98          2.99         0.50 o                         
   7  -4   1         65.65         61.78        12.71 o                         
 -10  -3   1         15.68         13.62         0.68 o                         
  -9  -3   1        199.59        190.12         3.42 o                         
  -8  -3   1          0.08          0.26         0.34 o                         
  -7  -3   1        334.68        334.65         7.10 o                         
  -6  -3   1         15.07         14.37         0.73 o                         
  -5  -3   1        269.79        275.39         3.38 o                         
  -4  -3   1        250.66        252.18         2.59 o                         
  -3  -3   1          5.40          9.90         0.33 o                         
  -2  -3   1        216.72        222.02         2.74 o                         
  -1  -3   1        391.59        391.70         4.99 o                         
   0  -3   1         36.69         35.23         0.61 o                         
   1  -3   1          8.12          6.99         0.19 o                         
   2  -3   1         49.42         49.48         0.76 o                         
   3  -3   1         33.43         28.87         0.80 o                         
   4  -3   1         50.97         47.28         1.38 o                         
   5  -3   1          5.68          6.21         0.56 o                         
   6  -3   1          3.37          2.36         0.42 o                         
   7  -3   1          3.11          1.75         0.36 o                         
 -10  -2   1         26.49         28.22         1.42 o                         
  -9  -2   1          1.89          2.34         0.41 o                         
  -8  -2   1         16.26         16.66         0.77 o                         
  -7  -2   1          1.85          1.18         0.35 o                         
  -6  -2   1          1.15          0.55         0.26 o                         
  -5  -2   1          0.03          0.22         0.16 o                         
  -4  -2   1          1.55          1.50         0.17 o                         
  -3  -2   1       1735.97       1776.88        21.93 o                         
  -2  -2   1        767.20        760.90        10.53 o                         
  -1  -2   1       6944.63       7071.81        82.58 o                         
   0  -2   1         61.92         72.23         1.03 o                         
   1  -2   1       1140.07       1061.37        12.53 o                         
   2  -2   1        656.26        622.28         6.19 o                         
   3  -2   1        540.11        526.59         5.50 o                         
   4  -2   1       1020.84       1000.90        14.09 o                         
   5  -2   1        122.48        127.70         2.62 o                         
   6  -2   1         32.79         32.54         1.01 o                         
   7  -2   1        148.62        150.02         3.52 o                         
   8  -2   1          9.24          4.90         0.66 o                         
 -10  -1   1          1.60          1.00         0.49 o                         
  -9  -1   1          4.07          3.56         0.59 o                         
  -8  -1   1        285.38        302.27         5.67 o                         
  -7  -1   1        319.16        319.43         4.75 o                         
  -6  -1   1          8.16          6.47         0.36 o                         
  -5  -1   1         11.61         12.98         0.41 o                         
  -4  -1   1         13.01         15.50         0.35 o                         
  -3  -1   1       1626.91       1668.19        20.61 o                         
  -2  -1   1       1459.29       1472.74        17.30 o                         
  -1  -1   1       3259.09       3265.18        42.03 o                         
   0  -1   1          1.26          0.99         0.11 o                         
   1  -1   1        938.78        895.87        12.16 o                         
   2  -1   1        371.27        367.92         5.54 o                         
   3  -1   1        163.23        183.69         2.37 o                         
   4  -1   1        112.72        123.00         1.49 o                         
   5  -1   1        112.89        121.83         1.93 o                         
   6  -1   1         44.42         41.32         1.21 o                         
   7  -1   1        414.11        391.74         7.38 o                         
   8  -1   1         40.96         40.16         2.32 o                         
   9  -1   1         42.39         47.87         2.24 o                         
  -9   0   1         23.31         22.68         1.51 o                         
  -8   0   1        206.78        192.86         3.76 o                         
  -7   0   1         16.47         20.12         0.85 o                         
  -6   0   1          3.05          2.82         0.27 o                         
  -5   0   1          3.84          6.41         0.26 o                         
  -4   0   1        336.50        352.90         3.21 o                         
  -3   0   1         20.66         20.42         0.41 o                         
  -2   0   1         80.38         87.50         1.28 o                         
  -1   0   1         31.69         31.87         0.60 o                         
   0   0   1        445.18        417.90         5.68 o                         
   1   0   1        426.86        395.88         4.80 o                         
   2   0   1       1346.78       1284.39        17.47 o                         
   3   0   1       1119.70       1126.71        14.74 o                         
   4   0   1       1471.01       1577.46        14.88 o                         
   5   0   1          0.43          0.66         0.15 o                         
   6   0   1          8.25          7.57         0.45 o                         
   7   0   1         21.96         16.90         0.77 o                         
   8   0   1          7.38          3.74         0.53 o                         
   9   0   1          6.15          7.13         1.38 o                         
  -9   1   1          6.22          5.09         1.02 o                         
  -8   1   1        213.92        189.84         5.81 o                         
  -7   1   1        108.60         96.52         2.36 o                         
  -6   1   1        152.82        146.02         2.23 o                         
  -5   1   1        104.85         99.65         1.32 o                         
  -4   1   1        382.34        389.99         3.34 o                         
  -3   1   1        426.42        426.41         5.27 o                         
  -2   1   1         13.18         12.55         0.26 o                         
  -1   1   1        173.50        173.75         2.22 o                         
   0   1   1        164.52        147.73         2.55 o                         
   1   1   1        105.13         87.11         1.15 o                         
   2   1   1         22.17         19.74         0.39 o                         
   3   1   1        413.35        398.10         4.85 o                         
   4   1   1        334.69        336.06         3.82 o                         
   5   1   1          2.00          2.12         0.18 o                         
   6   1   1          0.36          0.94         0.21 o                         
   7   1   1          7.92          6.43         0.46 o                         
   8   1   1          5.39          2.42         0.43 o                         
   9   1   1          1.47          0.65         0.39 o                         
  10   1   1          1.06          0.34         0.75 o                         
  -8   2   1         10.51         10.32         0.78 o                         
  -7   2   1          0.32          1.93         0.46 o                         
  -6   2   1         31.95         31.08         1.02 o                         
  -5   2   1        312.70        322.74         3.94 o                         
  -4   2   1         96.76         92.92         1.27 o                         
  -3   2   1        435.15        455.36         4.43 o                         
  -2   2   1         52.33         56.27         0.75 o                         
  -1   2   1       1081.59       1002.83        11.89 o                         
   0   2   1        609.50        574.60         9.63 o                         
   1   2   1       2408.99       2305.75        28.20 o                         
   2   2   1       2575.51       2571.80        42.65 o                         
   3   2   1        100.81         98.79         1.67 o                         
   4   2   1        125.18        122.92         1.50 o                         
   5   2   1        322.26        348.33         4.85 o                         
   6   2   1          0.42          0.38         0.32 o                         
   7   2   1        334.03        345.66         5.34 o                         
   8   2   1        527.35        525.40         8.70 o                         
   9   2   1         66.43         61.37         2.53 o                         
  10   2   1          6.69          4.25         0.46 o                         
  -8   3   1         11.65         11.28         1.32 o                         
  -7   3   1        149.43        127.88         4.09 o                         
  -6   3   1        399.54        398.15         6.07 o                         
  -5   3   1         42.44         48.36         1.16 o                         
  -4   3   1         41.47         42.63         0.97 o                         
  -3   3   1         64.75         62.09         1.07 o                         
  -2   3   1        116.60        125.18         1.57 o                         
  -1   3   1        455.73        446.44         5.19 o                         
   0   3   1          8.03          8.80         0.36 o                         
   1   3   1         37.67         33.79         0.69 o                         
   2   3   1        439.58        415.57         5.03 o                         
   3   3   1        253.42        278.54         3.87 o                         
   4   3   1          2.75          4.07         0.23 o                         
   5   3   1         22.40         24.00         0.54 o                         
   6   3   1         15.63         14.62         0.58 o                         
   7   3   1        581.97        578.17        10.47 o                         
   8   3   1        147.97        145.57         3.06 o                         
   9   3   1         54.53         52.04         1.82 o                         
  10   3   1          2.35          4.53         0.53 o                         
  -7   4   1         31.13         26.77         1.24 o                         
  -6   4   1         56.09         60.47         1.58 o                         
  -5   4   1         47.82         50.54         1.22 o                         
  -4   4   1        192.60        206.80         3.24 o                         
  -3   4   1        162.98        180.62         3.29 o                         
  -2   4   1        485.26        454.20         6.68 o                         
  -1   4   1         56.68         43.16         0.73 o                         
   0   4   1        424.86        416.66         4.36 o                         
   1   4   1         57.16         55.84         0.87 o                         
   2   4   1        233.08        222.21         2.84 o                         
   3   4   1        787.98        779.58         8.43 o                         
   4   4   1       1013.20       1056.47         9.41 o                         
   5   4   1         95.36         90.69         1.27 o                         
   6   4   1         46.39         41.12         0.99 o                         
   7   4   1         62.08         64.05         1.47 o                         
   8   4   1        349.95        359.95         6.47 o                         
   9   4   1         37.27         40.31         1.29 o                         
  10   4   1          5.79          6.97         0.57 o                         
  11   4   1          4.54          3.13         0.37 o                         
  -6   5   1         18.27         17.72         0.84 o                         
  -5   5   1         17.26         17.02         0.70 o                         
  -4   5   1         24.20         25.73         0.98 o                         
  -3   5   1          1.60          1.05         0.41 o                         
  -2   5   1          8.92         12.75         0.67 o                         
  -1   5   1         17.29         19.50         0.74 o                         
   0   5   1        386.60        407.87         4.25 o                         
   1   5   1         69.34         64.38         0.94 o                         
   2   5   1        112.77        103.46         1.17 o                         
   3   5   1         24.97         20.60         0.41 o                         
   4   5   1        256.92        271.38         2.79 o                         
   5   5   1         88.59         88.28         1.33 o                         
   6   5   1         20.70         23.16         0.83 o                         
   7   5   1        155.04        150.72         2.63 o                         
   8   5   1         72.30         71.76         1.68 o                         
   9   5   1          1.98          1.36         0.41 o                         
  10   5   1          1.07          0.97         0.31 o                         
  11   5   1          4.67          4.52         0.45 o                         
  -5   6   1         11.33         13.97         0.86 o                         
  -4   6   1        165.36        173.23         3.74 o                         
  -3   6   1         50.30         56.51         1.86 o                         
  -2   6   1          0.37         -0.08         0.44 o                         
  -1   6   1          0.37          0.43         0.27 o                         
   0   6   1        235.19        246.26         3.65 o                         
   1   6   1        348.77        362.90         4.43 o                         
   2   6   1         83.50         77.87         1.10 o                         
   3   6   1        362.89        360.86         3.79 o                         
   4   6   1         24.43         31.84         0.66 o                         
   5   6   1        700.53        718.04         9.81 o                         
   6   6   1        292.46        315.25         5.01 o                         
   7   6   1         93.01         91.95         2.23 o                         
   8   6   1         61.83         68.36         1.57 o                         
   9   6   1          0.00         -0.11         0.36 o                         
  10   6   1         58.62         64.16         1.40 o                         
  11   6   1          0.01         -0.13         0.31 o                         
  -4   7   1         25.84         25.67         0.93 o                         
  -3   7   1         99.40        107.69         2.41 o                         
  -2   7   1          5.14          5.29         0.53 o                         
  -1   7   1        147.00        152.83         2.90 o                         
   0   7   1         55.87         58.02         1.27 o                         
   1   7   1          3.58          4.36         0.38 o                         
   2   7   1         27.31         28.07         0.72 o                         
   3   7   1         24.94         23.14         0.61 o                         
   4   7   1         76.00         73.58         1.39 o                         
   5   7   1         31.41         30.23         0.86 o                         
   6   7   1         33.26         31.86         1.26 o                         
   7   7   1         16.09         14.39         0.74 o                         
   8   7   1        523.75        510.99         7.76 o                         
   9   7   1         18.39         17.38         0.76 o                         
  10   7   1         14.06         11.43         0.53 o                         
  -3   8   1        173.20        161.51         4.10 o                         
  -2   8   1         47.43         51.09         1.45 o                         
  -1   8   1         16.21         18.46         0.74 o                         
   0   8   1          2.86          2.07         0.34 o                         
   1   8   1          2.01          3.31         0.39 o                         
   2   8   1         21.71         27.22         0.82 o                         
   3   8   1        102.49         99.40         1.78 o                         
   4   8   1        373.80        381.92         5.64 o                         
   5   8   1         34.74         34.09         1.26 o                         
   6   8   1        112.27        114.41         2.31 o                         
   7   8   1        104.77        100.72         2.00 o                         
   8   8   1         13.53         11.95         0.59 o                         
   9   8   1        172.41        171.61         2.93 o                         
  10   8   1          5.98          6.32         0.39 o                         
  -1   9   1        107.91        108.17         3.49 o                         
   0   9   1        105.60        102.66         2.14 o                         
   1   9   1         34.52         32.66         1.08 o                         
   2   9   1         18.72         21.09         0.77 o                         
   3   9   1        255.01        267.16         4.81 o                         
   4   9   1         80.78         77.55         1.86 o                         
   5   9   1          0.33          0.58         0.35 o                         
   6   9   1         42.68         45.85         1.34 o                         
   7   9   1          0.01          0.10         0.36 o                         
   8   9   1         41.31         48.36         1.31 o                         
   9   9   1         13.86         11.61         0.56 o                         
  10   9   1         34.87         28.26         1.27 o                         
   0  10   1          2.12          2.71         0.58 o                         
   1  10   1          9.44          7.83         0.53 o                         
   2  10   1         14.80         12.32         0.58 o                         
   3  10   1         51.18         53.25         1.61 o                         
   4  10   1         98.27        105.71         2.79 o                         
   5  10   1          2.76          2.52         0.43 o                         
   6  10   1          7.68          6.57         0.55 o                         
   7  10   1         29.29         33.81         1.21 o                         
   8  10   1          1.54          1.08         0.31 o                         
   9  10   1         24.34         20.66         1.07 o                         
   3  11   1         15.03         13.21         1.53 o                         
   4  11   1         19.87         15.68         0.96 o                         
   5  11   1          3.78          3.40         0.48 o                         
   6  11   1         18.43         16.66         1.00 o                         
   7  11   1        196.93        197.55         6.33 o                         
  -6 -10   2          9.50          7.43         0.74 o                         
  -5 -10   2          1.24          0.48         0.47 o                         
  -4 -10   2         50.16         53.75         3.83 o                         
  -3 -10   2          0.29          0.41         0.67 o                         
  -8  -9   2         21.06         27.19         1.19 o                         
  -7  -9   2          3.63          2.97         0.31 o                         
  -6  -9   2         52.35         52.16         1.99 o                         
  -5  -9   2        185.64        186.82         4.54 o                         
  -4  -9   2         31.32         32.86         1.36 o                         
  -3  -9   2         50.74         53.05         1.57 o                         
  -2  -9   2          1.13          0.90         0.32 o                         
  -1  -9   2         41.87         39.67         1.22 o                         
   0  -9   2         60.93         53.87         5.39 o                         
  -9  -8   2         11.08         10.14         0.70 o                         
  -8  -8   2          6.32          5.22         0.44 o                         
  -7  -8   2         32.23         35.33         1.02 o                         
  -6  -8   2          5.20          4.14         0.43 o                         
  -5  -8   2          9.56          8.41         0.56 o                         
  -4  -8   2         44.21         50.32         1.41 o                         
  -3  -8   2         42.30         47.35         1.32 o                         
  -2  -8   2         23.39         23.58         0.94 o                         
  -1  -8   2          7.11          7.01         0.57 o                         
   0  -8   2          1.96          0.98         0.30 o                         
   1  -8   2         44.09         46.50         1.66 o                         
   2  -8   2          2.97          2.83         0.39 o                         
 -10  -7   2         14.64         15.19         0.70 o                         
  -9  -7   2        193.45        186.06         4.54 o                         
  -8  -7   2          1.58          2.27         0.38 o                         
  -7  -7   2         31.88         29.65         1.14 o                         
  -6  -7   2          0.67          0.52         0.36 o                         
  -5  -7   2         57.65         65.44         1.57 o                         
  -4  -7   2        830.79        804.13        10.43 o                         
  -3  -7   2         34.26         36.44         1.04 o                         
  -2  -7   2         15.73         12.83         0.73 o                         
  -1  -7   2          0.01          0.21         0.32 o                         
   0  -7   2        224.45        224.20         4.07 o                         
   1  -7   2         29.36         31.81         1.16 o                         
   2  -7   2          5.96          5.57         0.51 o                         
   3  -7   2         53.12         57.64         1.85 o                         
 -10  -6   2         31.80         31.14         1.27 o                         
  -9  -6   2        109.25        100.61         2.40 o                         
  -8  -6   2         36.55         32.65         0.92 o                         
  -7  -6   2         44.50         40.76         1.01 o                         
  -6  -6   2         62.70         60.84         1.44 o                         
  -5  -6   2         15.31         14.57         0.61 o                         
  -4  -6   2        943.40        961.23        13.03 o                         
  -3  -6   2         46.59         40.84         0.89 o                         
  -2  -6   2        152.23        164.31         3.33 o                         
  -1  -6   2        140.11        148.94         2.46 o                         
   0  -6   2          2.92          3.54         0.36 o                         
   1  -6   2          9.29          8.93         0.62 o                         
   2  -6   2         19.52         17.81         0.74 o                         
   3  -6   2         74.07         75.02         2.11 o                         
   4  -6   2          1.60          2.10         0.39 o                         
 -10  -5   2          9.38          8.57         0.52 o                         
  -9  -5   2         50.82         51.33         2.13 o                         
  -8  -5   2        301.03        279.54         5.15 o                         
  -7  -5   2         43.98         47.79         1.27 o                         
  -6  -5   2         58.21         48.28         1.16 o                         
  -5  -5   2        297.09        342.33         4.76 o                         
  -4  -5   2        563.32        567.34         7.83 o                         
  -3  -5   2         74.36         79.96         1.20 o                         
  -2  -5   2        289.34        283.82         3.40 o                         
  -1  -5   2         65.26         70.26         1.09 o                         
   0  -5   2          0.00          0.24         0.25 o                         
   1  -5   2         96.58         92.12         1.73 o                         
   2  -5   2        151.44        147.60         2.77 o                         
   3  -5   2         14.51         15.45         0.81 o                         
   4  -5   2          0.19          0.08         0.37 o                         
   5  -5   2          8.06          6.37         0.56 o                         
   6  -5   2          1.72          1.36         0.36 o                         
 -10  -4   2         88.90         95.09         2.20 o                         
  -9  -4   2         11.87         11.87         0.81 o                         
  -8  -4   2        353.03        360.06        10.29 o                         
  -7  -4   2        147.06        143.81         2.90 o                         
  -6  -4   2          5.97          4.67         0.39 o                         
  -5  -4   2        146.63        151.36         2.37 o                         
  -4  -4   2         13.13          8.85         0.33 o                         
  -3  -4   2        218.74        239.71         2.63 o                         
  -2  -4   2         80.95         82.98         1.03 o                         
  -1  -4   2         10.77          9.83         0.24 o                         
   0  -4   2          0.24          0.39         0.11 o                         
   1  -4   2         53.81         43.52         0.86 o                         
   2  -4   2         22.84         21.76         0.84 o                         
   3  -4   2       1061.29       1085.21        13.95 o                         
   4  -4   2        676.16        728.97        11.37 o                         
   5  -4   2        177.69        184.11         5.10 o                         
   6  -4   2          0.75          0.18         0.42 o                         
 -10  -3   2          0.90          1.66         0.37 o                         
  -9  -3   2          1.45          0.77         0.37 o                         
  -8  -3   2        587.92        583.84         9.03 o                         
  -7  -3   2        440.84        412.25         6.71 o                         
  -6  -3   2         26.08         27.20         0.95 o                         
  -5  -3   2         12.18         10.00         0.41 o                         
  -4  -3   2       2654.28       2765.28        25.92 o                         
  -3  -3   2       2707.25       2807.50        27.84 o                         
  -2  -3   2          6.92         10.88         0.31 o                         
  -1  -3   2        631.86        616.21         5.96 o                         
   0  -3   2        132.85        130.87         1.31 o                         
   1  -3   2         45.77         42.05         0.59 o                         
   2  -3   2         52.92         55.51         0.86 o                         
   3  -3   2         53.33         55.91         1.13 o                         
   4  -3   2        196.57        194.90         3.39 o                         
   5  -3   2         13.08         14.67         0.70 o                         
   6  -3   2          5.26          4.00         0.56 o                         
   7  -3   2         29.52         26.27         1.06 o                         
 -10  -2   2         43.98         43.27         1.50 o                         
  -9  -2   2         13.24         13.34         0.66 o                         
  -8  -2   2        130.01        135.52         2.90 o                         
  -7  -2   2          8.64          7.82         0.59 o                         
  -6  -2   2         29.39         32.45         0.95 o                         
  -5  -2   2          0.95          0.80         0.18 o                         
  -4  -2   2        885.11        928.00         9.43 o                         
  -3  -2   2         68.58         69.18         0.97 o                         
  -2  -2   2        299.18        302.78         3.94 o                         
  -1  -2   2        542.56        501.71         6.06 o                         
   0  -2   2       1961.96       1917.51        21.71 o                         
   1  -2   2        199.47        194.71         2.65 o                         
   2  -2   2       1100.93       1082.87        11.22 o                         
   3  -2   2        464.47        484.59         5.46 o                         
   4  -2   2        373.70        348.13         4.83 o                         
   5  -2   2         32.09         30.56         0.96 o                         
   6  -2   2        302.81        330.48         6.44 o                         
   7  -2   2          6.65          5.36         0.83 o                         
   8  -2   2          0.24         -0.28         0.39 o                         
 -10  -1   2          0.07          0.21         0.67 o                         
  -9  -1   2         11.29         10.56         0.77 o                         
  -8  -1   2        422.85        428.69         7.42 o                         
  -7  -1   2        123.04        131.46         2.46 o                         
  -6  -1   2         81.87         79.59         1.65 o                         
  -5  -1   2          2.15          1.86         0.21 o                         
  -4  -1   2          0.39          0.30         0.14 o                         
  -3  -1   2        659.09        679.71         8.56 o                         
  -2  -1   2       6488.34       6487.77        76.20 o                         
  -1  -1   2       4084.47       3941.50        50.12 o                         
   0  -1   2         33.43         32.20         0.58 o                         
   1  -1   2         11.15          8.07         0.29 o                         
   2  -1   2         21.90         24.24         0.51 o                         
   3  -1   2        449.97        464.53         4.60 o                         
   4  -1   2         17.60         15.45         0.40 o                         
   5  -1   2         72.31         75.11         1.41 o                         
   6  -1   2        252.22        262.91         4.30 o                         
   7  -1   2         34.37         34.93         1.27 o                         
   8  -1   2         15.48         14.81         1.17 o                         
   9  -1   2          0.06         -0.26         0.50 o                         
  -9   0   2         42.85         43.91         1.87 o                         
  -8   0   2        568.11        618.19        12.11 o                         
  -7   0   2        106.86        106.37         1.97 o                         
  -6   0   2          2.31          2.57         0.31 o                         
  -5   0   2         11.76          9.26         0.32 o                         
  -4   0   2        331.24        331.40         3.11 o                         
  -3   0   2          3.50          4.78         0.21 o                         
  -2   0   2         48.20         41.72         0.71 o                         
  -1   0   2       6727.80       6613.01        93.50 o                         
   0   0   2        769.97        705.08        10.23 o                         
   1   0   2        499.84        455.67         5.66 o                         
   2   0   2          1.92          1.04         0.10 o                         
   3   0   2        289.16        315.80         4.65 o                         
   4   0   2        125.27        149.40         1.83 o                         
   5   0   2         96.10        101.04         1.36 o                         
   6   0   2         44.07         42.53         1.01 o                         
   7   0   2         18.91         24.83         0.97 o                         
   8   0   2         57.22         53.76         1.76 o                         
   9   0   2          2.21          2.39         1.01 o                         
  -9   1   2          6.33          4.65         0.85 o                         
  -8   1   2        265.02        245.15        12.49 o                         
  -7   1   2        182.07        168.66         3.61 o                         
  -6   1   2          0.44          0.66         0.22 o                         
  -5   1   2         37.66         37.36         0.69 o                         
  -4   1   2        118.07        128.36         1.28 o                         
  -3   1   2        166.68        164.88         1.98 o                         
  -2   1   2         95.99         86.42         1.22 o                         
  -1   1   2         37.83         35.63         0.63 o                         
   0   1   2          1.88          2.28         0.14 o                         
   1   1   2        527.93        490.47         9.08 o                         
   2   1   2         11.08         10.65         0.31 o                         
   3   1   2          0.03          0.73         0.12 o                         
   4   1   2        446.61        465.39         5.21 o                         
   5   1   2          0.97          0.64         0.17 o                         
   6   1   2          2.11          0.99         0.26 o                         
   7   1   2         14.66         13.83         0.74 o                         
   8   1   2         36.43         32.42         1.13 o                         
   9   1   2          6.20          4.03         0.83 o                         
  -8   2   2         18.34         17.28         1.32 o                         
  -7   2   2        167.70        182.52         5.45 o                         
  -6   2   2         11.26         13.38         0.54 o                         
  -5   2   2         31.33         29.63         0.70 o                         
  -4   2   2        765.06        798.90         8.72 o                         
  -3   2   2        302.38        280.28         2.45 o                         
  -2   2   2        889.17        890.00        11.22 o                         
  -1   2   2         85.79         80.87         1.11 o                         
   0   2   2      21595.64      23664.38       677.54 o                         
   1   2   2       2580.81       2526.59        30.99 o                         
   2   2   2        503.73        472.86         8.05 o                         
   3   2   2         30.32         35.58         0.70 o                         
   4   2   2         82.69         90.72         1.15 o                         
   5   2   2        628.55        645.52         6.82 o                         
   6   2   2        195.83        217.13         4.08 o                         
   7   2   2        227.71        230.20         4.00 o                         
   8   2   2        133.93        132.95         3.16 o                         
   9   2   2         30.97         33.15         1.22 o                         
  10   2   2          0.05          0.42         0.47 o                         
  -7   3   2         41.72         40.30         2.12 o                         
  -6   3   2         21.25         19.34         0.72 o                         
  -5   3   2         15.33         18.07         0.63 o                         
  -4   3   2         84.23         84.36         1.44 o                         
  -3   3   2        148.98        152.73         2.02 o                         
  -2   3   2          0.08          0.31         0.08 o                         
  -1   3   2          3.05          3.58         0.21 o                         
   0   3   2        918.15        876.39        12.03 o                         
   1   3   2       9171.68       9477.21       116.17 o                         
   2   3   2       1124.59       1082.69        13.42 o                         
   3   3   2        694.47        690.96         8.77 o                         
   4   3   2         44.57         45.58         0.63 o                         
   5   3   2        191.93        204.40         2.49 o                         
   6   3   2         26.85         26.17         0.77 o                         
   7   3   2        693.00        708.27        11.94 o                         
   8   3   2          0.25          0.61         0.30 o                         
   9   3   2          0.08          0.07         0.44 o                         
  10   3   2         36.42         36.71         1.30 o                         
  -7   4   2          0.00         -0.14         0.43 o                         
  -6   4   2         30.31         32.19         1.20 o                         
  -5   4   2          0.91          0.52         0.27 o                         
  -4   4   2        106.59        115.28         2.02 o                         
  -3   4   2          6.58          5.94         0.40 o                         
  -2   4   2         32.76         39.14         1.09 o                         
  -1   4   2       1083.63       1097.55        10.71 o                         
   0   4   2        560.59        567.19         6.21 o                         
   1   4   2        107.04         96.75         1.48 o                         
   2   4   2        274.70        307.23         3.82 o                         
   3   4   2        181.56        193.87         2.39 o                         
   4   4   2        195.50        192.94         1.93 o                         
   5   4   2         69.67         74.53         1.07 o                         
   6   4   2        469.33        478.12         6.56 o                         
   7   4   2        390.80        405.38         6.19 o                         
   8   4   2          1.06          1.57         0.42 o                         
   9   4   2        104.37        109.00         2.65 o                         
  10   4   2          6.34          6.77         0.54 o                         
  11   4   2         25.95         25.61         1.97 o                         
  -6   5   2         19.02         18.42         0.78 o                         
  -5   5   2         52.78         51.91         1.37 o                         
  -4   5   2         45.67         48.85         1.22 o                         
  -3   5   2          0.25          1.00         0.37 o                         
  -2   5   2          8.07          6.89         0.55 o                         
  -1   5   2         48.77         40.77         0.87 o                         
   0   5   2         77.94         74.16         1.04 o                         
   1   5   2        414.59        395.01         4.20 o                         
   2   5   2         50.97         54.50         0.69 o                         
   3   5   2       1317.19       1327.25        13.73 o                         
   4   5   2        171.43        160.69         1.72 o                         
   5   5   2         30.17         29.00         0.63 o                         
   6   5   2         31.89         33.52         0.80 o                         
   7   5   2        194.17        186.08         2.81 o                         
   8   5   2         17.92         21.86         0.74 o                         
   9   5   2         45.74         44.88         1.50 o                         
  10   5   2          1.70          1.49         0.34 o                         
  11   5   2          0.01          0.11         0.29 o                         
  -5   6   2         22.59         18.55         0.80 o                         
  -4   6   2         13.72         13.27         0.65 o                         
  -3   6   2         23.30         27.56         1.15 o                         
  -2   6   2          8.08          7.48         0.54 o                         
  -1   6   2        107.57        108.62         2.31 o                         
   0   6   2          1.78          1.10         0.27 o                         
   1   6   2          2.58          1.46         0.23 o                         
   2   6   2         26.99         28.68         0.64 o                         
   3   6   2        165.52        160.32         1.89 o                         
   4   6   2        319.02        333.51         3.65 o                         
   5   6   2        116.28        118.26         1.78 o                         
   6   6   2         15.63         13.28         0.66 o                         
   7   6   2        311.79        309.73         5.01 o                         
   8   6   2        116.33        116.45         2.21 o                         
   9   6   2        131.21        133.52         2.52 o                         
  10   6   2         58.85         65.08         1.41 o                         
  11   6   2          0.13         -0.16         0.35 o                         
  -4   7   2        271.73        251.75         9.58 o                         
  -3   7   2        200.00        206.36         3.99 o                         
  -2   7   2        290.25        299.50         4.91 o                         
  -1   7   2         14.82         14.58         0.76 o                         
   0   7   2        203.51        212.00         3.46 o                         
   1   7   2         80.74         92.06         1.58 o                         
   2   7   2         41.15         39.40         0.87 o                         
   3   7   2          9.43          7.98         0.42 o                         
   4   7   2         18.97         21.43         0.73 o                         
   5   7   2         36.80         41.97         1.16 o                         
   6   7   2         14.00         13.68         0.59 o                         
   7   7   2         27.49         33.79         1.15 o                         
   8   7   2         24.72         20.35         0.87 o                         
   9   7   2         13.95         17.89         0.74 o                         
  10   7   2         11.70         12.44         0.56 o                         
  11   7   2        155.37        160.51         9.25 o                         
  -3   8   2        122.79        133.10         3.30 o                         
  -2   8   2         52.04         59.33         1.32 o                         
  -1   8   2         12.07         13.60         0.74 o                         
   0   8   2          7.44          6.58         0.51 o                         
   1   8   2        312.39        327.22         4.58 o                         
   2   8   2         18.78         18.36         0.60 o                         
   3   8   2        215.02        210.15         2.90 o                         
   4   8   2         14.61         17.41         0.75 o                         
   5   8   2        264.47        275.07         4.81 o                         
   6   8   2        355.03        372.07         5.88 o                         
   7   8   2          5.67          4.81         0.45 o                         
   8   8   2        152.97        152.03         2.64 o                         
   9   8   2         88.48         88.38         1.70 o                         
  10   8   2        151.73        149.88         2.67 o                         
  -2   9   2          3.22          2.86         0.38 o                         
  -1   9   2        179.61        168.12         4.60 o                         
   0   9   2         67.88         68.30         1.47 o                         
   1   9   2         31.49         30.94         0.86 o                         
   2   9   2        114.40        118.95         2.03 o                         
   3   9   2          0.02          0.16         0.28 o                         
   4   9   2        241.48        250.40         3.81 o                         
   5   9   2          0.12          0.14         0.51 o                         
   6   9   2         60.14         66.28         1.81 o                         
   7   9   2         27.70         26.63         1.05 o                         
   8   9   2         29.55         29.75         0.93 o                         
   9   9   2          3.24          3.65         0.38 o                         
  10   9   2        145.89        128.61         3.70 o                         
   0  10   2         44.55         45.88         1.37 o                         
   1  10   2          7.80          7.09         0.45 o                         
   2  10   2         58.90         58.09         1.77 o                         
   3  10   2          0.86          0.87         0.33 o                         
   4  10   2         55.53         51.34         1.49 o                         
   5  10   2        173.39        185.39         3.98 o                         
   6  10   2         15.46         15.11         0.86 o                         
   7  10   2          9.24         10.37         0.67 o                         
   8  10   2          0.01          0.11         0.33 o                         
   9  10   2         14.56         10.87         0.63 o                         
   3  11   2         11.39         10.41         1.49 o                         
   4  11   2         70.28         65.66         4.07 o                         
   5  11   2        238.43        224.86         8.01 o                         
   6  11   2         76.25         69.81         4.84 o                         
   7  11   2          8.01          8.13         0.57 o                         
  -7  -9   3         41.26         44.38         1.55 o                         
  -6  -9   3          0.92          0.87         0.42 o                         
  -5  -9   3        282.38        290.71         6.10 o                         
  -4  -9   3        131.09        142.31         3.84 o                         
  -3  -9   3          4.88          3.49         0.56 o                         
  -2  -9   3          6.38          5.60         0.68 o                         
  -1  -9   3         37.68         28.24         1.91 o                         
  -9  -8   3         78.34         68.95         1.94 o                         
  -8  -8   3         78.14         87.32         1.65 o                         
  -7  -8   3          9.58         10.42         0.49 o                         
  -6  -8   3          8.44          6.75         0.47 o                         
  -5  -8   3        129.83        138.55         3.22 o                         
  -4  -8   3        186.03        206.11         4.84 o                         
  -3  -8   3        145.69        162.26         3.60 o                         
  -2  -8   3         22.80         26.37         1.03 o                         
  -1  -8   3         53.92         50.56         1.35 o                         
   0  -8   3        101.52        100.86         2.51 o                         
   1  -8   3          2.41          2.13         0.41 o                         
  -9  -7   3         32.32         28.67         0.87 o                         
  -8  -7   3         18.23         19.55         0.73 o                         
  -7  -7   3          0.74         -0.02         0.33 o                         
  -6  -7   3         59.02         58.33         1.55 o                         
  -5  -7   3        481.89        490.04         7.85 o                         
  -4  -7   3          2.60          1.42         0.32 o                         
  -3  -7   3        297.88        322.51         4.90 o                         
  -2  -7   3         20.69         20.02         0.86 o                         
  -1  -7   3          1.47          0.75         0.36 o                         
   0  -7   3          8.78          6.04         0.53 o                         
   1  -7   3        212.69        213.28         4.47 o                         
   2  -7   3          6.43          4.89         0.42 o                         
   3  -7   3          4.22          5.68         0.66 o                         
 -10  -6   3         12.20         14.47         0.73 o                         
  -9  -6   3          0.01          0.57         0.24 o                         
  -8  -6   3         29.21         28.89         0.83 o                         
  -7  -6   3         68.18         64.33         1.38 o                         
  -6  -6   3         42.90         38.39         1.12 o                         
  -5  -6   3         50.09         55.67         1.37 o                         
  -4  -6   3        211.84        216.14         3.27 o                         
  -3  -6   3         92.38         84.04         1.53 o                         
  -2  -6   3          5.10          5.00         0.40 o                         
  -1  -6   3         27.91         28.98         0.91 o                         
   0  -6   3         95.95         93.36         1.98 o                         
   1  -6   3         26.10         26.80         1.02 o                         
   2  -6   3        378.79        408.13         6.14 o                         
   3  -6   3         23.73         27.63         0.98 o                         
   4  -6   3         11.96          7.74         0.58 o                         
 -10  -5   3          0.02         -0.11         0.26 o                         
  -9  -5   3        146.58        134.38         2.41 o                         
  -8  -5   3          2.65          1.78         0.34 o                         
  -7  -5   3         15.96         18.11         0.80 o                         
  -6  -5   3         32.61         28.71         0.85 o                         
  -5  -5   3        395.48        375.19         5.48 o                         
  -4  -5   3          3.74          5.67         0.42 o                         
  -3  -5   3        132.64        121.94         1.93 o                         
  -2  -5   3         35.43         31.27         0.75 o                         
  -1  -5   3        109.86        107.72         2.17 o                         
   0  -5   3         24.37         24.34         0.80 o                         
   1  -5   3        222.65        219.07         3.39 o                         
   2  -5   3         12.03         10.59         0.58 o                         
   3  -5   3        130.39        143.62         3.23 o                         
   4  -5   3          6.44          8.01         0.52 o                         
   5  -5   3         26.76         24.35         0.95 o                         
 -10  -4   3         19.92         20.32         0.71 o                         
  -9  -4   3         25.28         23.66         1.09 o                         
  -8  -4   3          0.00          0.21         0.33 o                         
  -7  -4   3          3.47          3.58         0.42 o                         
  -6  -4   3         90.81         91.46         1.99 o                         
  -5  -4   3         85.13         94.23         1.85 o                         
  -4  -4   3        451.47        446.46         5.48 o                         
  -3  -4   3         35.53         32.54         0.67 o                         
  -2  -4   3          0.39          0.30         0.17 o                         
  -1  -4   3        846.56        872.42         8.46 o                         
   0  -4   3          6.14          5.00         0.27 o                         
   1  -4   3         28.82         29.52         0.77 o                         
   2  -4   3         39.16         39.36         1.04 o                         
   3  -4   3        981.79        995.75        13.57 o                         
   4  -4   3          2.32          3.51         0.50 o                         
   5  -4   3         13.44         13.82         0.67 o                         
   6  -4   3          6.49          7.17         0.70 o                         
 -10  -3   3         16.11         13.58         0.85 o                         
  -9  -3   3         18.34         17.70         0.84 o                         
  -8  -3   3        175.61        180.00         4.18 o                         
  -7  -3   3         93.69        102.63         2.23 o                         
  -6  -3   3          0.21          0.21         0.33 o                         
  -5  -3   3         99.40         96.90         1.68 o                         
  -4  -3   3        493.02        507.91         5.71 o                         
  -3  -3   3        833.03        845.49         8.15 o                         
  -2  -3   3         92.42         82.96         1.01 o                         
  -1  -3   3        196.13        196.51         2.18 o                         
   0  -3   3        930.03        981.65         8.94 o                         
   1  -3   3         84.32         77.21         0.96 o                         
   2  -3   3          0.29          0.25         0.20 o                         
   3  -3   3         74.33         79.86         1.55 o                         
   4  -3   3        643.39        661.26        10.88 o                         
   5  -3   3          0.36          0.36         0.38 o                         
   6  -3   3          6.40          6.03         0.51 o                         
   7  -3   3         23.92         20.43         1.51 o                         
 -10  -2   3         65.55         77.99         2.56 o                         
  -9  -2   3         42.94         45.13         1.42 o                         
  -8  -2   3         56.45         60.09         1.66 o                         
  -7  -2   3        184.19        176.01         2.87 o                         
  -6  -2   3        286.51        267.58         5.26 o                         
  -5  -2   3         85.76         94.88         1.56 o                         
  -4  -2   3       1326.52       1314.62        12.77 o                         
  -3  -2   3         48.05         43.81         0.62 o                         
  -2  -2   3        119.26        111.07         1.50 o                         
  -1  -2   3        692.69        676.98         7.86 o                         
   0  -2   3         66.79         62.72         0.91 o                         
   1  -2   3        903.57        951.63         9.04 o                         
   2  -2   3         36.85         34.61         0.57 o                         
   3  -2   3         65.84         56.11         1.00 o                         
   4  -2   3         34.93         40.22         1.04 o                         
   5  -2   3       1163.81       1193.85        17.98 o                         
   6  -2   3        314.98        325.85         4.92 o                         
   7  -2   3          6.35          8.20         0.70 o                         
   8  -2   3          2.07          3.25         0.65 o                         
 -10  -1   3          5.51          6.59         1.06 o                         
  -9  -1   3        540.49        555.21        14.76 o                         
  -8  -1   3          7.22          8.06         0.55 o                         
  -7  -1   3         14.30         15.41         0.85 o                         
  -6  -1   3        177.22        185.04         3.34 o                         
  -5  -1   3          0.00          0.38         0.17 o                         
  -4  -1   3         85.94        108.46         1.51 o                         
  -3  -1   3        125.02        120.73         1.57 o                         
  -2  -1   3        280.15        286.77         3.58 o                         
  -1  -1   3        777.00        755.16         8.97 o                         
   0  -1   3        729.40        668.57         8.83 o                         
   1  -1   3        354.14        347.33         4.23 o                         
   2  -1   3          0.59          0.36         0.12 o                         
   3  -1   3         13.07         11.47         0.34 o                         
   4  -1   3         12.61         12.12         0.39 o                         
   5  -1   3        391.14        387.61         5.63 o                         
   6  -1   3        379.42        378.68         6.95 o                         
   7  -1   3          0.32          0.76         0.41 o                         
   8  -1   3          4.08          3.54         0.70 o                         
  -9   0   3          3.66          4.11         0.51 o                         
  -8   0   3          0.53          0.52         0.34 o                         
  -7   0   3         83.33         87.45         1.84 o                         
  -6   0   3         61.60         61.84         1.34 o                         
  -5   0   3         39.03         33.14         0.70 o                         
  -4   0   3          4.71          5.81         0.22 o                         
  -3   0   3         19.88         18.92         0.37 o                         
  -2   0   3         27.62         30.78         0.54 o                         
  -1   0   3        802.63        783.61        11.42 o                         
   0   0   3        225.14        232.23         3.13 o                         
   1   0   3        821.43        751.85         9.32 o                         
   2   0   3        116.94        131.40         1.93 o                         
   3   0   3         23.38         15.05         0.31 o                         
   4   0   3         67.13         67.22         1.08 o                         
   5   0   3         14.11         15.57         0.56 o                         
   6   0   3         59.57         59.23         1.33 o                         
   7   0   3        109.77        102.27         2.07 o                         
   8   0   3        156.53        142.65         4.55 o                         
   9   0   3          1.78          2.91         0.73 o                         
  -9   1   3          5.11          3.11         0.80 o                         
  -8   1   3          6.38          7.18         0.63 o                         
  -7   1   3          4.37          3.38         0.38 o                         
  -6   1   3          0.03          0.17         0.25 o                         
  -5   1   3        204.57        207.49         2.68 o                         
  -4   1   3        381.17        351.45         3.24 o                         
  -3   1   3          0.06          0.08         0.11 o                         
  -2   1   3        105.91        105.08         1.68 o                         
  -1   1   3       2173.91       2136.47        28.93 o                         
   0   1   3        894.02        802.54         9.69 o                         
   1   1   3         19.29         20.40         0.56 o                         
   2   1   3         11.01          8.37         0.25 o                         
   3   1   3         74.41         80.85         1.17 o                         
   4   1   3        810.18        869.03         9.30 o                         
   5   1   3        409.63        408.85         4.57 o                         
   6   1   3         20.36         22.09         0.77 o                         
   7   1   3          0.19         -0.16         0.32 o                         
   8   1   3         84.35         74.66         2.04 o                         
   9   1   3         10.32         11.80         1.30 o                         
  -8   2   3         19.43         18.39         1.85 o                         
  -7   2   3         22.60         21.70         0.96 o                         
  -6   2   3          0.07          0.33         0.23 o                         
  -5   2   3         11.82         11.24         0.45 o                         
  -4   2   3          1.73          1.37         0.18 o                         
  -3   2   3        425.25        442.83         3.90 o                         
  -2   2   3          7.94         10.15         0.25 o                         
  -1   2   3        958.10        894.91        12.30 o                         
   0   2   3      12195.83      12539.72       159.30 o                         
   1   2   3        542.93        529.29         6.36 o                         
   2   2   3          0.09          0.28         0.14 o                         
   3   2   3        651.37        667.33         9.26 o                         
   4   2   3       2548.32       2698.08        26.79 o                         
   5   2   3        100.60         94.23         1.18 o                         
   6   2   3        264.16        280.11         5.22 o                         
   7   2   3         26.25         28.55         1.25 o                         
   8   2   3        246.92        241.04         4.97 o                         
   9   2   3         63.86         62.39         1.74 o                         
  10   2   3         15.04         14.87         1.75 o                         
  -7   3   3        115.24         96.62         3.60 o                         
  -6   3   3         26.00         25.75         0.76 o                         
  -5   3   3        375.60        371.29         4.67 o                         
  -4   3   3         59.47         61.77         1.10 o                         
  -3   3   3         51.17         46.31         0.79 o                         
  -2   3   3        271.18        249.28         2.37 o                         
  -1   3   3       1322.24       1296.47        16.10 o                         
   0   3   3         29.64         25.76         0.55 o                         
   1   3   3        183.70        187.40         2.46 o                         
   2   3   3       4879.08       4959.73        60.56 o                         
   3   3   3        857.35        877.73        10.52 o                         
   4   3   3        136.17        136.01         1.50 o                         
   5   3   3         10.79         14.18         0.38 o                         
   6   3   3         68.46         65.02         1.39 o                         
   7   3   3         25.13         27.67         0.92 o                         
   8   3   3          2.53          1.52         0.62 o                         
   9   3   3         14.23         10.96         0.83 o                         
  10   3   3         13.82         12.64         0.72 o                         
  -6   4   3          0.53          0.05         0.31 o                         
  -5   4   3          7.45          8.24         0.48 o                         
  -4   4   3         62.71         65.85         1.34 o                         
  -3   4   3         49.02         46.65         1.02 o                         
  -2   4   3        695.08        713.68         8.74 o                         
  -1   4   3        185.38        190.34         2.30 o                         
   0   4   3          6.04          5.77         0.24 o                         
   1   4   3        171.54        167.13         2.62 o                         
   2   4   3        966.26        939.46        10.07 o                         
   3   4   3        342.59        335.33         3.59 o                         
   4   4   3        214.41        205.47         2.11 o                         
   5   4   3          0.00          0.32         0.16 o                         
   6   4   3         13.15         15.49         0.58 o                         
   7   4   3         33.76         38.62         1.13 o                         
   8   4   3        539.71        519.15         8.23 o                         
   9   4   3         57.98         49.63         2.60 o                         
  10   4   3         81.47         74.23         2.07 o                         
  -6   5   3         18.80         14.30         0.82 o                         
  -5   5   3         19.18         20.23         0.79 o                         
  -4   5   3         50.49         48.92         1.21 o                         
  -3   5   3         53.70         47.14         1.11 o                         
  -2   5   3          2.92          2.63         0.40 o                         
  -1   5   3          1.00          0.98         0.23 o                         
   0   5   3        314.57        292.08         3.31 o                         
   1   5   3          8.51          5.85         0.24 o                         
   2   5   3         73.79         78.43         0.91 o                         
   3   5   3        160.17        157.96         1.85 o                         
   4   5   3        336.21        381.25         3.78 o                         
   5   5   3         37.09         35.39         0.66 o                         
   6   5   3         20.32         21.62         0.64 o                         
   7   5   3        483.85        461.46         6.03 o                         
   8   5   3        285.73        307.48         4.68 o                         
   9   5   3         72.30         64.76         1.55 o                         
  10   5   3          8.78          6.58         0.65 o                         
  11   5   3         50.69         52.22         2.70 o                         
  -5   6   3        173.17        173.89         4.87 o                         
  -4   6   3         13.40         13.59         0.59 o                         
  -3   6   3         70.25         68.32         2.00 o                         
  -2   6   3         97.85        105.10         2.37 o                         
  -1   6   3         44.91         49.46         1.14 o                         
   0   6   3        240.62        252.19         4.41 o                         
   1   6   3         57.98         52.38         0.97 o                         
   2   6   3        212.85        204.01         2.67 o                         
   3   6   3        106.12        108.77         1.49 o                         
   4   6   3        696.60        704.49         6.88 o                         
   5   6   3        546.91        536.26         6.06 o                         
   6   6   3         27.51         24.92         0.81 o                         
   7   6   3        208.53        204.93         3.37 o                         
   8   6   3        601.70        598.61         7.70 o                         
   9   6   3         11.28         11.90         0.58 o                         
  10   6   3          0.60          1.51         0.34 o                         
  11   6   3          0.61          1.18         0.42 o                         
  -4   7   3         84.74         82.57         2.66 o                         
  -3   7   3          6.19          4.62         0.52 o                         
  -2   7   3         49.44         46.31         1.36 o                         
  -1   7   3          0.13          0.74         0.33 o                         
   0   7   3        246.60        255.29         3.67 o                         
   1   7   3         76.09         86.07         1.81 o                         
   2   7   3         25.55         26.48         0.77 o                         
   3   7   3         22.98         26.16         0.76 o                         
   4   7   3        121.21        125.47         2.01 o                         
   5   7   3          2.80          3.37         0.35 o                         
   6   7   3         38.61         38.82         0.98 o                         
   7   7   3          0.53          0.45         0.37 o                         
   8   7   3          5.89          6.49         0.54 o                         
   9   7   3         25.18         26.67         0.91 o                         
  10   7   3         88.94         92.86         2.37 o                         
  11   7   3        108.98         91.01         7.28 o                         
  -3   8   3         17.34         14.60         1.23 o                         
  -2   8   3          1.19          1.29         0.31 o                         
  -1   8   3          1.83          0.41         0.36 o                         
   0   8   3          1.76          1.80         0.37 o                         
   1   8   3         58.54         61.21         1.30 o                         
   2   8   3         79.84         81.20         1.43 o                         
   3   8   3          6.51          5.25         0.39 o                         
   4   8   3        287.74        281.01         4.00 o                         
   5   8   3         88.62         85.58         1.85 o                         
   6   8   3        117.11        127.07         2.36 o                         
   7   8   3          1.25          1.76         0.41 o                         
   8   8   3          0.00         -0.07         0.38 o                         
   9   8   3         85.88         90.99         1.78 o                         
  10   8   3         20.19         21.49         0.73 o                         
  -2   9   3          5.13          3.26         0.34 o                         
  -1   9   3         58.27         57.59         1.45 o                         
   0   9   3         50.19         48.73         1.14 o                         
   1   9   3         37.88         39.58         1.09 o                         
   2   9   3          4.15          3.51         0.34 o                         
   3   9   3          2.39          2.38         0.32 o                         
   4   9   3        122.52        130.06         2.30 o                         
   5   9   3          2.61          3.18         0.44 o                         
   6   9   3        135.93        141.03         2.89 o                         
   7   9   3          1.71          1.33         0.36 o                         
   8   9   3         42.40         39.62         1.18 o                         
   9   9   3         23.50         24.47         0.87 o                         
  10   9   3          0.29          0.32         0.28 o                         
   0  10   3          0.41          0.98         0.30 o                         
   1  10   3         52.88         49.32         1.23 o                         
   2  10   3         10.16          9.90         0.46 o                         
   3  10   3         46.03         48.38         1.18 o                         
   4  10   3        241.11        244.09         3.64 o                         
   5  10   3        140.05        145.45         2.68 o                         
   6  10   3        142.74        147.01         3.33 o                         
   7  10   3         32.62         30.49         1.10 o                         
   8  10   3         19.55         16.08         0.99 o                         
   9  10   3         89.02         82.76         2.71 o                         
   2  11   3          0.57          0.74         0.52 o                         
   3  11   3        136.32        132.66         4.67 o                         
   4  11   3          1.93          1.90         0.40 o                         
   5  11   3        144.39        140.74         3.32 o                         
   6  11   3        153.34        141.78         3.16 o                         
   7  11   3         36.93         39.32         1.67 o                         
   8  11   3         25.09         20.17         0.96 o                         
  -6  -9   4          0.98          1.74         0.43 o                         
  -5  -9   4         52.53         56.14         2.15 o                         
  -4  -9   4          0.28          1.06         0.47 o                         
  -3  -9   4          0.80          0.93         0.50 o                         
  -2  -9   4          0.16          0.58         0.46 o                         
  -8  -8   4          3.45          5.65         0.59 o                         
  -7  -8   4         11.89         12.59         1.00 o                         
  -6  -8   4         10.43         12.05         0.87 o                         
  -5  -8   4          0.02          0.39         0.42 o                         
  -4  -8   4          7.35         10.48         0.87 o                         
  -3  -8   4         28.06         27.15         1.20 o                         
  -2  -8   4         10.25         11.98         0.72 o                         
  -1  -8   4        146.32        138.87         3.24 o                         
   0  -8   4         20.62         17.38         1.03 o                         
  -9  -7   4          0.06          0.13         0.21 o                         
  -8  -7   4         92.93         94.92         1.70 o                         
  -7  -7   4         22.62         18.33         0.70 o                         
  -6  -7   4          4.20          3.13         0.38 o                         
  -5  -7   4        612.32        608.72        10.15 o                         
  -4  -7   4          2.09          2.43         0.39 o                         
  -3  -7   4        188.21        198.31         3.92 o                         
  -2  -7   4         71.57         72.02         2.03 o                         
  -1  -7   4        215.34        213.23         3.90 o                         
   0  -7   4        204.46        220.36         5.68 o                         
   1  -7   4          1.41          1.36         0.31 o                         
   2  -7   4         15.31         13.80         0.79 o                         
  -9  -6   4          9.22          6.51         0.36 o                         
  -8  -6   4         18.05         18.57         0.66 o                         
  -7  -6   4         11.52         12.11         0.66 o                         
  -6  -6   4         82.63         80.70         2.60 o                         
  -5  -6   4          2.36          1.58         0.35 o                         
  -4  -6   4          0.18          0.44         0.30 o                         
  -3  -6   4        103.55        106.48         2.16 o                         
  -2  -6   4        180.12        187.23         2.98 o                         
  -1  -6   4          6.62          6.33         0.61 o                         
   0  -6   4         74.97         76.33         1.73 o                         
   1  -6   4         26.76         27.51         1.05 o                         
   2  -6   4          0.33          0.58         0.30 o                         
   3  -6   4         19.21         19.07         1.01 o                         
   4  -6   4         13.47         12.63         1.01 o                         
 -10  -5   4         12.92         13.47         0.75 o                         
  -9  -5   4         59.69         62.19         1.95 o                         
  -8  -5   4          8.26          9.35         0.56 o                         
  -7  -5   4         24.34         22.71         0.74 o                         
  -6  -5   4        424.81        423.79         5.64 o                         
  -5  -5   4         44.61         41.86         1.23 o                         
  -4  -5   4         41.11         40.76         1.08 o                         
  -3  -5   4         37.54         36.39         1.01 o                         
  -2  -5   4        251.15        243.35         3.46 o                         
  -1  -5   4         79.17         75.90         1.43 o                         
   0  -5   4          4.08          2.26         0.35 o                         
   1  -5   4        125.22        131.49         2.41 o                         
   2  -5   4          5.75          7.63         0.52 o                         
   3  -5   4         25.42         31.82         0.97 o                         
   4  -5   4          7.04          5.47         0.42 o                         
   5  -5   4          8.87          6.70         0.44 o                         
 -10  -4   4         24.38         21.20         0.78 o                         
  -9  -4   4         22.78         21.92         0.68 o                         
  -8  -4   4         11.53          9.87         0.59 o                         
  -7  -4   4         34.85         38.88         1.23 o                         
  -6  -4   4        109.72        111.14         2.21 o                         
  -5  -4   4        382.70        383.41         5.35 o                         
  -4  -4   4        491.10        475.55         5.86 o                         
  -3  -4   4        153.30        142.83         2.15 o                         
  -2  -4   4         55.95         58.41         1.17 o                         
  -1  -4   4          5.61          3.92         0.29 o                         
   0  -4   4         48.93         53.04         1.12 o                         
   1  -4   4         17.99         18.09         0.68 o                         
   2  -4   4         37.03         37.91         1.04 o                         
   3  -4   4        758.67        781.67        10.87 o                         
   4  -4   4        338.14        372.67         6.44 o                         
   5  -4   4          2.38          2.01         0.35 o                         
   6  -4   4          9.83          8.12         1.02 o                         
 -10  -3   4          7.41          5.88         0.44 o                         
  -9  -3   4         15.23         13.26         0.60 o                         
  -8  -3   4        500.77        482.38         9.68 o                         
  -7  -3   4          2.55          1.82         0.44 o                         
  -6  -3   4          0.38          1.07         0.31 o                         
  -5  -3   4        618.77        646.00         9.95 o                         
  -4  -3   4       1470.95       1455.11        16.05 o                         
  -3  -3   4        179.03        153.09         1.73 o                         
  -2  -3   4         50.08         61.28         0.94 o                         
  -1  -3   4        293.66        286.57         3.02 o                         
   0  -3   4         96.05        100.98         1.33 o                         
   1  -3   4          5.28          2.92         0.24 o                         
   2  -3   4        105.33        109.24         1.99 o                         
   3  -3   4        388.98        413.33         6.37 o                         
   4  -3   4         35.48         37.56         0.99 o                         
   5  -3   4          5.33          4.03         0.46 o                         
   6  -3   4         19.25         22.09         0.83 o                         
   7  -3   4         30.34         30.16         2.99 o                         
 -10  -2   4         14.45         11.14         0.69 o                         
  -9  -2   4         22.11         26.21         1.23 o                         
  -8  -2   4        152.08        162.01         3.35 o                         
  -7  -2   4        327.91        333.31         6.01 o                         
  -6  -2   4         15.54         16.02         1.01 o                         
  -5  -2   4         18.29         20.14         0.68 o                         
  -4  -2   4         79.20         61.28         1.28 o                         
  -3  -2   4         15.64          9.45         0.28 o                         
  -2  -2   4        326.88        312.44         3.01 o                         
  -1  -2   4         49.51         53.39         0.68 o                         
   0  -2   4         11.02         11.54         0.36 o                         
   1  -2   4        356.76        360.07         3.30 o                         
   2  -2   4         96.35        104.13         1.42 o                         
   3  -2   4        109.84        106.39         2.04 o                         
   4  -2   4        492.11        501.01         7.16 o                         
   5  -2   4         29.21         28.65         0.85 o                         
   6  -2   4         11.54         11.81         0.62 o                         
   7  -2   4         70.53         73.13         2.11 o                         
   8  -2   4         30.49         44.54         2.89 o                         
  -9  -1   4        115.72        131.42         3.31 o                         
  -8  -1   4         29.42         27.80         1.11 o                         
  -7  -1   4        446.10        423.45         9.44 o                         
  -6  -1   4         20.32         21.50         0.83 o                         
  -5  -1   4        612.09        594.34         9.18 o                         
  -4  -1   4         20.40         19.61         0.65 o                         
  -3  -1   4        632.31        655.91         8.18 o                         
  -2  -1   4        494.07        499.30         5.21 o                         
  -1  -1   4        157.49        156.34         2.01 o                         
   0  -1   4         44.86         48.15         0.80 o                         
   1  -1   4          1.93          1.88         0.14 o                         
   2  -1   4         21.82         21.25         0.42 o                         
   3  -1   4         41.52         44.18         1.25 o                         
   4  -1   4         35.88         35.76         0.94 o                         
   5  -1   4        117.29        121.39         2.03 o                         
   6  -1   4          7.35          7.33         0.59 o                         
   7  -1   4         21.28         18.00         0.91 o                         
   8  -1   4          2.67          2.02         0.47 o                         
  -9   0   4          9.88          7.98         0.62 o                         
  -8   0   4         20.37         18.85         1.00 o                         
  -7   0   4          0.90          0.73         0.37 o                         
  -6   0   4         72.70         72.66         1.62 o                         
  -5   0   4        117.84        119.18         2.54 o                         
  -4   0   4        590.66        603.99         7.20 o                         
  -3   0   4          4.03          4.34         0.16 o                         
  -2   0   4         94.95        106.08         1.51 o                         
  -1   0   4        209.58        191.90         3.22 o                         
   0   0   4        133.54        127.93         1.75 o                         
   1   0   4         53.36         45.29         0.72 o                         
   2   0   4       1705.42       1622.59        16.45 o                         
   3   0   4       2311.67       2334.49        20.41 o                         
   4   0   4         49.85         52.94         0.81 o                         
   5   0   4          5.70          7.04         0.44 o                         
   6   0   4         82.70         75.82         1.59 o                         
   7   0   4         73.64         62.65         2.06 o                         
   8   0   4         15.72         21.18         1.34 o                         
   9   0   4         26.92         39.95         2.64 o                         
  -9   1   4         10.66          9.25         1.15 o                         
  -8   1   4        385.64        392.59         8.45 o                         
  -7   1   4        266.19        282.25         4.77 o                         
  -6   1   4          3.23          2.85         0.40 o                         
  -5   1   4        140.92        137.88         2.48 o                         
  -4   1   4          5.89          7.87         0.32 o                         
  -3   1   4        564.80        536.89         5.40 o                         
  -2   1   4         91.93         88.80         1.12 o                         
  -1   1   4       5476.59       5456.83        68.65 o                         
   0   1   4        872.70        813.64        11.15 o                         
   1   1   4        160.67        155.96         2.33 o                         
   2   1   4          2.06          1.92         0.18 o                         
   3   1   4        892.56        899.87         7.73 o                         
   4   1   4        181.61        165.75         2.03 o                         
   5   1   4        150.56        141.63         2.37 o                         
   6   1   4        117.59        117.99         2.03 o                         
   7   1   4         24.62         21.38         0.85 o                         
   8   1   4         23.15         21.51         0.97 o                         
   9   1   4          0.10          0.44         0.42 o                         
  -8   2   4        263.36        270.76        12.36 o                         
  -7   2   4         21.47         20.16         0.86 o                         
  -6   2   4         18.11         20.03         0.82 o                         
  -5   2   4         31.03         29.08         0.74 o                         
  -4   2   4        223.31        220.06         2.69 o                         
  -3   2   4        351.04        362.10         3.46 o                         
  -2   2   4         10.89          9.95         0.29 o                         
  -1   2   4          0.43          0.98         0.16 o                         
   0   2   4       3626.16       3524.11        39.48 o                         
   1   2   4        401.57        351.03        10.69 o                         
   2   2   4          3.23          3.04         0.19 o                         
   3   2   4        147.53        126.11         1.84 o                         
   4   2   4        525.44        516.30         4.85 o                         
   5   2   4         29.85         25.83         0.59 o                         
   6   2   4         91.45         94.04         2.00 o                         
   7   2   4        109.97        115.25         2.57 o                         
   8   2   4          2.05          2.20         0.47 o                         
   9   2   4          2.12          2.14         0.41 o                         
  10   2   4          6.50          5.37         2.90 o                         
  -7   3   4         44.97         46.90         3.09 o                         
  -6   3   4          0.13          0.14         0.26 o                         
  -5   3   4         45.51         41.91         0.92 o                         
  -4   3   4         42.90         40.32         0.84 o                         
  -3   3   4          3.29          5.64         0.27 o                         
  -2   3   4        142.33        149.35         1.64 o                         
  -1   3   4        734.92        687.89         7.13 o                         
   0   3   4        121.09        118.42         1.50 o                         
   1   3   4        816.66        779.04         9.33 o                         
   2   3   4         53.88         61.72         0.98 o                         
   3   3   4         49.65         42.77         0.66 o                         
   4   3   4        551.22        540.08         5.30 o                         
   5   3   4          7.09          7.81         0.28 o                         
   6   3   4         11.17          8.10         0.43 o                         
   7   3   4         21.80         24.01         0.92 o                         
   8   3   4         30.32         40.10         1.95 o                         
   9   3   4          3.21          5.05         0.62 o                         
  10   3   4         29.05         31.41         1.19 o                         
  -6   4   4          4.05          1.97         0.41 o                         
  -5   4   4          9.82          7.61         0.48 o                         
  -4   4   4         10.75          8.63         0.46 o                         
  -3   4   4        118.24        121.04         2.14 o                         
  -2   4   4         39.01         43.77         0.90 o                         
  -1   4   4        345.53        361.44         4.27 o                         
   0   4   4        734.72        725.79         8.66 o                         
   1   4   4         33.60         36.02         0.75 o                         
   2   4   4          2.93          3.16         0.30 o                         
   3   4   4          8.22         10.97         0.28 o                         
   4   4   4        237.80        252.00         2.53 o                         
   5   4   4         37.93         30.46         0.59 o                         
   6   4   4         71.11         80.57         1.57 o                         
   7   4   4        432.76        447.36         6.39 o                         
   8   4   4        170.16        163.08         5.13 o                         
   9   4   4        148.43        146.09         3.55 o                         
  10   4   4          6.60          4.95         0.54 o                         
  -6   5   4         99.53         94.11         7.94 o                         
  -5   5   4          6.62          7.64         0.53 o                         
  -4   5   4        141.14        135.35         2.46 o                         
  -3   5   4          3.50          4.80         0.41 o                         
  -2   5   4         12.11         12.73         0.61 o                         
  -1   5   4         28.68         29.74         0.76 o                         
   0   5   4          1.38          3.25         0.25 o                         
   1   5   4        837.23        840.45         9.44 o                         
   2   5   4       2196.54       2120.81        28.75 o                         
   3   5   4          0.43          0.54         0.13 o                         
   4   5   4        213.59        209.75         2.19 o                         
   5   5   4          7.58          7.40         0.30 o                         
   6   5   4        244.24        240.04         3.54 o                         
   7   5   4         53.16         50.43         1.22 o                         
   8   5   4        163.42        167.33         2.69 o                         
   9   5   4        168.02        158.80         4.96 o                         
  10   5   4          6.23          8.19         0.69 o                         
  11   5   4         45.49         39.10         2.36 o                         
  -5   6   4          9.31          6.41         0.69 o                         
  -4   6   4         32.73         28.78         0.96 o                         
  -3   6   4         91.47         92.24         1.93 o                         
  -2   6   4          9.75          7.60         0.52 o                         
  -1   6   4         81.41         94.85         1.91 o                         
   0   6   4          3.18          8.09         0.49 o                         
   1   6   4        192.63        176.01         2.38 o                         
   2   6   4         49.68         56.27         0.97 o                         
   3   6   4       1449.74       1443.31        13.44 o                         
   4   6   4         83.04         83.24         1.32 o                         
   5   6   4          8.47         12.27         0.42 o                         
   6   6   4         93.18         89.24         1.53 o                         
   7   6   4        354.11        370.19         5.25 o                         
   8   6   4        482.45        491.93         7.12 o                         
   9   6   4         66.93         65.03         1.41 o                         
  10   6   4          5.33          7.18         0.76 o                         
  11   6   4         37.61         34.49         1.43 o                         
  -4   7   4         13.06         13.04         0.92 o                         
  -3   7   4          9.04          7.05         0.57 o                         
  -2   7   4          0.21          0.32         0.38 o                         
  -1   7   4         82.86         86.57         1.86 o                         
   0   7   4         17.42         21.28         0.93 o                         
   1   7   4         24.73         24.71         0.77 o                         
   2   7   4         35.13         34.58         0.86 o                         
   3   7   4        150.17        153.32         2.46 o                         
   4   7   4        597.46        616.26         7.81 o                         
   5   7   4          6.13          5.97         0.38 o                         
   6   7   4         39.88         42.41         1.17 o                         
   7   7   4        133.13        133.42         2.49 o                         
   8   7   4        156.17        162.60         3.00 o                         
   9   7   4        131.14        139.45         2.75 o                         
  10   7   4          9.22          8.43         0.68 o                         
  11   7   4         47.90         40.89         3.94 o                         
  -3   8   4          2.99          1.28         0.35 o                         
  -2   8   4          0.03          0.20         0.38 o                         
  -1   8   4         37.60         34.23         1.07 o                         
   0   8   4         71.16         64.91         1.66 o                         
   1   8   4          0.23          0.25         0.30 o                         
   2   8   4         32.55         33.18         0.93 o                         
   3   8   4         13.02         12.55         0.55 o                         
   4   8   4        558.61        572.15         7.37 o                         
   5   8   4         44.93         45.00         1.07 o                         
   6   8   4        120.63        122.39         2.20 o                         
   7   8   4         55.22         54.29         1.50 o                         
   8   8   4         58.35         63.01         1.38 o                         
   9   8   4         72.76         71.90         1.59 o                         
  10   8   4        235.71        236.13         8.70 o                         
  -2   9   4        120.71        114.38         2.92 o                         
  -1   9   4         85.10         91.79         1.97 o                         
   0   9   4         19.63         19.60         0.77 o                         
   1   9   4          2.15          2.44         0.34 o                         
   2   9   4         81.49         83.63         1.47 o                         
   3   9   4        236.52        241.67         3.50 o                         
   4   9   4         78.61         78.58         1.63 o                         
   5   9   4         14.47         16.61         0.69 o                         
   6   9   4        103.77        106.58         2.09 o                         
   7   9   4          0.05          0.21         0.35 o                         
   8   9   4        118.99        118.82         2.60 o                         
   9   9   4          8.68          9.76         0.48 o                         
  10   9   4         10.66         10.92         0.55 o                         
   0  10   4          2.30          2.64         0.35 o                         
   1  10   4         79.41         78.58         2.28 o                         
   2  10   4          0.07          0.16         0.26 o                         
   3  10   4        200.53        204.83         4.25 o                         
   4  10   4        266.97        280.08         4.29 o                         
   5  10   4         94.19         96.04         1.88 o                         
   6  10   4         60.04         51.64         1.59 o                         
   7  10   4         26.34         24.91         0.99 o                         
   8  10   4        193.99        194.15         4.13 o                         
   9  10   4          4.17          3.69         0.44 o                         
   2  11   4          9.87          8.34         0.64 o                         
   3  11   4         60.34         61.45         2.68 o                         
   4  11   4        345.44        333.93         7.40 o                         
   5  11   4         55.74         53.64         2.22 o                         
   6  11   4         18.09         15.26         0.77 o                         
   7  11   4         39.39         36.04         1.43 o                         
   8  11   4         15.09         14.82         0.85 o                         
  -7  -8   5         12.34         12.19         0.81 o                         
  -6  -8   5          0.67         -0.23         0.32 o                         
  -5  -8   5          1.91          1.31         0.45 o                         
  -4  -8   5         27.69         33.24         1.69 o                         
  -3  -8   5         55.72         56.58         2.56 o                         
  -2  -8   5         22.50         21.20         1.20 o                         
  -1  -8   5         78.28         85.05         4.08 o                         
  -8  -7   5         29.69         31.61         1.49 o                         
  -7  -7   5         35.89         34.49         1.44 o                         
  -6  -7   5          0.55          0.65         0.38 o                         
  -5  -7   5          5.85          6.37         0.70 o                         
  -4  -7   5        146.76        155.46         3.09 o                         
  -3  -7   5          2.29          2.21         0.41 o                         
  -2  -7   5         27.20         25.00         0.98 o                         
  -1  -7   5         52.61         54.18         1.75 o                         
   0  -7   5         74.46         67.71         1.81 o                         
   1  -7   5         82.43         67.86         4.97 o                         
  -9  -6   5          0.49          0.66         0.22 o                         
  -8  -6   5          0.27          0.09         0.24 o                         
  -7  -6   5         77.84         72.42         1.55 o                         
  -6  -6   5         74.58         69.69         1.46 o                         
  -5  -6   5        110.06        118.71         2.91 o                         
  -4  -6   5         64.73         71.08         2.24 o                         
  -3  -6   5        448.11        456.71         6.91 o                         
  -2  -6   5        177.50        185.16         3.28 o                         
  -1  -6   5          6.12          3.70         0.50 o                         
   0  -6   5         48.94         41.10         1.47 o                         
   1  -6   5         16.90         21.23         0.95 o                         
   2  -6   5          8.71          7.18         0.47 o                         
   3  -6   5          6.79          9.16         0.64 o                         
  -9  -5   5          7.14          4.81         0.33 o                         
  -8  -5   5         44.49         45.56         1.04 o                         
  -7  -5   5         27.56         28.05         0.83 o                         
  -6  -5   5        225.17        225.50         3.61 o                         
  -5  -5   5        706.93        727.09        10.08 o                         
  -4  -5   5        474.35        482.90         6.26 o                         
  -3  -5   5        416.74        423.81         6.48 o                         
  -2  -5   5        235.74        235.26         3.93 o                         
  -1  -5   5          3.33          4.46         0.42 o                         
   0  -5   5        170.48        155.55         3.65 o                         
   1  -5   5        198.53        194.88         3.75 o                         
   2  -5   5        557.48        558.38        10.53 o                         
   3  -5   5          0.03          0.18         0.29 o                         
   4  -5   5         23.00         25.76         1.46 o                         
  -9  -4   5        109.51        107.09         1.98 o                         
  -8  -4   5         14.54         13.29         0.55 o                         
  -7  -4   5        120.07        120.30         2.15 o                         
  -6  -4   5         60.40         62.33         1.31 o                         
  -5  -4   5        641.67        648.24         8.61 o                         
  -4  -4   5        120.88        116.47         1.83 o                         
  -3  -4   5         43.24         40.32         1.01 o                         
  -2  -4   5         71.41         64.39         1.26 o                         
  -1  -4   5         12.95         12.25         0.54 o                         
   0  -4   5          8.99          4.64         0.40 o                         
   1  -4   5          2.54          2.18         0.34 o                         
   2  -4   5         64.17         73.82         1.47 o                         
   3  -4   5         22.75         19.13         0.75 o                         
   4  -4   5         19.73         16.79         0.70 o                         
   5  -4   5          0.05         -0.16         0.27 o                         
  -9  -3   5         15.74         13.08         0.74 o                         
  -8  -3   5        104.23        105.95         2.07 o                         
  -7  -3   5         89.63         90.77         1.87 o                         
  -6  -3   5          6.95          6.73         0.47 o                         
  -5  -3   5          6.96          9.53         0.50 o                         
  -4  -3   5          5.97          5.01         0.34 o                         
  -3  -3   5          0.66          1.37         0.22 o                         
  -2  -3   5          0.03          0.17         0.18 o                         
  -1  -3   5        137.22        128.91         1.96 o                         
   0  -3   5          4.51          5.52         0.32 o                         
   1  -3   5          5.78          4.62         0.34 o                         
   2  -3   5          8.92          6.35         0.42 o                         
   3  -3   5         10.27          8.82         0.53 o                         
   4  -3   5          0.58          0.61         0.32 o                         
   5  -3   5         12.75         13.39         0.67 o                         
   6  -3   5          0.22          1.64         0.38 o                         
  -9  -2   5         31.03         31.23         1.30 o                         
  -8  -2   5         84.18         92.16         2.17 o                         
  -7  -2   5          3.96          4.40         0.50 o                         
  -6  -2   5         48.15         46.36         1.44 o                         
  -5  -2   5         37.41         37.97         1.12 o                         
  -4  -2   5        190.54        196.38         2.80 o                         
  -3  -2   5         31.02         33.47         0.63 o                         
  -2  -2   5         28.72         32.83         0.54 o                         
  -1  -2   5         44.79         46.21         0.88 o                         
   0  -2   5         97.77         98.65         1.33 o                         
   1  -2   5        113.13        102.85         1.35 o                         
   2  -2   5        136.05        140.58         2.06 o                         
   3  -2   5         13.43         11.86         0.55 o                         
   4  -2   5        217.26        218.65         3.26 o                         
   5  -2   5          5.89          6.86         0.49 o                         
   6  -2   5          0.01          0.14         0.31 o                         
   7  -2   5         41.72         43.05         2.82 o                         
  -9  -1   5         38.83         40.53         1.22 o                         
  -8  -1   5         43.53         47.01         1.64 o                         
  -7  -1   5          1.94          2.34         0.57 o                         
  -6  -1   5        137.30        144.40         3.06 o                         
  -5  -1   5          3.07          2.39         0.37 o                         
  -4  -1   5        791.93        765.87        11.95 o                         
  -3  -1   5          1.13          1.94         0.20 o                         
  -2  -1   5        889.53        883.80         8.74 o                         
  -1  -1   5        540.29        533.52         4.95 o                         
   0  -1   5        415.68        428.68         4.26 o                         
   1  -1   5        157.09        141.41         1.48 o                         
   2  -1   5         75.98         79.15         1.03 o                         
   3  -1   5        234.86        215.76         3.06 o                         
   4  -1   5        561.39        568.48         7.25 o                         
   5  -1   5        299.91        289.82         4.28 o                         
   6  -1   5         38.14         37.08         1.07 o                         
   7  -1   5          4.68          3.45         0.50 o                         
   8  -1   5          8.41         12.39         1.08 o                         
  -9   0   5        122.66        117.05         3.20 o                         
  -8   0   5         16.32         18.28         1.22 o                         
  -7   0   5          2.49          2.20         0.40 o                         
  -6   0   5        154.45        151.08         4.87 o                         
  -5   0   5        427.27        413.04         6.23 o                         
  -4   0   5        121.77        124.80         1.93 o                         
  -3   0   5         81.79         80.18         1.44 o                         
  -2   0   5        431.43        408.16         4.32 o                         
  -1   0   5          0.18          0.15         0.14 o                         
   0   0   5        139.49        121.03         1.34 o                         
   1   0   5       1574.55       1571.70        14.16 o                         
   2   0   5        654.54        668.49         6.34 o                         
   3   0   5          0.75          0.66         0.13 o                         
   4   0   5         16.07         14.10         0.49 o                         
   5   0   5        605.01        600.78         7.67 o                         
   6   0   5        794.83        828.52        11.92 o                         
   7   0   5         35.95         29.31         1.22 o                         
   8   0   5          5.72          5.58         0.57 o                         
   9   0   5         29.22         27.58         1.49 o                         
  -8   1   5        100.09        107.17         3.00 o                         
  -7   1   5         10.93         12.89         0.79 o                         
  -6   1   5         53.98         56.29         1.49 o                         
  -5   1   5        648.28        644.20        12.38 o                         
  -4   1   5        118.66        125.13         2.29 o                         
  -3   1   5       1166.35       1109.25        11.60 o                         
  -2   1   5         29.06         27.64         0.51 o                         
  -1   1   5         73.90         70.45         1.09 o                         
   0   1   5       1734.32       1655.90        21.50 o                         
   1   1   5        536.18        482.63         7.76 o                         
   2   1   5        323.13        324.92         3.33 o                         
   3   1   5        277.73        269.44         2.64 o                         
   4   1   5         47.54         41.02         0.66 o                         
   5   1   5         92.25         91.33         1.58 o                         
   6   1   5        906.47        890.20        12.17 o                         
   7   1   5        420.36        402.98         7.06 o                         
   8   1   5         20.59         22.69         0.95 o                         
   9   1   5         50.16         52.39         2.25 o                         
  -8   2   5         83.30         34.77         4.85 o                         
  -7   2   5         37.80         40.20         1.41 o                         
  -6   2   5         44.22         50.20         1.79 o                         
  -5   2   5         71.64         73.71         1.70 o                         
  -4   2   5          0.99          2.73         0.35 o                         
  -3   2   5          0.19          0.25         0.15 o                         
  -2   2   5         89.51         85.22         0.97 o                         
  -1   2   5         31.40         31.02         0.58 o                         
   0   2   5        150.05        136.91         1.82 o                         
   1   2   5        257.79        239.51         3.86 o                         
   2   2   5        134.23        137.51         1.61 o                         
   3   2   5        238.18        272.54         2.62 o                         
   4   2   5          6.39          3.44         0.20 o                         
   5   2   5        131.01        141.79         2.23 o                         
   6   2   5         65.25         63.63         1.26 o                         
   7   2   5        121.19        114.90         2.57 o                         
   8   2   5        311.05        303.86         5.79 o                         
   9   2   5         14.07         15.30         0.74 o                         
  10   2   5         14.35         11.50         0.94 o                         
  -7   3   5          5.95          3.90         0.94 o                         
  -6   3   5          1.05          0.74         0.32 o                         
  -5   3   5         61.98         60.78         1.47 o                         
  -4   3   5        256.07        254.17         3.85 o                         
  -3   3   5          9.23          9.84         0.41 o                         
  -2   3   5        129.64        122.59         1.74 o                         
  -1   3   5        157.92        153.46         1.73 o                         
   0   3   5        332.10        312.28         3.30 o                         
   1   3   5        233.64        238.46         2.57 o                         
   2   3   5         58.99         66.89         0.89 o                         
   3   3   5         79.85         92.15         1.23 o                         
   4   3   5        144.79        158.46         1.78 o                         
   5   3   5          3.35          2.42         0.21 o                         
   6   3   5         23.90         25.32         0.78 o                         
   7   3   5         25.94         29.31         1.01 o                         
   8   3   5        156.02        140.51         2.99 o                         
   9   3   5          2.96          1.29         0.38 o                         
  10   3   5         21.99         23.53         1.08 o                         
  -6   4   5         98.60         80.26        14.64 o                         
  -5   4   5         73.16         73.42         1.74 o                         
  -4   4   5         59.78         61.02         1.74 o                         
  -3   4   5         23.49         26.97         0.87 o                         
  -2   4   5        159.54        171.37         2.84 o                         
  -1   4   5         80.68         80.58         1.36 o                         
   0   4   5       3076.15       3039.33        37.12 o                         
   1   4   5          2.73          2.00         0.14 o                         
   2   4   5          0.00          0.18         0.12 o                         
   3   4   5         87.32         85.46         1.01 o                         
   4   4   5        686.58        723.07         7.47 o                         
   5   4   5        160.33        155.67         2.11 o                         
   6   4   5         78.27         78.83         1.40 o                         
   7   4   5        496.81        499.76         8.45 o                         
   8   4   5         25.89         25.45         1.24 o                         
   9   4   5          2.63          2.79         0.44 o                         
  10   4   5          0.08          0.07         0.27 o                         
  -6   5   5         30.47         28.75         2.11 o                         
  -5   5   5        119.04        125.34         2.67 o                         
  -4   5   5        115.43        109.17         2.76 o                         
  -3   5   5         33.99         33.20         0.99 o                         
  -2   5   5        286.59        283.97         4.74 o                         
  -1   5   5        384.51        377.05         5.68 o                         
   0   5   5        758.77        720.85         8.89 o                         
   1   5   5        755.77        770.78         8.16 o                         
   2   5   5        317.05        327.66         3.95 o                         
   3   5   5       1928.82       1985.53        17.82 o                         
   4   5   5         79.99         84.63         1.07 o                         
   5   5   5         50.52         49.78         0.82 o                         
   6   5   5         16.67         18.14         0.63 o                         
   7   5   5        760.77        790.74        10.86 o                         
   8   5   5         65.12         71.99         2.15 o                         
   9   5   5          4.74          4.56         0.54 o                         
  10   5   5          9.44          8.13         0.51 o                         
  -5   6   5          5.91          4.85         0.39 o                         
  -4   6   5        172.68        167.93         3.52 o                         
  -3   6   5          8.73          8.96         0.59 o                         
  -2   6   5         93.62         95.06         2.42 o                         
  -1   6   5        215.28        220.01         4.19 o                         
   0   6   5         99.89        107.48         2.52 o                         
   1   6   5         77.91         68.57         1.40 o                         
   2   6   5          3.29          4.67         0.32 o                         
   3   6   5        492.15        472.02         5.59 o                         
   4   6   5          4.39          5.18         0.29 o                         
   5   6   5         23.37         23.78         0.54 o                         
   6   6   5         55.97         58.72         1.15 o                         
   7   6   5          5.01          4.33         0.40 o                         
   8   6   5        244.22        242.54         3.69 o                         
   9   6   5        100.92         99.62         2.02 o                         
  10   6   5          7.81          6.33         0.62 o                         
  -4   7   5         73.90         72.43         2.65 o                         
  -3   7   5         58.98         52.59         1.48 o                         
  -2   7   5          3.20          2.61         0.47 o                         
  -1   7   5          2.56          3.58         0.48 o                         
   0   7   5         41.31         45.45         1.31 o                         
   1   7   5         62.52         61.43         1.45 o                         
   2   7   5          9.15          7.75         0.45 o                         
   3   7   5          0.21          0.42         0.24 o                         
   4   7   5        399.17        426.97         5.59 o                         
   5   7   5          0.38          1.07         0.26 o                         
   6   7   5          4.54          4.82         0.38 o                         
   7   7   5        428.11        448.70         6.52 o                         
   8   7   5         34.49         37.55         0.97 o                         
   9   7   5         30.77         37.14         1.02 o                         
  10   7   5         44.18         47.94         2.31 o                         
  -3   8   5          0.30          0.18         0.27 o                         
  -2   8   5         71.39         66.15         1.72 o                         
  -1   8   5         73.10         72.08         2.07 o                         
   0   8   5         62.14         63.05         1.64 o                         
   1   8   5         47.44         48.53         1.32 o                         
   2   8   5         75.48         77.11         1.57 o                         
   3   8   5        414.30        411.90         5.22 o                         
   4   8   5        122.20        129.43         2.07 o                         
   5   8   5         42.92         46.42         1.13 o                         
   6   8   5          5.24          5.18         0.41 o                         
   7   8   5        416.82        419.61         5.88 o                         
   8   8   5        342.56        346.88         4.98 o                         
   9   8   5         48.71         48.88         1.17 o                         
  10   8   5          1.02          0.30         0.23 o                         
  -2   9   5          5.43          6.45         0.54 o                         
  -1   9   5          0.00          0.98         0.37 o                         
   0   9   5        117.72        125.50         2.58 o                         
   1   9   5        152.13        154.57         2.86 o                         
   2   9   5         26.10         26.02         0.80 o                         
   3   9   5         22.90         25.33         0.83 o                         
   4   9   5        189.76        201.20         3.12 o                         
   5   9   5          0.32          0.22         0.29 o                         
   6   9   5         12.47         14.28         0.65 o                         
   7   9   5          3.91          4.75         0.55 o                         
   8   9   5         22.07         21.37         0.75 o                         
   9   9   5          3.89          2.36         0.30 o                         
  10   9   5          7.29          7.12         0.45 o                         
   0  10   5          0.07          0.35         0.29 o                         
   1  10   5         44.32         46.60         1.18 o                         
   2  10   5          1.14          1.16         0.26 o                         
   3  10   5          0.34          0.47         0.31 o                         
   4  10   5        204.27        212.86         3.30 o                         
   5  10   5         80.88         80.31         1.87 o                         
   6  10   5         13.53         12.36         0.62 o                         
   7  10   5          3.32          2.58         0.40 o                         
   8  10   5         13.40         15.33         1.11 o                         
   9  10   5          5.33          6.11         0.48 o                         
   2  11   5         31.12         31.55         1.30 o                         
   3  11   5          5.44          8.29         0.58 o                         
   4  11   5          0.52          0.43         0.27 o                         
   5  11   5          7.57          7.19         0.50 o                         
   6  11   5          0.12         -0.02         0.36 o                         
   7  11   5         36.31         35.73         1.44 o                         
   8  11   5         24.10         25.55         1.19 o                         
  -5  -8   6          6.66          5.71         0.58 o                         
  -4  -8   6         11.11          8.98         0.74 o                         
  -3  -8   6          0.54          0.33         0.38 o                         
  -7  -7   6         41.05         40.72         1.73 o                         
  -6  -7   6         17.08         16.00         0.79 o                         
  -5  -7   6         12.45         13.48         0.76 o                         
  -4  -7   6          1.19          0.62         0.37 o                         
  -3  -7   6         34.53         33.14         1.27 o                         
  -2  -7   6         12.65         13.22         0.80 o                         
  -1  -7   6        162.24        152.18         3.48 o                         
   0  -7   6         59.45         56.22         1.48 o                         
  -8  -6   6        164.75        153.30         4.43 o                         
  -7  -6   6          7.54          8.20         0.39 o                         
  -6  -6   6         96.50         91.31         1.82 o                         
  -5  -6   6         19.98         21.75         0.85 o                         
  -4  -6   6         10.06          9.29         0.64 o                         
  -3  -6   6         38.32         39.17         1.45 o                         
  -2  -6   6          8.75          7.22         0.58 o                         
  -1  -6   6        424.39        423.43         9.01 o                         
   0  -6   6          3.15          4.96         0.54 o                         
   1  -6   6          0.01          0.38         0.33 o                         
   2  -6   6         32.99         30.89         1.78 o                         
  -9  -5   6         15.54         13.74         0.59 o                         
  -8  -5   6         11.98         11.29         0.52 o                         
  -7  -5   6        312.55        278.32         4.60 o                         
  -6  -5   6        137.10        132.72         2.49 o                         
  -5  -5   6        374.23        385.98         5.42 o                         
  -4  -5   6         22.08         21.49         0.83 o                         
  -3  -5   6         94.12         95.72         2.03 o                         
  -2  -5   6        612.83        641.24         8.99 o                         
  -1  -5   6         60.45         52.50         1.36 o                         
   0  -5   6          1.18          0.87         0.38 o                         
   1  -5   6        123.42        120.52         2.72 o                         
   2  -5   6         16.32         17.08         1.06 o                         
   3  -5   6          0.13          0.76         0.31 o                         
   4  -5   6          1.75          1.16         0.37 o                         
  -9  -4   6          1.85          0.62         0.23 o                         
  -8  -4   6          6.17          7.02         0.43 o                         
  -7  -4   6          8.18          9.57         0.52 o                         
  -6  -4   6         30.75         29.43         0.86 o                         
  -5  -4   6         21.46         26.85         0.78 o                         
  -4  -4   6        116.74        115.69         1.94 o                         
  -3  -4   6        172.03        175.65         2.93 o                         
  -2  -4   6         64.20         65.47         1.46 o                         
  -1  -4   6          6.37          7.36         0.45 o                         
   0  -4   6          1.46          2.79         0.42 o                         
   1  -4   6         15.20         20.75         0.87 o                         
   2  -4   6         28.33         31.51         1.11 o                         
   3  -4   6         12.53         10.74         0.60 o                         
   4  -4   6          0.18          0.12         0.27 o                         
   5  -4   6        108.38        113.37         2.90 o                         
  -9  -3   6          8.98         10.66         0.54 o                         
  -8  -3   6        135.70        134.34         2.22 o                         
  -7  -3   6         56.84         58.02         1.37 o                         
  -6  -3   6        276.31        264.47         3.77 o                         
  -5  -3   6        567.64        537.75         7.29 o                         
  -4  -3   6        101.35        103.95         1.76 o                         
  -3  -3   6        383.37        374.00         4.74 o                         
  -2  -3   6         92.53         88.00         1.70 o                         
  -1  -3   6        393.61        379.30         4.81 o                         
   0  -3   6         25.21         25.34         0.82 o                         
   1  -3   6         42.21         38.80         1.05 o                         
   2  -3   6          0.63          0.64         0.30 o                         
   3  -3   6        154.59        166.52         2.53 o                         
   4  -3   6          2.24          3.04         0.37 o                         
   5  -3   6         36.55         35.08         1.86 o                         
   6  -3   6          5.58          5.83         0.63 o                         
  -9  -2   6         10.74         10.59         0.58 o                         
  -8  -2   6         14.07         15.44         0.68 o                         
  -7  -2   6         10.17          9.88         0.56 o                         
  -6  -2   6         24.04         27.40         0.91 o                         
  -5  -2   6        128.02        138.20         2.21 o                         
  -4  -2   6        565.30        574.85         7.65 o                         
  -3  -2   6         10.97         11.76         0.48 o                         
  -2  -2   6         24.61         22.37         0.71 o                         
  -1  -2   6          0.00          0.77         0.23 o                         
   0  -2   6        177.02        185.80         2.55 o                         
   1  -2   6         85.53         82.73         1.38 o                         
   2  -2   6         82.58         80.88         1.41 o                         
   3  -2   6        333.37        332.97         4.59 o                         
   4  -2   6        334.48        369.33         5.82 o                         
   5  -2   6          5.80          7.09         0.46 o                         
   6  -2   6          0.02          0.44         0.33 o                         
   7  -2   6          7.48         10.38         1.48 o                         
  -9  -1   6          4.62          4.62         0.50 o                         
  -8  -1   6        126.46        130.06         3.20 o                         
  -7  -1   6         40.58         40.93         1.49 o                         
  -6  -1   6        335.36        331.77         5.32 o                         
  -5  -1   6        126.68        126.73         2.27 o                         
  -4  -1   6         45.27         46.24         0.99 o                         
  -3  -1   6        111.75         97.43         1.53 o                         
  -2  -1   6         35.16         34.56         0.66 o                         
  -1  -1   6       1220.33       1159.99        11.44 o                         
   0  -1   6         74.67         89.43         1.20 o                         
   1  -1   6        240.03        211.10         2.51 o                         
   2  -1   6        127.97        134.13         1.93 o                         
   3  -1   6        394.21        375.20         4.80 o                         
   4  -1   6        579.63        572.67         7.06 o                         
   5  -1   6         16.79         14.61         0.65 o                         
   6  -1   6         13.60         10.06         0.64 o                         
   7  -1   6         41.90         52.18         2.80 o                         
   8  -1   6          0.92          1.07         0.56 o                         
  -9   0   6          1.67          1.62         0.70 o                         
  -8   0   6         32.37         34.46         1.46 o                         
  -7   0   6         92.30         95.52         2.68 o                         
  -6   0   6         14.30         16.76         0.95 o                         
  -5   0   6         66.79         74.38         1.66 o                         
  -4   0   6         65.87         70.73         1.37 o                         
  -3   0   6         22.93         27.45         0.67 o                         
  -2   0   6        265.87        283.22         3.24 o                         
  -1   0   6        330.91        319.08         3.04 o                         
   0   0   6          7.10          6.74         0.25 o                         
   1   0   6          0.04          0.84         0.13 o                         
   2   0   6        418.68        437.40         4.17 o                         
   3   0   6         54.02         51.24         0.95 o                         
   4   0   6         22.88         26.79         0.67 o                         
   5   0   6         34.81         37.73         0.88 o                         
   6   0   6          2.38          1.50         0.37 o                         
   7   0   6         83.12         81.10         2.26 o                         
   8   0   6          0.11          0.44         0.31 o                         
  -8   1   6          0.00         -0.07         0.37 o                         
  -7   1   6         71.10         74.78         2.82 o                         
  -6   1   6         37.79         37.68         1.39 o                         
  -5   1   6        420.62        428.33         6.98 o                         
  -4   1   6         18.76         16.09         0.70 o                         
  -3   1   6          0.00          0.26         0.19 o                         
  -2   1   6         41.60         54.28         0.85 o                         
  -1   1   6        176.84        182.07         2.04 o                         
   0   1   6          0.17          0.17         0.13 o                         
   1   1   6        114.73        102.15         1.16 o                         
   2   1   6          5.92          6.33         0.25 o                         
   3   1   6         72.23         72.35         0.88 o                         
   4   1   6         23.12         22.64         0.59 o                         
   5   1   6        368.72        360.00         5.07 o                         
   6   1   6        114.86        115.44         2.18 o                         
   7   1   6        161.98        149.87         2.89 o                         
   8   1   6          1.77          0.83         0.45 o                         
   9   1   6         25.03         28.00         1.71 o                         
  -8   2   6         40.78         28.45         2.10 o                         
  -7   2   6         47.43         51.31         2.77 o                         
  -6   2   6         24.03         22.05         1.05 o                         
  -5   2   6        176.22        183.20         3.59 o                         
  -4   2   6         42.93         47.51         1.47 o                         
  -3   2   6          5.07          5.60         0.37 o                         
  -2   2   6        136.22        158.11         1.88 o                         
  -1   2   6        617.49        648.17         6.67 o                         
   0   2   6         15.98         13.28         0.28 o                         
   1   2   6         73.25         75.31         1.06 o                         
   2   2   6        143.26        122.48         1.61 o                         
   3   2   6       1059.56       1025.69        11.96 o                         
   4   2   6        135.72        129.99         1.90 o                         
   5   2   6          0.23          0.62         0.25 o                         
   6   2   6         34.44         42.45         1.10 o                         
   7   2   6         23.00         15.16         0.68 o                         
   8   2   6         59.44         61.60         1.81 o                         
   9   2   6          1.64          3.82         0.62 o                         
  -7   3   6         70.10         45.48        17.12 o                         
  -6   3   6          7.30          5.82         0.61 o                         
  -5   3   6        295.64        310.58         5.61 o                         
  -4   3   6        176.47        162.59         3.81 o                         
  -3   3   6         26.74         22.28         0.81 o                         
  -2   3   6         22.79         23.74         0.56 o                         
  -1   3   6       2088.22       2074.21        21.27 o                         
   0   3   6         13.57         12.24         0.29 o                         
   1   3   6         43.94         45.17         0.59 o                         
   2   3   6         67.11         74.88         0.91 o                         
   3   3   6        231.43        227.48         2.44 o                         
   4   3   6        559.67        549.95         5.63 o                         
   5   3   6         88.85         91.95         1.72 o                         
   6   3   6          5.64          5.71         0.41 o                         
   7   3   6          0.21          0.60         0.30 o                         
   8   3   6         30.88         24.96         0.93 o                         
   9   3   6          9.77          7.04         0.68 o                         
  10   3   6          0.60          0.84         0.31 o                         
  -6   4   6          0.74          0.85         0.50 o                         
  -5   4   6          4.15          3.81         0.42 o                         
  -4   4   6        245.23        245.30         5.47 o                         
  -3   4   6          1.34          1.51         0.34 o                         
  -2   4   6        121.99        111.78         2.55 o                         
  -1   4   6        201.20        198.32         3.07 o                         
   0   4   6       2596.67       2484.94        33.31 o                         
   1   4   6        199.96        198.10         2.10 o                         
   2   4   6          5.86          3.36         0.17 o                         
   3   4   6        241.73        259.04         2.59 o                         
   4   4   6        790.19        802.05         8.32 o                         
   5   4   6        111.65        103.16         1.67 o                         
   6   4   6          2.00          1.15         0.27 o                         
   7   4   6        345.49        354.17         5.88 o                         
   8   4   6          0.18         -0.24         0.40 o                         
   9   4   6         43.73         41.81         1.78 o                         
  10   4   6          8.51          7.13         0.53 o                         
  -5   5   6        103.87         99.30         2.90 o                         
  -4   5   6         38.06         39.33         1.38 o                         
  -3   5   6          0.10          0.18         0.34 o                         
  -2   5   6         30.33         32.39         1.09 o                         
  -1   5   6        106.58        109.50         2.34 o                         
   0   5   6        214.89        206.83         3.36 o                         
   1   5   6         76.09         73.00         1.18 o                         
   2   5   6         58.78         61.35         1.12 o                         
   3   5   6         50.60         48.16         0.72 o                         
   4   5   6         58.82         57.45         0.96 o                         
   5   5   6         44.19         47.80         1.02 o                         
   6   5   6        153.70        152.82         2.37 o                         
   7   5   6        115.94        123.60         2.14 o                         
   8   5   6          1.41          1.97         0.39 o                         
   9   5   6          7.09          4.95         0.47 o                         
  10   5   6          0.46          0.10         0.27 o                         
  -5   6   6         25.19         20.59         0.91 o                         
  -4   6   6         29.77         28.65         1.16 o                         
  -3   6   6         35.57         32.34         1.12 o                         
  -2   6   6         19.52         17.56         1.10 o                         
  -1   6   6          0.90          0.95         0.39 o                         
   0   6   6         11.82         11.38         0.68 o                         
   1   6   6         19.02         17.61         0.65 o                         
   2   6   6        183.21        171.73         2.42 o                         
   3   6   6          0.57          0.50         0.21 o                         
   4   6   6          0.11          0.28         0.25 o                         
   5   6   6          4.89          5.46         0.36 o                         
   6   6   6          3.18          3.66         0.33 o                         
   7   6   6          0.43          0.11         0.29 o                         
   8   6   6        323.17        315.00         5.89 o                         
   9   6   6          9.71         12.83         0.71 o                         
  10   6   6          0.06          0.75         0.34 o                         
  -4   7   6          8.71          9.49         0.55 o                         
  -3   7   6          0.40          0.46         0.36 o                         
  -2   7   6          4.16          5.78         0.57 o                         
  -1   7   6          0.41          0.83         0.46 o                         
   0   7   6        494.24        493.95         8.57 o                         
   1   7   6        490.46        479.79         8.17 o                         
   2   7   6          9.06         10.43         0.56 o                         
   3   7   6          4.70          3.21         0.31 o                         
   4   7   6         27.20         26.88         0.80 o                         
   5   7   6         39.59         41.85         0.95 o                         
   6   7   6          2.90          3.67         0.35 o                         
   7   7   6        111.21        116.03         2.01 o                         
   8   7   6        523.31        542.69         7.35 o                         
   9   7   6         70.41         73.26         2.16 o                         
  10   7   6         22.25         15.72         0.74 o                         
  -3   8   6         68.00         64.24         2.26 o                         
  -2   8   6          0.04          0.43         0.33 o                         
  -1   8   6         25.00         25.38         1.20 o                         
   0   8   6          0.07         -0.09         0.48 o                         
   1   8   6         46.84         49.43         1.40 o                         
   2   8   6        221.24        219.07         3.78 o                         
   3   8   6        878.98        905.10        12.34 o                         
   4   8   6         15.12         13.82         0.62 o                         
   5   8   6         70.69         73.80         1.51 o                         
   6   8   6         11.24         11.54         0.54 o                         
   7   8   6         14.20         13.77         0.60 o                         
   8   8   6        346.31        362.10         5.12 o                         
   9   8   6         39.87         37.20         0.96 o                         
  10   8   6         24.69         27.65         1.34 o                         
  -2   9   6          3.47          3.37         0.37 o                         
  -1   9   6          1.46          1.55         0.44 o                         
   0   9   6         94.81        101.19         2.34 o                         
   1   9   6          0.00          0.20         0.38 o                         
   2   9   6         88.94         92.06         2.07 o                         
   3   9   6          0.86          0.94         0.32 o                         
   4   9   6        339.56        330.46         5.07 o                         
   5   9   6         13.50         12.05         0.58 o                         
   6   9   6          3.59          2.60         0.45 o                         
   7   9   6         14.54         13.58         0.82 o                         
   8   9   6         85.15         77.51         1.97 o                         
   9   9   6         32.48         31.73         0.88 o                         
  10   9   6         31.69         30.95         1.34 o                         
   0  10   6         24.97         26.07         1.14 o                         
   1  10   6          0.97          0.88         0.27 o                         
   2  10   6          0.01          0.26         0.27 o                         
   3  10   6         61.49         58.55         1.35 o                         
   4  10   6          3.60          2.46         0.34 o                         
   5  10   6        152.32        148.28         2.47 o                         
   6  10   6         10.60          9.38         0.50 o                         
   7  10   6          0.15          0.52         0.44 o                         
   8  10   6          8.02          7.89         0.66 o                         
   9  10   6         44.23         45.48         1.62 o                         
   2  11   6          5.29          6.05         0.43 o                         
   3  11   6          4.77          4.31         0.41 o                         
   4  11   6         53.42         52.89         1.27 o                         
   5  11   6         14.56         13.22         0.62 o                         
   6  11   6         14.48         14.71         0.76 o                         
   7  11   6          0.03          0.14         0.34 o                         
   8  11   6         59.02         64.20         2.87 o                         
  -6  -7   7         14.75         16.28         0.92 o                         
  -5  -7   7         23.34         20.86         1.11 o                         
  -4  -7   7        220.92        244.09         7.86 o                         
  -3  -7   7         38.35         33.95         2.90 o                         
  -2  -7   7          4.89          3.22         0.45 o                         
  -1  -7   7         25.91         28.05         2.11 o                         
  -7  -6   7        104.69        104.01         2.79 o                         
  -6  -6   7          1.89          2.70         0.38 o                         
  -5  -6   7         15.29         14.44         0.68 o                         
  -4  -6   7          0.00          0.41         0.33 o                         
  -3  -6   7          2.31          2.88         0.43 o                         
  -2  -6   7          3.19          1.77         0.39 o                         
  -1  -6   7          0.01          0.62         0.38 o                         
   0  -6   7         54.69         49.64         1.74 o                         
   1  -6   7          0.85          0.58         0.29 o                         
  -8  -5   7         74.32         68.84         1.77 o                         
  -7  -5   7         64.37         63.40         1.35 o                         
  -6  -5   7        127.80        122.20         2.42 o                         
  -5  -5   7        174.42        179.89         3.19 o                         
  -4  -5   7          5.00          4.23         0.44 o                         
  -3  -5   7         85.30         88.17         1.78 o                         
  -2  -5   7          0.07          0.31         0.31 o                         
  -1  -5   7        100.18         95.64         2.12 o                         
   0  -5   7          0.65          0.70         0.38 o                         
   1  -5   7        122.83        114.34         4.15 o                         
   2  -5   7         16.38         14.70         1.10 o                         
   3  -5   7          0.17          0.68         0.28 o                         
  -8  -4   7          3.56          3.22         0.26 o                         
  -7  -4   7         15.32         14.77         0.59 o                         
  -6  -4   7        236.38        231.09         4.27 o                         
  -5  -4   7         42.33         46.76         1.25 o                         
  -4  -4   7          0.30          0.34         0.30 o                         
  -3  -4   7        348.35        362.47         5.39 o                         
  -2  -4   7        566.96        577.02         7.50 o                         
  -1  -4   7         49.01         50.07         1.33 o                         
   0  -4   7         23.76         22.12         0.98 o                         
   1  -4   7         32.17         28.65         1.37 o                         
   2  -4   7         77.53         67.43         2.43 o                         
   3  -4   7          8.26          6.49         0.51 o                         
   4  -4   7          1.37          1.24         0.30 o                         
  -8  -3   7          5.25          4.72         0.42 o                         
  -7  -3   7          0.44          0.25         0.30 o                         
  -6  -3   7          9.48          7.99         0.55 o                         
  -5  -3   7         84.91         86.44         1.66 o                         
  -4  -3   7        171.95        181.98         2.65 o                         
  -3  -3   7        149.92        154.70         2.76 o                         
  -2  -3   7       1286.73       1302.82        16.84 o                         
  -1  -3   7        164.80        170.74         2.62 o                         
   0  -3   7         83.18         96.46         2.12 o                         
   1  -3   7        121.45        113.80         2.57 o                         
   2  -3   7        226.90        202.60         4.73 o                         
   3  -3   7         17.32         21.20         0.75 o                         
   4  -3   7         15.20         16.73         0.70 o                         
   5  -3   7          2.45          3.51         0.49 o                         
  -8  -2   7          8.51          9.16         0.62 o                         
  -7  -2   7          4.31          4.15         0.43 o                         
  -6  -2   7         13.39         12.69         0.60 o                         
  -5  -2   7         63.32         63.08         1.36 o                         
  -4  -2   7        400.96        393.17         5.23 o                         
  -3  -2   7          1.07          1.18         0.25 o                         
  -2  -2   7         62.73         55.63         1.14 o                         
  -1  -2   7        135.42        132.21         2.30 o                         
   0  -2   7          5.35          2.56         0.32 o                         
   1  -2   7         70.71         73.11         1.54 o                         
   2  -2   7         79.82         80.46         1.99 o                         
   3  -2   7        808.01        766.33        10.13 o                         
   4  -2   7         17.12         12.95         0.63 o                         
   5  -2   7          0.16          0.31         0.30 o                         
   6  -2   7         36.27         32.77         1.55 o                         
  -8  -1   7        161.45        174.42         3.24 o                         
  -7  -1   7         28.87         30.76         1.14 o                         
  -6  -1   7         83.85         90.43         2.09 o                         
  -5  -1   7         24.04         20.26         0.72 o                         
  -4  -1   7        363.22        352.32         4.75 o                         
  -3  -1   7          7.83          7.57         0.43 o                         
  -2  -1   7         21.20         27.22         0.63 o                         
  -1  -1   7         40.51         32.84         0.72 o                         
   0  -1   7        201.83        198.07         2.73 o                         
   1  -1   7          9.45          7.93         0.59 o                         
   2  -1   7          0.61          0.66         0.25 o                         
   3  -1   7        161.65        169.08         2.86 o                         
   4  -1   7         31.86         32.93         0.97 o                         
   5  -1   7          0.65          1.67         0.36 o                         
   6  -1   7         35.74         33.28         1.12 o                         
   7  -1   7          5.35          5.52         0.53 o                         
  -8   0   7         41.62         39.94         2.12 o                         
  -7   0   7        156.58        166.80         4.48 o                         
  -6   0   7         38.16         38.00         1.42 o                         
  -5   0   7         71.12         69.42         1.48 o                         
  -4   0   7        148.75        151.85         2.50 o                         
  -3   0   7         22.56         21.35         0.63 o                         
  -2   0   7        242.07        252.34         3.28 o                         
  -1   0   7         39.02         39.09         0.71 o                         
   0   0   7          1.15          0.06         0.16 o                         
   1   0   7         22.06         18.87         0.46 o                         
   2   0   7         52.22         59.60         1.21 o                         
   3   0   7          0.42          0.81         0.28 o                         
   4   0   7        300.63        301.86         4.02 o                         
   5   0   7         65.08         59.35         1.33 o                         
   6   0   7         30.62         25.23         0.89 o                         
   7   0   7          1.15          0.74         0.37 o                         
   8   0   7          7.12          3.93         0.83 o                         
  -8   1   7         28.24         27.09         1.54 o                         
  -7   1   7         69.66         71.93         1.92 o                         
  -6   1   7        100.24        102.30         4.18 o                         
  -5   1   7        225.43        227.00         5.43 o                         
  -4   1   7         45.89         44.78         1.22 o                         
  -3   1   7         12.69         13.49         0.58 o                         
  -2   1   7         24.67         24.67         0.76 o                         
  -1   1   7          2.78          3.85         0.23 o                         
   0   1   7        185.43        188.49         1.98 o                         
   1   1   7         30.13         30.04         0.57 o                         
   2   1   7         11.75         11.63         0.39 o                         
   3   1   7         76.54         78.68         1.58 o                         
   4   1   7        116.15        112.61         1.86 o                         
   5   1   7          0.23          0.29         0.29 o                         
   6   1   7         81.84         80.20         1.78 o                         
   7   1   7         15.44         11.81         0.68 o                         
   8   1   7          8.17          5.58         0.60 o                         
  -7   2   7          3.00          3.67         1.00 o                         
  -6   2   7          4.39          3.56         0.46 o                         
  -5   2   7        207.69        213.97         7.46 o                         
  -4   2   7         35.55         40.22         1.43 o                         
  -3   2   7         12.70         15.31         0.62 o                         
  -2   2   7         16.48         16.55         0.52 o                         
  -1   2   7        109.99        122.72         1.72 o                         
   0   2   7        521.45        502.35         6.26 o                         
   1   2   7        184.72        191.32         2.84 o                         
   2   2   7        199.10        209.53         2.57 o                         
   3   2   7        253.24        247.49         3.71 o                         
   4   2   7         47.51         39.19         0.93 o                         
   5   2   7         18.44         19.65         0.72 o                         
   6   2   7        694.25        717.12         9.92 o                         
   7   2   7         17.31          7.79         0.56 o                         
   8   2   7         30.12         30.91         1.11 o                         
   9   2   7          2.67          1.19         0.62 o                         
  -7   3   7          3.11          2.32         0.53 o                         
  -6   3   7          1.03          0.71         0.41 o                         
  -5   3   7         98.32        103.64         2.59 o                         
  -4   3   7        225.66        244.17         9.50 o                         
  -3   3   7        241.94        231.93         4.05 o                         
  -2   3   7         22.62         23.37         0.68 o                         
  -1   3   7        748.73        739.27         8.39 o                         
   0   3   7        602.52        585.97         4.60 o                         
   1   3   7        103.85        107.14         1.18 o                         
   2   3   7          0.26          0.39         0.15 o                         
   3   3   7         33.87         35.00         0.69 o                         
   4   3   7         33.89         30.20         0.84 o                         
   5   3   7        529.13        520.44         8.20 o                         
   6   3   7        173.68        175.93         2.81 o                         
   7   3   7        663.95        630.75         9.54 o                         
   8   3   7          1.43          1.20         0.36 o                         
   9   3   7         46.72         53.07         1.98 o                         
  -6   4   7         61.35         61.78         2.82 o                         
  -5   4   7          0.29         -0.12         0.37 o                         
  -4   4   7         23.43         22.58         1.28 o                         
  -3   4   7         72.95         72.05         1.94 o                         
  -2   4   7          0.77          1.06         0.32 o                         
  -1   4   7         14.17         14.39         0.57 o                         
   0   4   7        202.42        190.10         4.31 o                         
   1   4   7        342.66        342.19         3.57 o                         
   2   4   7         92.60         90.61         1.13 o                         
   3   4   7        165.87        175.00         2.11 o                         
   4   4   7        147.33        138.45         2.04 o                         
   5   4   7         32.64         38.97         0.96 o                         
   6   4   7        275.94        286.66         4.72 o                         
   7   4   7          0.48          0.13         0.33 o                         
   8   4   7         67.31         70.64         1.88 o                         
   9   4   7          8.85          8.53         0.54 o                         
  10   4   7         23.97         21.72         2.25 o                         
  -5   5   7         19.54         20.47         1.21 o                         
  -4   5   7          4.52          4.74         0.66 o                         
  -3   5   7         16.37         16.22         0.85 o                         
  -2   5   7          1.51          2.30         0.46 o                         
  -1   5   7        520.84        523.32         8.83 o                         
   0   5   7        231.17        236.81         4.06 o                         
   1   5   7        100.88         87.94         1.50 o                         
   2   5   7         51.11         39.26         0.78 o                         
   3   5   7          4.46          3.86         0.26 o                         
   4   5   7          1.97          1.04         0.22 o                         
   5   5   7         40.30         37.19         0.83 o                         
   6   5   7         78.40         75.17         1.49 o                         
   7   5   7        255.03        250.01         4.97 o                         
   8   5   7        149.06        139.38         2.79 o                         
   9   5   7         11.47          9.31         0.54 o                         
  10   5   7         10.03         10.54         0.62 o                         
  -5   6   7         39.22         32.59         2.08 o                         
  -4   6   7         10.98         10.30         0.76 o                         
  -3   6   7          2.05          1.90         0.42 o                         
  -2   6   7         42.62         45.73         1.55 o                         
  -1   6   7          0.10          0.52         0.44 o                         
   0   6   7       1082.31       1060.27        16.27 o                         
   1   6   7        106.86        106.23         2.17 o                         
   2   6   7          0.00          0.08         0.26 o                         
   3   6   7         13.89         10.87         0.51 o                         
   4   6   7        122.28        118.61         1.93 o                         
   5   6   7         24.78         22.93         0.70 o                         
   6   6   7         75.87         78.54         1.39 o                         
   7   6   7        552.81        589.10         7.73 o                         
   8   6   7         28.56         33.47         1.02 o                         
   9   6   7        143.31        147.21         2.62 o                         
  10   6   7         16.51         12.60         0.78 o                         
  -4   7   7         49.14         41.15         1.43 o                         
  -3   7   7          8.85          8.37         0.62 o                         
  -2   7   7          1.66          1.48         0.48 o                         
  -1   7   7        127.34        130.70         2.86 o                         
   0   7   7         86.24         86.42         2.03 o                         
   1   7   7          3.61          3.80         0.54 o                         
   2   7   7         14.92         14.78         0.62 o                         
   3   7   7        376.98        378.52         5.30 o                         
   4   7   7        259.58        252.87         3.44 o                         
   5   7   7         22.51         24.46         0.79 o                         
   6   7   7         51.53         61.49         1.19 o                         
   7   7   7        533.04        528.90         6.62 o                         
   8   7   7         31.16         31.36         0.92 o                         
   9   7   7        145.28        151.63         2.81 o                         
  10   7   7          9.79          8.86         0.54 o                         
  -3   8   7          0.16          0.19         0.29 o                         
  -2   8   7          0.87          0.56         0.36 o                         
  -1   8   7        117.90        129.86         3.98 o                         
   0   8   7         67.43         75.26         1.99 o                         
   1   8   7         23.10         20.80         1.25 o                         
   2   8   7        220.53        219.57         3.56 o                         
   3   8   7          5.56          6.51         0.49 o                         
   4   8   7        530.24        541.43         7.68 o                         
   5   8   7         11.87         13.85         0.58 o                         
   6   8   7         44.22         45.52         1.07 o                         
   7   8   7        161.08        176.39         3.00 o                         
   8   8   7        146.42        150.42         2.48 o                         
   9   8   7          1.22          0.47         0.28 o                         
  10   8   7         15.90         13.63         1.13 o                         
  -2   9   7          3.75          4.82         0.52 o                         
  -1   9   7         17.95         18.34         0.86 o                         
   0   9   7        104.28        103.72         2.42 o                         
   1   9   7         72.94         69.53         2.33 o                         
   2   9   7          7.56          7.59         0.65 o                         
   3   9   7         63.13         66.88         1.36 o                         
   4   9   7        106.42        104.01         1.86 o                         
   5   9   7        142.19        135.96         2.97 o                         
   6   9   7          2.25          2.68         0.40 o                         
   7   9   7         17.09         17.55         0.66 o                         
   8   9   7          3.70          4.16         0.37 o                         
   9   9   7         11.63         13.33         0.59 o                         
  10   9   7         11.97         10.26         1.29 o                         
   0  10   7         25.38         26.52         0.88 o                         
   1  10   7        153.83        153.65         5.04 o                         
   2  10   7          6.74          6.00         0.44 o                         
   3  10   7         65.83         68.09         1.69 o                         
   4  10   7        136.95        145.41         2.71 o                         
   5  10   7        240.82        235.07         3.52 o                         
   6  10   7         70.87         74.19         2.10 o                         
   7  10   7         59.39         59.34         1.94 o                         
   8  10   7        228.74        224.83         4.12 o                         
   9  10   7          4.78          5.02         0.48 o                         
   2  11   7         22.91         18.75         0.76 o                         
   3  11   7          7.57          8.10         0.48 o                         
   4  11   7          6.65          6.53         0.46 o                         
   5  11   7          2.45          1.96         0.31 o                         
   6  11   7        137.63        136.44         3.16 o                         
   7  11   7          2.15          1.97         0.41 o                         
   8  11   7         29.12         25.03         1.41 o                         
  -6  -6   8          2.18          2.35         0.36 o                         
  -5  -6   8          0.26          0.38         0.40 o                         
  -4  -6   8         46.72         49.05         1.87 o                         
  -3  -6   8         16.40         16.67         0.94 o                         
  -2  -6   8         22.18         19.77         1.21 o                         
  -1  -6   8         58.04         64.58         2.12 o                         
   0  -6   8         27.78         28.70         1.28 o                         
  -7  -5   8          0.83          0.33         0.30 o                         
  -6  -5   8         34.15         30.54         0.96 o                         
  -5  -5   8          0.84          1.36         0.34 o                         
  -4  -5   8          0.06         -0.11         0.26 o                         
  -3  -5   8        139.64        139.15         3.36 o                         
  -2  -5   8          7.45          7.36         0.55 o                         
  -1  -5   8          7.77          7.80         0.61 o                         
   0  -5   8         12.28         12.50         0.88 o                         
   1  -5   8          9.70         10.92         0.72 o                         
   2  -5   8          1.25          1.27         0.34 o                         
  -7  -4   8          8.93          7.31         0.42 o                         
  -6  -4   8         15.18         12.84         0.54 o                         
  -5  -4   8         29.89         32.67         1.12 o                         
  -4  -4   8          2.95          2.40         0.42 o                         
  -3  -4   8         49.33         48.69         1.29 o                         
  -2  -4   8         26.62         28.23         1.03 o                         
  -1  -4   8        136.58        131.92         2.68 o                         
   0  -4   8         49.33         43.52         1.38 o                         
   1  -4   8          7.61          6.08         0.59 o                         
   2  -4   8          2.70          3.75         0.41 o                         
   3  -4   8         55.83         62.93         1.98 o                         
  -8  -3   8          3.80          4.65         0.42 o                         
  -7  -3   8          0.20         -0.03         0.25 o                         
  -6  -3   8        107.07         96.21         2.17 o                         
  -5  -3   8        569.03        589.21         8.29 o                         
  -4  -3   8        131.80        136.25         2.38 o                         
  -3  -3   8         12.30         12.53         0.71 o                         
  -2  -3   8        281.06        292.81         5.07 o                         
  -1  -3   8        303.36        280.63         4.60 o                         
   0  -3   8        142.27        134.93         3.15 o                         
   1  -3   8         42.98         37.54         1.16 o                         
   2  -3   8         76.32         66.28         1.96 o                         
   3  -3   8          1.42          2.05         0.39 o                         
   4  -3   8          9.31         10.52         0.63 o                         
   5  -3   8          2.04          3.46         0.60 o                         
  -8  -2   8         69.50         67.00         1.52 o                         
  -7  -2   8          0.04          0.03         0.28 o                         
  -6  -2   8        135.37        137.34         2.23 o                         
  -5  -2   8         14.34         19.78         0.65 o                         
  -4  -2   8        177.49        175.81         2.58 o                         
  -3  -2   8        190.89        193.25         3.19 o                         
  -2  -2   8          2.56          2.77         0.44 o                         
  -1  -2   8         21.17         20.84         0.77 o                         
   0  -2   8         40.81         32.97         1.09 o                         
   1  -2   8          0.09          0.24         0.37 o                         
   2  -2   8          0.68         -0.15         0.35 o                         
   3  -2   8          1.74          1.26         0.39 o                         
   4  -2   8         64.80         59.96         2.10 o                         
   5  -2   8         10.83         14.06         1.06 o                         
   6  -2   8        127.82        118.10        15.07 o                         
  -8  -1   8        177.08        184.64         4.01 o                         
  -7  -1   8         98.69         92.53         2.30 o                         
  -6  -1   8         55.92         57.51         1.53 o                         
  -5  -1   8         77.35         72.50         1.59 o                         
  -4  -1   8        137.68        149.71         2.20 o                         
  -3  -1   8         36.12         35.39         0.88 o                         
  -2  -1   8          1.70          2.21         0.31 o                         
  -1  -1   8          7.65          6.47         0.42 o                         
   0  -1   8        155.85        144.26         2.50 o                         
   1  -1   8          6.33          5.85         0.52 o                         
   2  -1   8          0.51          0.25         0.44 o                         
   3  -1   8          7.03          4.82         0.48 o                         
   4  -1   8         14.52         12.56         0.69 o                         
   5  -1   8         39.27         35.70         1.46 o                         
   6  -1   8         30.36         33.93         1.40 o                         
  -8   0   8         52.11         52.58         2.32 o                         
  -7   0   8          9.48          8.59         0.80 o                         
  -6   0   8          2.55          3.06         0.49 o                         
  -5   0   8         22.95         22.63         0.90 o                         
  -4   0   8          3.62          4.58         0.45 o                         
  -3   0   8          0.04          0.46         0.25 o                         
  -2   0   8         41.35         48.37         1.08 o                         
  -1   0   8          0.01          0.73         0.23 o                         
   0   0   8          0.81          0.39         0.26 o                         
   1   0   8         39.19         36.43         0.89 o                         
   2   0   8          0.29          0.02         0.30 o                         
   3   0   8        134.84        145.70         2.89 o                         
   4   0   8        380.17        388.54         6.71 o                         
   5   0   8          1.33          2.84         0.38 o                         
   6   0   8          0.66          0.46         0.39 o                         
   7   0   8          7.12         11.47         0.99 o                         
  -7   1   8         10.20          8.80         0.87 o                         
  -6   1   8         59.21         54.27         1.87 o                         
  -5   1   8        122.27        125.59         3.41 o                         
  -4   1   8         84.14         88.91         1.92 o                         
  -3   1   8         93.89        102.07         2.07 o                         
  -2   1   8          1.77          2.93         0.32 o                         
  -1   1   8        716.40        720.39         8.97 o                         
   0   1   8         24.31         28.21         0.65 o                         
   1   1   8        246.55        227.74         3.19 o                         
   2   1   8          0.32          0.42         0.35 o                         
   3   1   8        178.97        176.96         2.95 o                         
   4   1   8        281.30        296.90         4.80 o                         
   5   1   8          6.87          5.93         0.48 o                         
   6   1   8         56.98         48.70         1.92 o                         
   7   1   8          3.18          1.32         0.34 o                         
   8   1   8          0.22          0.55         0.36 o                         
  -7   2   8          8.39          7.44         0.77 o                         
  -6   2   8         14.04         16.55         1.62 o                         
  -5   2   8          0.16          0.19         0.43 o                         
  -4   2   8        328.26        356.11         6.75 o                         
  -3   2   8         10.92         12.74         0.64 o                         
  -2   2   8        144.40        143.70         2.14 o                         
  -1   2   8        273.62        265.18         3.51 o                         
   0   2   8         66.86         65.39         1.08 o                         
   1   2   8        100.56        117.23         1.76 o                         
   2   2   8          0.01          0.13         0.21 o                         
   3   2   8          1.87          2.25         0.32 o                         
   4   2   8         12.78         13.86         0.58 o                         
   5   2   8        253.60        258.86         4.14 o                         
   6   2   8         51.83         51.54         1.34 o                         
   7   2   8         25.72         23.97         0.99 o                         
   8   2   8          0.00          0.02         0.31 o                         
  -7   3   8         67.08         67.38         2.70 o                         
  -6   3   8         24.57         20.68         2.23 o                         
  -5   3   8          1.31          0.98         1.10 o                         
  -4   3   8          1.74          1.71         0.48 o                         
  -3   3   8        163.80        165.67         4.51 o                         
  -2   3   8         63.96         60.19         1.40 o                         
  -1   3   8         15.89         16.06         0.61 o                         
   0   3   8        501.91        468.69         5.35 o                         
   1   3   8         98.26         80.14         1.15 o                         
   2   3   8          8.15          7.52         0.43 o                         
   3   3   8       1064.13       1053.88        13.41 o                         
   4   3   8        786.56        764.62        10.50 o                         
   5   3   8          2.24          2.92         0.41 o                         
   6   3   8          2.84          3.05         0.40 o                         
   7   3   8         17.99         19.72         0.81 o                         
   8   3   8         92.59        109.16         2.35 o                         
   9   3   8          8.87          8.50         1.41 o                         
  -6   4   8          0.31          0.40         0.38 o                         
  -5   4   8         90.40         88.05         2.53 o                         
  -4   4   8         10.59         11.45         0.99 o                         
  -3   4   8        303.33        323.45         6.35 o                         
  -2   4   8         18.42         17.26         0.94 o                         
  -1   4   8         17.64         14.36         0.65 o                         
   0   4   8          0.95          0.13         0.23 o                         
   1   4   8         78.43         78.12         1.50 o                         
   2   4   8          0.07          0.12         0.18 o                         
   3   4   8        434.09        416.53         5.68 o                         
   4   4   8         24.18         27.24         0.65 o                         
   5   4   8         33.48         30.31         0.98 o                         
   6   4   8        113.69        126.27         2.61 o                         
   7   4   8        176.82        174.95         3.15 o                         
   8   4   8        363.71        387.05         6.58 o                         
   9   4   8         14.15         16.05         0.82 o                         
  -5   5   8         62.88         61.20         2.26 o                         
  -4   5   8        139.29        133.68         4.36 o                         
  -3   5   8          0.41          0.35         0.43 o                         
  -2   5   8          2.63          1.90         0.41 o                         
  -1   5   8        187.24        189.87         3.49 o                         
   0   5   8         61.71         66.74         1.42 o                         
   1   5   8          6.43          6.29         0.40 o                         
   2   5   8         31.98         28.56         0.92 o                         
   3   5   8          5.10          3.27         0.33 o                         
   4   5   8        466.01        477.47         6.21 o                         
   5   5   8         64.48         69.69         1.35 o                         
   6   5   8          0.02          0.35         0.30 o                         
   7   5   8         35.80         35.72         1.05 o                         
   8   5   8         19.62         12.53         0.70 o                         
   9   5   8         37.50         43.08         1.05 o                         
  10   5   8          2.98          2.35         0.38 o                         
  -5   6   8          0.56          0.08         0.50 o                         
  -4   6   8         23.98         21.78         1.00 o                         
  -3   6   8         11.59         12.38         0.80 o                         
  -2   6   8        227.36        228.17         5.15 o                         
  -1   6   8          0.40          0.73         0.36 o                         
   0   6   8        551.42        561.31         9.52 o                         
   1   6   8          0.01          0.04         0.32 o                         
   2   6   8         49.85         50.50         1.15 o                         
   3   6   8          4.12          2.96         0.34 o                         
   4   6   8        363.91        368.84         5.77 o                         
   5   6   8         21.56         26.40         0.77 o                         
   6   6   8         12.51         11.11         0.51 o                         
   7   6   8         33.07         35.39         1.22 o                         
   8   6   8        102.93        106.05         2.05 o                         
   9   6   8          0.43          1.05         0.30 o                         
  10   6   8          1.38          1.02         0.34 o                         
  -4   7   8         10.89         10.28         0.75 o                         
  -3   7   8          7.06          5.73         0.55 o                         
  -2   7   8         19.88         22.26         1.01 o                         
  -1   7   8         25.40         25.51         1.07 o                         
   0   7   8        822.97        832.79        14.92 o                         
   1   7   8        349.84        362.99         6.58 o                         
   2   7   8        138.72        143.29         2.51 o                         
   3   7   8          0.42         -0.01         0.31 o                         
   4   7   8          0.33          0.67         0.30 o                         
   5   7   8         80.41         85.62         1.79 o                         
   6   7   8          9.32          7.16         0.46 o                         
   7   7   8        188.61        198.56         2.86 o                         
   8   7   8         34.62         33.36         1.03 o                         
   9   7   8          1.56          1.76         0.30 o                         
  10   7   8          3.31          2.53         0.36 o                         
  -3   8   8         30.88         28.47         1.28 o                         
  -2   8   8         10.95         11.76         0.76 o                         
  -1   8   8          3.81          3.20         0.57 o                         
   0   8   8         28.48         30.29         1.27 o                         
   1   8   8          1.21          1.32         0.47 o                         
   2   8   8          7.72          6.85         0.76 o                         
   3   8   8         13.82         15.05         0.67 o                         
   4   8   8         13.05         13.92         0.66 o                         
   5   8   8         32.02         27.71         0.84 o                         
   6   8   8         36.21         35.44         0.88 o                         
   7   8   8          0.45          0.09         0.27 o                         
   8   8   8         92.93         97.44         2.17 o                         
   9   8   8          4.90          4.78         0.44 o                         
  10   8   8         10.65          9.47         0.73 o                         
  -2   9   8          3.27          3.18         0.43 o                         
  -1   9   8         26.20         31.59         1.16 o                         
   0   9   8         64.92         69.22         1.65 o                         
   1   9   8        155.13        150.94         4.32 o                         
   2   9   8          0.16          0.28         0.38 o                         
   3   9   8         37.87         40.16         1.10 o                         
   4   9   8         22.10         21.38         0.82 o                         
   5   9   8         20.03         19.09         0.75 o                         
   6   9   8          3.12          2.28         0.34 o                         
   7   9   8        103.82        112.76         2.18 o                         
   8   9   8         74.72         67.09         1.50 o                         
   9   9   8          9.40         10.35         0.55 o                         
   0  10   8         11.72         11.80         0.49 o                         
   1  10   8         16.29         14.96         0.86 o                         
   2  10   8         30.77         31.35         1.01 o                         
   3  10   8          1.50          0.70         0.37 o                         
   4  10   8         16.75         12.69         0.59 o                         
   5  10   8          6.75          6.15         0.40 o                         
   6  10   8          1.02          1.36         0.34 o                         
   7  10   8         92.89         95.32         2.00 o                         
   8  10   8        152.69        161.80         3.49 o                         
   9  10   8         77.56         72.32         2.15 o                         
   2  11   8          5.68          7.69         0.45 o                         
   3  11   8         47.82         52.60         1.34 o                         
   4  11   8        171.92        157.49         3.97 o                         
   5  11   8        193.15        183.39         3.01 o                         
   6  11   8          9.18         10.25         0.53 o                         
   7  11   8         30.01         26.55         1.16 o                         
  -6  -5   9         35.69         33.18         1.47 o                         
  -5  -5   9          4.30          2.86         0.37 o                         
  -4  -5   9        118.64        136.89         4.51 o                         
  -3  -5   9        145.59        135.63         3.08 o                         
  -2  -5   9         57.65         54.99         1.87 o                         
  -1  -5   9         18.57         11.39         0.80 o                         
   0  -5   9          3.89          4.53         0.66 o                         
  -6  -4   9          0.10          0.03         0.30 o                         
  -5  -4   9         30.13         31.66         1.08 o                         
  -4  -4   9         34.34         32.08         1.11 o                         
  -3  -4   9         19.95         21.81         0.81 o                         
  -2  -4   9          3.47          1.97         0.43 o                         
  -1  -4   9         78.02         66.07         2.74 o                         
   0  -4   9          2.55          0.87         0.43 o                         
   1  -4   9         38.51         40.19         1.47 o                         
   2  -4   9         58.57         61.18         2.18 o                         
  -7  -3   9          0.27          0.14         0.28 o                         
  -6  -3   9          7.69          7.13         0.49 o                         
  -5  -3   9        187.80        198.17         3.90 o                         
  -4  -3   9          9.70          9.15         0.50 o                         
  -3  -3   9         34.74         35.28         1.06 o                         
  -2  -3   9         37.68         39.97         1.52 o                         
  -1  -3   9          1.33          2.28         0.38 o                         
   0  -3   9         55.73         54.63         1.86 o                         
   1  -3   9         11.15         11.57         0.74 o                         
   2  -3   9          9.30         10.38         0.66 o                         
   3  -3   9         59.33         58.96         2.19 o                         
   4  -3   9         11.71         10.68         0.83 o                         
  -7  -2   9         63.85         66.75         1.56 o                         
  -6  -2   9         64.72         63.48         1.52 o                         
  -5  -2   9        244.06        240.45         3.76 o                         
  -4  -2   9          3.39          2.04         0.32 o                         
  -3  -2   9        120.31        123.48         2.57 o                         
  -2  -2   9        225.20        228.02         3.81 o                         
  -1  -2   9          0.79          1.75         0.46 o                         
   0  -2   9         61.59         60.96         1.73 o                         
   1  -2   9          6.87          6.71         0.54 o                         
   2  -2   9         70.08         67.63         1.89 o                         
   3  -2   9         76.76         70.88         2.04 o                         
   4  -2   9          1.40          0.88         0.37 o                         
   5  -2   9         11.99          8.80         1.05 o                         
  -7  -1   9          2.15          2.45         0.40 o                         
  -6  -1   9          0.76          1.44         0.41 o                         
  -5  -1   9         32.06         28.74         1.11 o                         
  -4  -1   9         17.21         20.18         0.68 o                         
  -3  -1   9         28.66         23.83         0.72 o                         
  -2  -1   9        425.90        438.28         6.36 o                         
  -1  -1   9        355.52        351.55         5.22 o                         
   0  -1   9         36.27         37.99         1.05 o                         
   1  -1   9         88.56         86.80         2.04 o                         
   2  -1   9         18.33         14.71         0.87 o                         
   3  -1   9         91.34        110.00         2.55 o                         
   4  -1   9          4.27          5.01         0.55 o                         
   5  -1   9          0.07          0.04         0.35 o                         
   6  -1   9          0.08          0.96         0.31 o                         
  -7   0   9          1.97          3.47         0.50 o                         
  -6   0   9          0.00          0.25         0.34 o                         
  -5   0   9          1.74          2.11         0.37 o                         
  -4   0   9        350.35        364.57         5.70 o                         
  -3   0   9        108.39         94.95         1.80 o                         
  -2   0   9          2.25          2.29         0.30 o                         
  -1   0   9         95.12        107.39         1.89 o                         
   0   0   9         56.82         62.49         1.48 o                         
   1   0   9         56.30         55.57         1.34 o                         
   2   0   9         13.39         14.76         0.65 o                         
   3   0   9        532.31        516.95         8.15 o                         
   4   0   9          7.62          2.88         0.50 o                         
   5   0   9         57.19         52.39         1.40 o                         
   6   0   9         26.40         27.40         1.16 o                         
   7   0   9         14.18         15.78         1.05 o                         
  -7   1   9         23.04         24.40         0.89 o                         
  -6   1   9         21.53         29.68         1.45 o                         
  -5   1   9         40.41         39.56         1.13 o                         
  -4   1   9         51.67         55.27         1.50 o                         
  -3   1   9          1.63          0.49         0.33 o                         
  -2   1   9          7.19          7.99         0.45 o                         
  -1   1   9        144.73        144.37         2.47 o                         
   0   1   9        234.81        247.51         3.80 o                         
   1   1   9         71.33         73.23         1.73 o                         
   2   1   9        204.47        204.68         3.06 o                         
   3   1   9       1032.37       1050.71        13.61 o                         
   4   1   9        511.99        521.53         7.49 o                         
   5   1   9         95.06        100.62         2.20 o                         
   6   1   9         26.48         30.53         1.32 o                         
   7   1   9          6.76          6.34         0.64 o                         
  -7   2   9         91.30         94.50         5.59 o                         
  -6   2   9          3.06          4.71         0.59 o                         
  -5   2   9         43.89         49.95         1.57 o                         
  -4   2   9          2.95          3.56         0.55 o                         
  -3   2   9          7.86          9.54         0.66 o                         
  -2   2   9          0.12          0.37         0.26 o                         
  -1   2   9        241.68        263.10         3.85 o                         
   0   2   9          2.57          3.71         0.32 o                         
   1   2   9        393.92        383.41         5.61 o                         
   2   2   9         73.82         74.82         1.57 o                         
   3   2   9        343.24        329.92         4.72 o                         
   4   2   9        231.58        237.82         3.62 o                         
   5   2   9        173.18        167.67         3.28 o                         
   6   2   9         72.22         73.37         1.78 o                         
   7   2   9          5.25          3.93         0.44 o                         
   8   2   9         42.33         37.44         4.72 o                         
  -6   3   9         20.75         18.93         1.83 o                         
  -5   3   9         71.29         75.92         2.50 o                         
  -4   3   9         50.17         55.52         1.57 o                         
  -3   3   9        223.92        237.87         4.24 o                         
  -2   3   9         10.38          9.77         0.56 o                         
  -1   3   9          7.50          6.44         0.45 o                         
   0   3   9          6.32          5.79         0.36 o                         
   1   3   9        152.53        143.75         2.23 o                         
   2   3   9         67.86         65.90         1.67 o                         
   3   3   9         22.95         25.09         0.75 o                         
   4   3   9        199.28        206.37         3.23 o                         
   5   3   9         39.14         38.06         1.22 o                         
   6   3   9         67.65         75.91         1.72 o                         
   7   3   9         71.73         68.41         1.63 o                         
   8   3   9          0.83          1.10         0.32 o                         
  -6   4   9         20.01         18.94         1.58 o                         
  -5   4   9          1.67          1.39         0.53 o                         
  -4   4   9         54.23         68.96         2.75 o                         
  -3   4   9         37.21         38.57         1.71 o                         
  -2   4   9          3.71          4.14         0.54 o                         
  -1   4   9         18.05         17.32         0.75 o                         
   0   4   9        157.58        164.48         2.43 o                         
   1   4   9         22.24         21.29         0.71 o                         
   2   4   9          1.19          1.38         0.29 o                         
   3   4   9        195.65        200.49         3.27 o                         
   4   4   9         17.20         13.54         0.60 o                         
   5   4   9        223.89        214.06         3.52 o                         
   6   4   9         18.05         19.83         0.83 o                         
   7   4   9         31.07         36.17         1.06 o                         
   8   4   9         12.58          9.45         0.57 o                         
   9   4   9          2.82          6.29         0.67 o                         
  -5   5   9          6.50          5.85         0.60 o                         
  -4   5   9         47.27         48.31         4.02 o                         
  -3   5   9          0.10          0.10         0.52 o                         
  -2   5   9        152.65        149.32         5.71 o                         
  -1   5   9       1326.03       1346.09        20.01 o                         
   0   5   9         10.06         10.73         0.58 o                         
   1   5   9         85.26         93.94         1.74 o                         
   2   5   9         33.22         37.18         1.17 o                         
   3   5   9        112.00        114.97         2.05 o                         
   4   5   9        265.74        269.10         4.97 o                         
   5   5   9        218.10        232.85         3.66 o                         
   6   5   9        180.94        180.19         3.23 o                         
   7   5   9        356.00        344.82         5.21 o                         
   8   5   9         14.44         17.65         0.71 o                         
   9   5   9          9.58          9.26         0.53 o                         
  -4   6   9         12.77         11.94         1.04 o                         
  -3   6   9        228.05        247.11         6.08 o                         
  -2   6   9        147.99        142.41         6.87 o                         
  -1   6   9        330.62        332.64         6.33 o                         
   0   6   9        238.38        244.52         4.38 o                         
   1   6   9         30.17         31.85         1.15 o                         
   2   6   9        110.45        108.45         1.99 o                         
   3   6   9         11.60         10.09         0.62 o                         
   4   6   9          2.68          4.64         0.45 o                         
   5   6   9          0.33          0.46         0.29 o                         
   6   6   9         11.32         13.40         0.69 o                         
   7   6   9        140.13        158.56         2.64 o                         
   8   6   9        182.74        186.87         3.24 o                         
   9   6   9         64.76         70.32         1.60 o                         
  -3   7   9         66.56         66.06         2.19 o                         
  -2   7   9        141.12        145.09         6.37 o                         
  -1   7   9        340.91        341.85         6.66 o                         
   0   7   9         52.30         60.42         2.06 o                         
   1   7   9         17.29         18.09         0.79 o                         
   2   7   9        247.89        270.36         4.69 o                         
   3   7   9         18.37         21.58         0.81 o                         
   4   7   9          4.88          4.39         0.43 o                         
   5   7   9          0.72          0.59         0.34 o                         
   6   7   9         29.36         27.01         0.85 o                         
   7   7   9         26.63         23.12         0.89 o                         
   8   7   9         14.70         12.20         0.61 o                         
   9   7   9         87.37         92.06         1.93 o                         
  -2   8   9         40.28         41.22         1.50 o                         
  -1   8   9          8.39          8.02         0.67 o                         
   0   8   9         59.76         57.98         1.77 o                         
   1   8   9        105.88        115.50         2.89 o                         
   2   8   9         23.01         23.00         1.20 o                         
   3   8   9          0.13          0.24         0.28 o                         
   4   8   9         11.90         12.60         0.61 o                         
   5   8   9         52.60         54.62         1.22 o                         
   6   8   9          7.13          6.66         0.41 o                         
   7   8   9         33.46         40.44         1.05 o                         
   8   8   9         49.58         47.86         1.49 o                         
   9   8   9         51.72         54.62         1.43 o                         
  -1   9   9         36.00         40.22         1.93 o                         
   0   9   9          2.45          1.83         0.43 o                         
   1   9   9         65.30         74.03         1.88 o                         
   2   9   9          0.83          0.69         0.37 o                         
   3   9   9         80.25         84.03         1.90 o                         
   4   9   9        139.52        136.69         2.87 o                         
   5   9   9         18.06         14.87         0.66 o                         
   6   9   9          2.59          1.05         0.29 o                         
   7   9   9        528.99        517.25        10.47 o                         
   8   9   9         28.69         29.72         1.12 o                         
   9   9   9          1.83          1.82         0.29 o                         
   0  10   9         99.10         89.71         4.27 o                         
   1  10   9         36.19         34.90         0.93 o                         
   2  10   9         12.94         15.26         0.96 o                         
   3  10   9         28.69         24.24         1.23 o                         
   4  10   9        173.00        161.65         3.61 o                         
   5  10   9         44.66         42.32         1.61 o                         
   6  10   9          6.86          6.40         0.42 o                         
   7  10   9        142.22        140.81         2.96 o                         
   8  10   9        111.45        104.83         4.13 o                         
   3  11   9         22.10         20.69         0.79 o                         
   4  11   9         23.00         21.05         0.87 o                         
   5  11   9        111.82         98.74         2.23 o                         
   6  11   9         40.46         32.95         1.01 o                         
   7  11   9          0.14          0.14         0.32 o                         
  -5  -4  10         22.39         24.13         1.39 o                         
  -4  -4  10         81.53         88.73         2.77 o                         
  -3  -4  10         29.23         25.39         1.23 o                         
  -2  -4  10         28.59         23.55         1.31 o                         
  -1  -4  10         21.78         18.04         1.07 o                         
   0  -4  10          0.95          1.25         0.41 o                         
   1  -4  10         11.91         13.12         0.79 o                         
  -6  -3  10          2.95          4.49         0.47 o                         
  -5  -3  10          1.42          0.85         0.32 o                         
  -4  -3  10         10.37          9.60         0.57 o                         
  -3  -3  10          0.00          0.41         0.32 o                         
  -2  -3  10          9.87          8.80         0.63 o                         
  -1  -3  10         50.63         50.75         1.72 o                         
   0  -3  10          3.98          4.80         0.54 o                         
   1  -3  10          5.72          5.11         0.46 o                         
   2  -3  10         30.28         29.50         1.83 o                         
   3  -3  10         17.04         15.37         1.32 o                         
  -6  -2  10         11.45         15.99         1.02 o                         
  -5  -2  10          4.26          5.53         0.56 o                         
  -4  -2  10          3.37          2.23         0.32 o                         
  -3  -2  10        138.75        140.49         2.66 o                         
  -2  -2  10         92.58         91.84         2.38 o                         
  -1  -2  10          2.14          2.24         0.45 o                         
   0  -2  10         22.42         20.10         1.10 o                         
   1  -2  10         75.17         73.02         2.52 o                         
   2  -2  10         18.38         18.40         0.80 o                         
   3  -2  10        119.99        120.31         3.25 o                         
   4  -2  10          0.00          0.76         0.30 o                         
  -7  -1  10         38.00         42.35         1.59 o                         
  -6  -1  10          1.48          2.15         0.36 o                         
  -5  -1  10        205.79        213.79         5.15 o                         
  -4  -1  10          0.00          0.02         0.26 o                         
  -3  -1  10         82.89         83.85         2.15 o                         
  -2  -1  10         19.83         17.89         0.81 o                         
  -1  -1  10         31.52         29.59         1.03 o                         
   0  -1  10          1.86          2.38         0.37 o                         
   1  -1  10        149.18        149.12         2.82 o                         
   2  -1  10        232.25        224.26         4.09 o                         
   3  -1  10         44.01         44.43         1.26 o                         
   4  -1  10         60.21         60.57         2.99 o                         
   5  -1  10          2.42          3.39         0.47 o                         
  -7   0  10         34.45         35.96         2.03 o                         
  -6   0  10          2.82          2.51         0.41 o                         
  -5   0  10          0.06          0.18         0.29 o                         
  -4   0  10        663.57        692.11        10.73 o                         
  -3   0  10         57.68         65.06         1.45 o                         
  -2   0  10          0.09          0.37         0.29 o                         
  -1   0  10          1.43          1.59         0.37 o                         
   0   0  10        713.18        689.29        10.13 o                         
   1   0  10         39.18         37.23         1.14 o                         
   2   0  10        215.28        232.83         3.56 o                         
   3   0  10        108.66        102.18         2.13 o                         
   4   0  10         74.10         70.05         1.75 o                         
   5   0  10          8.64          5.93         0.57 o                         
   6   0  10         65.08         74.35         2.23 o                         
  -6   1  10          2.12          2.35         0.36 o                         
  -5   1  10         46.25         54.44         2.20 o                         
  -4   1  10          6.17          8.03         0.60 o                         
  -3   1  10         14.23         11.48         0.67 o                         
  -2   1  10         20.61         20.54         0.74 o                         
  -1   1  10          0.52          0.30         0.28 o                         
   0   1  10         68.89         63.27         1.64 o                         
   1   1  10         59.81         50.83         1.64 o                         
   2   1  10          8.27          7.50         0.49 o                         
   3   1  10          1.66          1.37         0.37 o                         
   4   1  10          7.48          7.38         0.51 o                         
   5   1  10          0.07          0.14         0.36 o                         
   6   1  10         74.99         72.23         3.09 o                         
   7   1  10         47.35         39.31         2.03 o                         
  -6   2  10          2.34          2.24         0.69 o                         
  -5   2  10          5.54          6.99         0.52 o                         
  -4   2  10         15.75         16.73         0.90 o                         
  -3   2  10          1.15          0.40         0.35 o                         
  -2   2  10          1.66          3.64         0.38 o                         
  -1   2  10         10.54         12.78         0.63 o                         
   0   2  10          0.03         -0.04         0.30 o                         
   1   2  10        174.88        171.65         2.93 o                         
   2   2  10        150.46        147.62         2.58 o                         
   3   2  10         90.90         94.22         1.88 o                         
   4   2  10          4.59          3.90         0.42 o                         
   5   2  10         35.27         38.33         1.11 o                         
   6   2  10         10.07          8.89         0.51 o                         
   7   2  10          0.69          0.23         0.31 o                         
  -6   3  10          7.55          7.94         0.89 o                         
  -5   3  10         14.17         16.23         1.34 o                         
  -4   3  10         36.22         37.86         1.30 o                         
  -3   3  10         13.12         12.04         0.73 o                         
  -2   3  10         33.45         28.48         1.02 o                         
  -1   3  10         27.55         24.90         0.87 o                         
   0   3  10         16.06         16.61         0.58 o                         
   1   3  10         87.57         87.87         1.78 o                         
   2   3  10         28.88         28.28         0.87 o                         
   3   3  10         92.74         95.84         2.01 o                         
   4   3  10         57.88         61.36         1.45 o                         
   5   3  10        202.40        202.58         3.21 o                         
   6   3  10         38.65         37.96         1.18 o                         
   7   3  10          1.00          1.50         0.30 o                         
   8   3  10          0.03          0.47         0.26 o                         
  -5   4  10          0.11          0.14         0.32 o                         
  -4   4  10        482.48        497.08        14.19 o                         
  -3   4  10          8.79          9.37         0.84 o                         
  -2   4  10         67.29         75.25         3.08 o                         
  -1   4  10         94.33         98.62         1.97 o                         
   0   4  10          4.50          3.64         0.44 o                         
   1   4  10         85.20         91.93         1.74 o                         
   2   4  10          3.83          3.77         0.38 o                         
   3   4  10          7.69          8.49         0.57 o                         
   4   4  10         31.96         34.38         1.16 o                         
   5   4  10         67.10         72.62         1.55 o                         
   6   4  10        207.32        223.09         3.80 o                         
   7   4  10         71.53         61.90         1.44 o                         
   8   4  10          0.85          0.68         0.29 o                         
  -5   5  10          0.20          0.20         0.65 o                         
  -4   5  10         13.51         14.98         1.30 o                         
  -3   5  10         67.20         70.66         2.16 o                         
  -2   5  10         15.56         17.67         1.18 o                         
  -1   5  10          3.46          3.58         0.47 o                         
   0   5  10        212.25        215.77         3.46 o                         
   1   5  10        126.46        130.32         2.26 o                         
   2   5  10          7.84          6.25         0.54 o                         
   3   5  10        412.17        429.59         6.32 o                         
   4   5  10        291.32        312.07         4.37 o                         
   5   5  10         53.96         61.91         1.68 o                         
   6   5  10         55.18         55.41         1.52 o                         
   7   5  10         28.21         27.67         0.85 o                         
   8   5  10         56.09         55.27         1.99 o                         
   9   5  10         64.18         74.81         2.42 o                         
  -4   6  10          0.00         -0.37         0.56 o                         
  -3   6  10         51.87         49.85         6.43 o                         
  -2   6  10        135.91        140.50         5.16 o                         
  -1   6  10          2.90          3.37         0.48 o                         
   0   6  10        137.51        143.41         2.87 o                         
   1   6  10          5.96          4.87         0.55 o                         
   2   6  10          0.03          0.20         0.29 o                         
   3   6  10         13.71         18.88         0.84 o                         
   4   6  10        251.89        261.69         4.37 o                         
   5   6  10         45.97         46.55         1.65 o                         
   6   6  10          8.49          7.65         0.51 o                         
   7   6  10         23.74         23.10         0.85 o                         
   8   6  10         34.07         40.79         1.12 o                         
   9   6  10         93.96         93.30         2.25 o                         
  -3   7  10         10.42         12.68         1.08 o                         
  -2   7  10         41.25         42.33         3.05 o                         
  -1   7  10         11.16         10.26         0.83 o                         
   0   7  10          0.04          0.62         0.36 o                         
   1   7  10         68.98         70.11         1.86 o                         
   2   7  10         22.74         24.54         1.44 o                         
   3   7  10         39.08         37.39         1.08 o                         
   4   7  10        103.32        106.07         2.20 o                         
   5   7  10          5.70          7.85         0.56 o                         
   6   7  10          1.25          0.96         0.31 o                         
   7   7  10          6.03          5.28         0.44 o                         
   8   7  10        134.30        128.85         2.86 o                         
   9   7  10         16.85         18.25         0.73 o                         
  -2   8  10          0.67          0.40         0.40 o                         
  -1   8  10          3.24          2.82         0.43 o                         
   0   8  10        196.65        179.72         4.48 o                         
   1   8  10          9.44         11.30         0.77 o                         
   2   8  10         61.78         64.19         2.08 o                         
   3   8  10          0.10          0.12         0.32 o                         
   4   8  10        246.04        247.66         4.43 o                         
   5   8  10          5.92          4.65         0.43 o                         
   6   8  10        202.33        202.01         3.46 o                         
   7   8  10         16.48         17.14         0.69 o                         
   8   8  10         12.52         10.96         0.65 o                         
   9   8  10          4.97          2.58         0.33 o                         
  -1   9  10         49.37         42.39         1.66 o                         
   0   9  10         51.13         45.96         1.50 o                         
   1   9  10         54.87         53.65         1.44 o                         
   2   9  10         83.08         83.99         2.18 o                         
   3   9  10          5.44          5.21         0.54 o                         
   4   9  10         11.50         12.71         0.78 o                         
   5   9  10         11.90         14.24         0.63 o                         
   6   9  10          3.36          4.13         0.35 o                         
   7   9  10        275.25        273.42         8.78 o                         
   8   9  10          3.71          4.47         0.45 o                         
   1  10  10         39.46         37.23         0.95 o                         
   2  10  10          2.87          2.68         0.36 o                         
   3  10  10         61.58         65.49         1.83 o                         
   4  10  10          3.44          1.97         0.36 o                         
   5  10  10         11.86         11.44         0.51 o                         
   6  10  10         19.85         14.23         0.57 o                         
   7  10  10         10.85         10.99         0.62 o                         
   8  10  10         47.72         42.63         1.46 o                         
   4  11  10         76.92         79.81         2.25 o                         
   5  11  10          9.15          8.23         0.61 o                         
   6  11  10         21.93         21.42         1.33 o                         
  -4  -3  11         35.93         42.60         1.71 o                         
  -3  -3  11         69.82         74.90         2.47 o                         
  -2  -3  11         12.50         11.07         0.63 o                         
  -1  -3  11          0.92          0.28         0.36 o                         
   0  -3  11         12.82         14.21         0.77 o                         
   1  -3  11          2.05          0.81         0.30 o                         
  -5  -2  11        153.96        154.96         3.81 o                         
  -4  -2  11         15.01         13.74         0.87 o                         
  -3  -2  11        117.80        133.08         2.90 o                         
  -2  -2  11         93.50         99.00         2.59 o                         
  -1  -2  11        372.21        372.18        14.42 o                         
   0  -2  11          4.32          3.05         0.48 o                         
   1  -2  11          0.87          1.85         0.40 o                         
   2  -2  11         30.07         32.69         1.56 o                         
   3  -2  11          0.13          1.21         0.38 o                         
  -6  -1  11         14.58         16.83         0.93 o                         
  -5  -1  11        234.63        244.49         8.92 o                         
  -4  -1  11         33.84         30.29         1.76 o                         
  -3  -1  11          5.84          7.69         0.49 o                         
  -2  -1  11          0.20          0.42         0.33 o                         
  -1  -1  11         19.63         19.01         1.05 o                         
   0  -1  11         29.03         24.44         0.96 o                         
   1  -1  11         48.67         48.66         1.26 o                         
   2  -1  11         34.35         30.37         1.30 o                         
   3  -1  11        111.49        118.22         3.10 o                         
   4  -1  11         21.99         23.24         1.97 o                         
  -6   0  11          1.73          0.59         0.30 o                         
  -5   0  11        212.15        217.81         6.19 o                         
  -4   0  11          0.54          1.90         0.34 o                         
  -3   0  11         70.94         65.52         2.18 o                         
  -2   0  11          0.02         -0.01         0.33 o                         
  -1   0  11         10.86         11.88         0.87 o                         
   0   0  11        131.62        133.18         3.05 o                         
   1   0  11        258.24        277.18         4.43 o                         
   2   0  11          0.51          0.29         0.36 o                         
   3   0  11          0.01          0.37         0.30 o                         
   4   0  11          4.20          2.11         0.33 o                         
   5   0  11         10.82         10.22         0.73 o                         
  -6   1  11         13.39         11.80         0.90 o                         
  -5   1  11         63.96         65.28         1.88 o                         
  -4   1  11         59.93         58.01         1.50 o                         
  -3   1  11          7.39          4.71         0.43 o                         
  -2   1  11         56.66         55.49         1.41 o                         
  -1   1  11        101.76        108.02         2.66 o                         
   0   1  11          0.03          0.30         0.37 o                         
   1   1  11          0.26          0.50         0.33 o                         
   2   1  11        119.66        119.00         2.47 o                         
   3   1  11         17.50         18.40         0.76 o                         
   4   1  11         46.96         40.29         1.19 o                         
   5   1  11          0.42          0.58         0.29 o                         
   6   1  11          0.09          0.18         0.30 o                         
  -5   2  11        202.69        205.25         4.81 o                         
  -4   2  11         60.73         60.19         1.86 o                         
  -3   2  11         13.97         10.68         0.79 o                         
  -2   2  11          7.69          7.47         0.52 o                         
  -1   2  11          0.06          0.22         0.30 o                         
   0   2  11         83.94         93.21         2.01 o                         
   1   2  11         10.65         10.56         0.68 o                         
   2   2  11        162.80        167.15         3.22 o                         
   3   2  11        505.79        516.08         7.79 o                         
   4   2  11         47.94         56.27         1.93 o                         
   5   2  11         29.42         23.94         0.79 o                         
   6   2  11         14.68         15.26         0.89 o                         
   7   2  11         79.84         89.27        15.26 o                         
  -5   3  11         41.57         35.97         2.47 o                         
  -4   3  11         87.19         95.50         2.59 o                         
  -3   3  11          7.53          6.27         0.58 o                         
  -2   3  11         69.05         70.19         1.60 o                         
  -1   3  11        150.94        152.56         2.64 o                         
   0   3  11         76.09         86.19         2.12 o                         
   1   3  11        328.56        345.08         5.20 o                         
   2   3  11         60.06         60.56         1.37 o                         
   3   3  11        681.28        703.90        12.80 o                         
   4   3  11        189.64        196.34         3.95 o                         
   5   3  11        246.85        249.72         3.73 o                         
   6   3  11         14.95         15.27         0.62 o                         
   7   3  11          0.09          0.22         0.25 o                         
  -5   4  11         30.04         29.55         2.91 o                         
  -4   4  11          0.82          1.08         0.42 o                         
  -3   4  11         76.10         83.31         2.71 o                         
  -2   4  11         15.03         16.40         0.95 o                         
  -1   4  11        115.58        124.57         2.76 o                         
   0   4  11          9.75         11.43         0.70 o                         
   1   4  11        100.34        105.18         2.28 o                         
   2   4  11        109.89        116.85         1.92 o                         
   3   4  11        121.80        129.48         2.83 o                         
   4   4  11         87.11         89.63         1.76 o                         
   5   4  11        220.38        223.84         4.25 o                         
   6   4  11         82.53         86.27         2.30 o                         
   7   4  11          0.70          1.53         0.31 o                         
   8   4  11         21.03         23.97         1.06 o                         
  -4   5  11          0.52          0.24         0.45 o                         
  -3   5  11        171.00        166.02         4.76 o                         
  -2   5  11         61.50         63.52         3.06 o                         
  -1   5  11          0.33          0.17         0.35 o                         
   0   5  11         99.62        102.61         2.21 o                         
   1   5  11         42.59         44.36         1.45 o                         
   2   5  11        257.19        271.37         4.38 o                         
   3   5  11          0.19          0.49         0.34 o                         
   4   5  11         65.93         64.96         1.41 o                         
   5   5  11          2.29          2.68         0.43 o                         
   6   5  11         21.97         23.14         0.89 o                         
   7   5  11          5.78          5.31         0.42 o                         
   8   5  11          3.73          3.30         0.31 o                         
  -3   6  11          8.50          9.92         0.91 o                         
  -2   6  11         24.34         26.72         1.27 o                         
  -1   6  11          4.63          5.71         0.58 o                         
   0   6  11          2.83          2.58         0.55 o                         
   1   6  11         35.83         33.98         1.16 o                         
   2   6  11          0.74          0.76         0.33 o                         
   3   6  11        186.02        176.44         7.67 o                         
   4   6  11         53.41         53.17         2.46 o                         
   5   6  11          1.69          1.84         0.41 o                         
   6   6  11         12.95         16.51         0.76 o                         
   7   6  11          6.10          5.88         0.45 o                         
   8   6  11         36.03         31.31         1.18 o                         
  -2   7  11         11.95         10.06         0.76 o                         
  -1   7  11        238.82        226.87         7.60 o                         
   0   7  11         22.20         23.92         0.90 o                         
   1   7  11         40.57         44.18         1.35 o                         
   2   7  11          8.09          9.92         0.95 o                         
   3   7  11         37.33         33.46         1.04 o                         
   4   7  11         50.96         56.51         1.36 o                         
   5   7  11         44.72         43.99         2.42 o                         
   6   7  11         42.57         44.41         1.22 o                         
   7   7  11         33.22         31.11         1.09 o                         
   8   7  11          0.11          0.11         0.30 o                         
  -1   8  11         34.11         31.53         1.86 o                         
   0   8  11        258.37        247.02         5.99 o                         
   1   8  11          0.53          0.66         0.40 o                         
   2   8  11         64.54         63.27         1.65 o                         
   3   8  11         10.69         10.93         0.60 o                         
   4   8  11         19.78         21.60         0.82 o                         
   5   8  11         58.86         49.67         1.18 o                         
   6   8  11          4.83          4.63         0.45 o                         
   7   8  11         14.94         13.55         0.67 o                         
   8   8  11         20.17         18.15         0.90 o                         
   0   9  11         91.56         88.50         2.73 o                         
   1   9  11         27.75         16.99         0.65 o                         
   2   9  11         13.82         12.75         0.67 o                         
   3   9  11         28.76         24.64         1.01 o                         
   4   9  11          0.19          0.32         0.38 o                         
   5   9  11         38.26         38.28         1.22 o                         
   6   9  11         60.55         53.19         2.10 o                         
   7   9  11          1.64          2.34         0.35 o                         
   8   9  11         82.84         90.01         5.11 o                         
   2  10  11         29.15         27.14         1.50 o                         
   3  10  11          7.01          6.50         0.50 o                         
   4  10  11         27.75         30.29         0.94 o                         
   5  10  11          8.95          8.51         0.44 o                         
   6  10  11          0.52          0.10         0.26 o                         
   7  10  11         12.11          8.29         0.55 o                         
  -3  -2  12          0.22          0.13         0.41 o                         
  -2  -2  12          4.72          3.45         0.40 o                         
  -1  -2  12         13.22         10.88         0.82 o                         
   0  -2  12          4.56          2.21         0.42 o                         
   1  -2  12          2.06          1.57         0.41 o                         
  -4  -1  12         34.66         36.72         1.87 o                         
  -3  -1  12          0.07          0.21         0.28 o                         
  -2  -1  12         33.43         38.90         1.24 o                         
  -1  -1  12        127.43        128.46         3.13 o                         
   0  -1  12         79.69         80.66         2.95 o                         
   1  -1  12         43.52         42.60         2.16 o                         
   2  -1  12          1.79          1.16         0.31 o                         
   3  -1  12         13.74         12.29         0.94 o                         
  -5   0  12         36.43         30.61         1.28 o                         
  -4   0  12          4.45          2.45         0.33 o                         
  -3   0  12         31.46         29.81         1.31 o                         
  -2   0  12         73.21         66.17         2.21 o                         
  -1   0  12         35.48         37.80         1.44 o                         
   0   0  12         35.41         34.53         1.13 o                         
   1   0  12         10.76         11.29         0.57 o                         
   2   0  12          1.33          1.16         0.32 o                         
   3   0  12          4.90          5.52         0.45 o                         
   4   0  12         13.15          9.06         0.84 o                         
  -5   1  12         67.04         65.12         3.63 o                         
  -4   1  12         14.47         10.86         0.74 o                         
  -3   1  12         17.66         16.81         1.17 o                         
  -2   1  12         38.53         39.22         1.39 o                         
  -1   1  12         15.52         14.20         0.82 o                         
   0   1  12          0.27         -0.29         0.36 o                         
   1   1  12         73.28         76.76         1.77 o                         
   2   1  12        356.92        373.00         6.38 o                         
   3   1  12         12.92         14.17         0.67 o                         
   4   1  12         91.80         88.89         4.69 o                         
   5   1  12          1.08          0.35         0.28 o                         
  -5   2  12         12.70          9.27         1.21 o                         
  -4   2  12        157.54        153.09         3.86 o                         
  -3   2  12          8.51          6.22         0.52 o                         
  -2   2  12         19.01         23.34         0.97 o                         
  -1   2  12         12.44         13.22         0.79 o                         
   0   2  12         98.11         99.88         2.17 o                         
   1   2  12        330.46        343.06         5.16 o                         
   2   2  12        114.72        122.02         2.68 o                         
   3   2  12         46.09         46.34         1.28 o                         
   4   2  12         24.59         23.90         0.83 o                         
   5   2  12          3.78          3.58         0.37 o                         
   6   2  12          0.54          0.51         0.36 o                         
  -4   3  12          7.30          6.97         0.69 o                         
  -3   3  12        124.63        115.73         3.21 o                         
  -2   3  12         19.72         16.25         0.91 o                         
  -1   3  12          2.50          2.49         0.44 o                         
   0   3  12         10.54         12.36         0.67 o                         
   1   3  12        144.34        145.65         2.88 o                         
   2   3  12         46.51         50.24         1.19 o                         
   3   3  12        223.44        237.24         4.12 o                         
   4   3  12        286.03        298.06         5.03 o                         
   5   3  12          4.11          4.97         0.43 o                         
   6   3  12         11.02         13.16         0.64 o                         
  -4   4  12         14.60         11.27         0.84 o                         
  -3   4  12         35.22         39.00         1.52 o                         
  -2   4  12          0.88          1.04         0.53 o                         
  -1   4  12         52.32         51.75         1.58 o                         
   0   4  12          0.18          0.12         0.37 o                         
   1   4  12          0.15          0.49         0.39 o                         
   2   4  12         95.74        107.24         2.17 o                         
   3   4  12         94.47         96.82         2.06 o                         
   4   4  12          3.94          4.24         0.37 o                         
   5   4  12        100.53        112.26         2.33 o                         
   6   4  12          9.53          8.44         0.51 o                         
   7   4  12         31.79         35.17         1.70 o                         
  -3   5  12         33.42         35.01         1.55 o                         
  -2   5  12         79.16         82.87         4.83 o                         
  -1   5  12         25.79         26.98         1.78 o                         
   0   5  12          1.02          0.81         0.37 o                         
   1   5  12         23.79         22.28         1.06 o                         
   2   5  12         42.79         43.86         1.22 o                         
   3   5  12         91.81         94.54         1.96 o                         
   4   5  12          1.79          1.55         0.41 o                         
   5   5  12         81.75         83.88         2.21 o                         
   6   5  12         31.55         31.48         1.02 o                         
   7   5  12         44.95         41.79         1.12 o                         
  -3   6  12          2.76          1.95         0.54 o                         
  -2   6  12         10.83          4.41         1.16 o                         
  -1   6  12          2.10          0.42         0.52 o                         
   0   6  12         14.65         16.80         0.97 o                         
   1   6  12         36.87         34.18         1.09 o                         
   2   6  12          2.71          1.66         0.38 o                         
   3   6  12         75.06         80.90         1.80 o                         
   4   6  12          3.90          5.16         0.50 o                         
   5   6  12          1.35          1.76         0.42 o                         
   6   6  12          6.46          6.71         0.56 o                         
   7   6  12         20.99         17.57         0.92 o                         
  -2   7  12         33.30         37.69         2.61 o                         
  -1   7  12         66.45         60.52         4.64 o                         
   0   7  12         23.74         24.20         1.09 o                         
   1   7  12         14.07         14.02         0.70 o                         
   2   7  12          3.66          2.65         0.43 o                         
   3   7  12        218.55        204.84         4.65 o                         
   4   7  12         31.42         28.78         1.43 o                         
   5   7  12          1.79          2.43         0.39 o                         
   6   7  12          0.50          0.49         0.31 o                         
   7   7  12        235.89        250.66         5.80 o                         
  -1   8  12         78.13         72.11         2.86 o                         
   0   8  12         46.30         38.68         1.97 o                         
   1   8  12         13.61         14.34         0.95 o                         
   2   8  12          0.09          0.63         0.30 o                         
   3   8  12         35.64         30.31         0.95 o                         
   4   8  12         47.69         49.91         2.16 o                         
   5   8  12         52.83         47.93         1.49 o                         
   6   8  12         49.89         53.98         1.62 o                         
   7   8  12         12.49         10.85         0.47 o                         
   1   9  12          9.68         10.51         0.73 o                         
   2   9  12          6.02          4.11         0.39 o                         
   3   9  12          1.41          0.87         0.37 o                         
   4   9  12          2.69          0.93         0.28 o                         
   5   9  12         29.07         22.87         1.54 o                         
   6   9  12         60.44         62.18         1.52 o                         
   7   9  12         17.83         18.89         0.92 o                         
   3  10  12         10.76          8.99         0.69 o                         
   4  10  12         59.55         51.81         2.29 o                         
   5  10  12          4.02          2.81         0.41 o                         
  -2  -1  13          5.56          4.69         0.51 o                         
  -1  -1  13         91.02         87.55         2.13 o                         
   0  -1  13          0.02         -0.01         0.31 o                         
  -3   0  13        148.81        160.62         7.77 o                         
  -2   0  13         91.13         92.93         2.28 o                         
  -1   0  13        142.80        140.64         3.22 o                         
   0   0  13         35.06         37.00         1.26 o                         
   1   0  13          6.07          3.74         0.44 o                         
   2   0  13         19.75         14.43         0.65 o                         
  -3   1  13          4.29          4.03         0.47 o                         
  -2   1  13          1.44          1.91         0.38 o                         
  -1   1  13          0.66          0.62         0.34 o                         
   0   1  13          3.61          2.78         0.41 o                         
   1   1  13        104.06        104.78         3.55 o                         
   2   1  13         38.62         32.80         0.95 o                         
   3   1  13          0.79          0.64         0.25 o                         
  -3   2  13         41.68         34.59         1.44 o                         
  -2   2  13          0.58          1.02         0.40 o                         
  -1   2  13          4.12          3.47         0.50 o                         
   0   2  13          3.29          3.18         0.39 o                         
   1   2  13        210.20        223.49         4.15 o                         
   2   2  13        178.30        181.24         3.23 o                         
   3   2  13         73.49         72.78         1.59 o                         
   4   2  13          1.46          1.07         0.31 o                         
  -3   3  13         26.81         22.31         1.06 o                         
  -2   3  13         54.34         56.72         2.21 o                         
  -1   3  13         54.06         62.56         2.86 o                         
   0   3  13         17.30         16.28         0.76 o                         
   1   3  13         14.03         14.80         0.65 o                         
   2   3  13          0.08          0.43         0.27 o                         
   3   3  13          0.11          0.28         0.32 o                         
   4   3  13          0.91          0.70         0.27 o                         
   5   3  13          2.50          3.52         0.40 o                         
  -3   4  13         10.57          7.73         0.82 o                         
  -2   4  13         50.43         54.51         1.76 o                         
  -1   4  13          9.03         12.38         1.00 o                         
   0   4  13          8.03          8.26         0.59 o                         
   1   4  13          0.28          0.20         0.38 o                         
   2   4  13         47.04         50.52         1.56 o                         
   3   4  13        146.94        148.89         3.12 o                         
   4   4  13         47.52         50.06         1.35 o                         
   5   4  13          0.34          0.56         0.31 o                         
   6   4  13          3.50          4.84         0.44 o                         
  -1   5  13          0.40          0.06         0.29 o                         
   0   5  13          0.07          0.17         0.31 o                         
   1   5  13        129.70        134.47         2.67 o                         
   2   5  13        140.07        145.76         3.03 o                         
   3   5  13          0.30          0.31         0.31 o                         
   4   5  13        186.81        189.93         4.77 o                         
   5   5  13          0.95          0.57         0.23 o                         
   6   5  13          2.10          2.40         0.31 o                         
  -1   6  13        105.83         92.55         7.59 o                         
   0   6  13          0.27          0.20         0.34 o                         
   1   6  13          0.13          0.19         0.36 o                         
   2   6  13          0.46          1.14         0.30 o                         
   3   6  13          6.34          5.62         0.49 o                         
   4   6  13          1.70          1.59         0.36 o                         
   5   6  13          0.27          1.01         0.31 o                         
   6   6  13         80.30         82.26         1.86 o                         
  -1   7  13          8.24          5.24         1.01 o                         
   0   7  13         49.74         41.08         2.85 o                         
   1   7  13          0.21          0.20         0.39 o                         
   2   7  13         22.72         20.57         0.97 o                         
   3   7  13          7.87          6.02         0.59 o                         
   4   7  13         17.52         17.14         0.70 o                         
   5   7  13         28.90         28.75         0.84 o                         
   6   7  13          0.45          0.53         0.24 o                         
   1   8  13         16.40         14.20         0.79 o                         
   2   8  13          0.71          0.70         0.27 o                         
   3   8  13         12.35          9.23         0.63 o                         
   4   8  13         17.71         11.54         0.60 o                         
   5   8  13          0.00         -0.05         0.30 o                         
   6   8  13         40.80         43.22         1.34 o                         
   3   9  13          0.24          0.08         0.37 o                         
   4   9  13         14.02         12.13         0.74 o                         
   5   9  13          1.42          0.66         0.35 o                         
  -1   1  14        178.19        170.11        12.17 o                         
   0   1  14          0.24          0.05         0.30 o                         
   1   1  14         13.22         11.17         0.79 o                         
  -1   2  14         17.83         16.42         1.45 o                         
   0   2  14         11.30         12.15         0.60 o                         
   1   2  14          0.17          0.35         0.33 o                         
   2   2  14          1.44          2.34         0.32 o                         
  -2   3  14         16.56         13.51         1.32 o                         
  -1   3  14         51.51         52.81         1.97 o                         
   0   3  14          0.05          0.25         0.25 o                         
   1   3  14         35.57         32.51         1.16 o                         
   2   3  14         21.21         21.23         0.71 o                         
   3   3  14          1.10          0.95         0.39 o                         
  -1   4  14          0.12          0.07         0.35 o                         
   0   4  14          8.49          9.94         1.02 o                         
   1   4  14         11.36         10.68         0.55 o                         
   2   4  14          0.89          1.22         0.31 o                         
   3   4  14        176.90        175.73         3.17 o                         
   4   4  14          0.32          0.49         0.37 o                         
  -1   5  14          0.44          0.34         0.45 o                         
   0   5  14         72.24         71.56         3.56 o                         
   1   5  14          1.98          1.55         0.36 o                         
   2   5  14        305.09        303.65         5.24 o                         
   3   5  14         66.67         70.20         2.32 o                         
   4   5  14         68.86         64.69         1.77 o                         
   5   5  14          2.94          2.96         0.43 o                         
   0   6  14          1.85          0.94         0.49 o                         
   1   6  14          1.90          2.12         0.39 o                         
   2   6  14         32.47         31.95         1.20 o                         
   3   6  14        267.04        278.37         6.97 o                         
   4   6  14          0.48          0.43         0.32 o                         
   5   6  14        143.07        156.60         4.46 o                         
   2   7  14          3.13          1.78         0.58 o                         
   3   7  14        144.98        140.58         5.03 o                         
   4   7  14        167.95        153.92         3.71 o                         
                                                                                
