# Supplementary material for: Different packing motifs mediated by weak inter­actions and polymorphism in the crystal structures of five 2-(benzyl­idene)benzosuberone derivatives
Source: Acta Crystallogr E Crystallogr Commun. 2019 Oct 29;75(Pt 11):1741–7. doi: 10.1107/S2056989019014245 (PMC6829743; doi:10.1107/S2056989019014245)
Supplement: Supplementary file 5 [file e-75-01741-IVsup5.hkl]

data_IV                                                                         
_shelx_title ' 2017ncs0892s_a.res in P2(1)/n'                                   
_shelx_refln_list_code          4                                               
_shelx_F_calc_maximum      110.82                                               
_exptl_crystal_F_000       592.00                                               
_reflns_d_resolution_high  0.8301                                               
                                                                                
loop_                                                                           
 _space_group_symop_operation_xyz                                               
 'x, y, z'                                                                      
 '-x+1/2, y+1/2, -z+1/2'                                                        
 '-x, -y, -z'                                                                   
 'x-1/2, -y-1/2, z-1/2'                                                         
                                                                                
_cell_length_a    10.6273                                                       
_cell_length_b    11.6191                                                       
_cell_length_c    12.1114                                                       
_cell_angle_alpha  90.000                                                       
_cell_angle_beta  108.777                                                       
_cell_angle_gamma  90.000                                                       
                                                                                
_shelx_F_squared_multiplier     1.000                                           
                                                                                
loop_                                                                           
 _refln_index_h                                                                 
 _refln_index_k                                                                 
 _refln_index_l                                                                 
 _refln_F_squared_calc                                                          
 _refln_F_squared_meas                                                          
 _refln_F_squared_sigma                                                         
 _refln_observed_status                                                         
   2   0   0        390.70        344.54         9.98 o                         
   4   0   0        266.76        333.09        10.24 o                         
   6   0   0       2071.72       1868.82        73.94 o                         
   8   0   0         28.32         30.50         4.85 o                         
  10   0   0        111.65        128.68        19.56 o                         
  12   0   0         61.50         42.23         5.15 o                         
   1   1   0        182.99        168.99         3.51 o                         
   2   1   0        728.27        674.52        14.45 o                         
   3   1   0         35.28         36.51         1.39 o                         
   4   1   0       2243.13       2349.03        60.16 o                         
   5   1   0       1822.85       1891.58        28.31 o                         
   6   1   0        368.14        323.32         7.71 o                         
   7   1   0         83.24         88.57         3.85 o                         
   8   1   0        363.59        412.56        15.53 o                         
   9   1   0         40.03         56.60         3.79 o                         
  10   1   0          8.21         14.70         3.55 o                         
  11   1   0         43.73         46.42         3.26 o                         
  12   1   0        250.71        250.94        11.76 o                         
   0   2   0       5745.23       6344.06       247.94 o                         
   1   2   0        433.25        416.04        11.97 o                         
   2   2   0         23.07         24.70         1.63 o                         
   3   2   0        431.02        434.41        12.84 o                         
   4   2   0       1837.11       1868.04        39.09 o                         
   5   2   0       1196.36       1136.62        22.95 o                         
   6   2   0          7.96          8.31         2.07 o                         
   7   2   0       1628.55       1723.32        56.47 o                         
   8   2   0        141.93        164.20         5.82 o                         
   9   2   0        192.99        215.83        10.50 o                         
  10   2   0        101.19        132.13        11.90 o                         
  11   2   0        220.14        259.16        13.11 o                         
   1   3   0        461.82        443.47        10.55 o                         
   2   3   0        451.65        401.11        11.88 o                         
   3   3   0       1038.69       1022.00        29.12 o                         
   4   3   0        457.08        469.85         7.73 o                         
   5   3   0       1449.37       1472.75        22.37 o                         
   6   3   0        917.99        818.16        18.94 o                         
   7   3   0         11.54         12.12         2.11 o                         
   8   3   0         55.26         67.37         3.48 o                         
   9   3   0         13.47         16.70         2.74 o                         
  10   3   0         96.20        123.19        10.59 o                         
  11   3   0         86.09        122.65         5.88 o                         
   0   4   0      11033.19      12480.43       487.86 o                         
   1   4   0        172.69        192.10         6.21 o                         
   2   4   0       3426.88       3312.95        92.46 o                         
   3   4   0         63.28         59.09         1.75 o                         
   4   4   0       1296.08       1203.30        19.10 o                         
   5   4   0         35.70         35.44         1.82 o                         
   6   4   0          0.47          1.40         1.53 o                         
   7   4   0          6.69          7.63         1.91 o                         
   8   4   0          1.68          2.93         2.31 o                         
   9   4   0          6.77          2.65         2.36 o                         
  10   4   0         31.71         45.92         4.48 o                         
  11   4   0         73.62         92.16         4.65 o                         
   1   5   0        168.38        143.33         5.43 o                         
   2   5   0         54.34         51.43         2.33 o                         
   3   5   0        612.81        686.66        17.11 o                         
   4   5   0        348.42        307.31         7.92 o                         
   5   5   0        151.67        149.75         4.27 o                         
   6   5   0        375.31        337.01         8.25 o                         
   7   5   0        415.06        420.23        28.36 o                         
   8   5   0         70.94         60.98         6.86 o                         
   9   5   0        370.32        447.44        14.70 o                         
  10   5   0        112.50        143.34         8.14 o                         
  11   5   0         17.56         19.89         2.68 o                         
   0   6   0        101.83         86.43         3.22 o                         
   1   6   0        185.66        162.40         4.79 o                         
   2   6   0        203.82        187.21         5.69 o                         
   3   6   0          1.87          5.99         1.05 o                         
   4   6   0        102.60         89.47         2.99 o                         
   5   6   0        505.95        503.99        17.80 o                         
   6   6   0         17.56         14.83         2.01 o                         
   7   6   0       1342.97       1415.29        59.52 o                         
   8   6   0          1.70          0.53         1.91 o                         
   9   6   0        284.22        333.30        17.28 o                         
  10   6   0          0.04          0.99         1.92 o                         
   1   7   0         14.92          7.00         1.43 o                         
   2   7   0          8.46          9.02         1.52 o                         
   3   7   0        327.84        304.49         8.56 o                         
   4   7   0        173.00        163.12         7.13 o                         
   5   7   0        514.80        506.14        24.53 o                         
   6   7   0        353.30        340.13        19.20 o                         
   7   7   0        253.03        272.57        23.96 o                         
   8   7   0          2.05          3.93         2.09 o                         
   9   7   0        136.61        132.31        18.31 o                         
  10   7   0         72.93         65.93         3.78 o                         
   0   8   0       1608.96       1812.21        59.57 o                         
   1   8   0         22.12         24.96         1.92 o                         
   2   8   0        764.59        832.19        35.37 o                         
   3   8   0        230.26        249.42         7.71 o                         
   4   8   0          1.41          3.22         1.77 o                         
   5   8   0          6.15          3.28         1.92 o                         
   6   8   0          0.17         -0.30         2.48 o                         
   7   8   0         53.18         67.16         5.79 o                         
   8   8   0         12.06          9.49         2.28 o                         
   9   8   0        166.92        193.98        13.05 o                         
   1   9   0        123.10        114.96         4.23 o                         
   2   9   0         55.44         54.35         5.44 o                         
   3   9   0         97.07        103.52         5.49 o                         
   4   9   0        520.21        580.28        18.13 o                         
   5   9   0        130.95        137.35         6.61 o                         
   6   9   0        125.31        138.77         6.97 o                         
   7   9   0         64.33         59.65         3.79 o                         
   8   9   0          6.43          7.29         1.90 o                         
   0  10   0        130.42        106.22         7.67 o                         
   1  10   0        439.87        526.00        25.99 o                         
   2  10   0          6.10          6.20         1.92 o                         
   3  10   0        317.97        365.43        12.30 o                         
   4  10   0        262.86        252.08         8.18 o                         
   5  10   0       1037.63       1160.98        39.95 o                         
   6  10   0         33.48         28.46         2.55 o                         
   7  10   0         12.69         11.55         1.94 o                         
   8  10   0         29.02         17.07         3.67 o                         
   1  11   0         86.82         72.10         5.08 o                         
   2  11   0          3.69          3.65         2.12 o                         
   3  11   0          2.21          4.76         2.03 o                         
   4  11   0         80.91         91.05         4.36 o                         
   5  11   0         60.59         64.10         3.36 o                         
   6  11   0         24.41         20.32         2.32 o                         
   7  11   0          2.05          2.23         3.20 o                         
   0  12   0        187.41        193.56        35.57 o                         
   1  12   0         33.97         32.77         4.72 o                         
   2  12   0         54.03         51.50         6.99 o                         
   3  12   0         24.75         25.50         3.81 o                         
   4  12   0          0.27          1.80         3.35 o                         
   5  12   0         44.97         34.81         7.25 o                         
   6  12   0          0.05         -0.80         2.87 o                         
   1  13   0          1.88          2.27         2.47 o                         
   2  13   0         41.66         26.88         3.91 o                         
   3  13   0          1.32          0.88         2.16 o                         
   4  13   0         44.58         33.09         3.45 o                         
 -11   0   1         68.23         71.38         6.83 o                         
  -9   0   1        906.53       1161.25        55.35 o                         
  -7   0   1        189.63        223.28        15.43 o                         
  -5   0   1       1674.96       1614.76        64.70 o                         
  -3   0   1       3021.72       2630.38       103.43 o                         
  -1   0   1        880.90        746.32        29.34 o                         
   1   0   1       1137.47       1205.60        47.52 o                         
   3   0   1       4088.30       4034.81       158.64 o                         
   5   0   1       1297.10       1420.69        57.79 o                         
   7   0   1        162.09        180.94        16.98 o                         
   9   0   1        111.16        158.85        18.27 o                         
  11   0   1        191.76        203.29        14.87 o                         
 -12   1   1        125.25        118.46         8.92 o                         
 -11   1   1         12.59         13.41         2.69 o                         
 -10   1   1         34.81         56.39        10.27 o                         
  -9   1   1       2904.11       3037.30       103.87 o                         
  -8   1   1         69.02         81.11         5.33 o                         
  -7   1   1        162.15        140.72         5.00 o                         
  -6   1   1         57.53         41.88         2.36 o                         
  -5   1   1        623.96        589.10         8.74 o                         
  -4   1   1         69.49         71.62         2.45 o                         
  -3   1   1       5579.33       4894.94       110.46 o                         
  -2   1   1        846.10        741.33        17.03 o                         
  -1   1   1        794.96        707.81        29.34 o                         
   0   1   1        272.34        253.31         5.94 o                         
   1   1   1       2834.65       2618.38        90.38 o                         
   2   1   1       2585.42       2359.96        54.18 o                         
   3   1   1         36.16         43.78         1.85 o                         
   4   1   1        655.67        654.26        11.97 o                         
   5   1   1          0.79          1.49         0.91 o                         
   6   1   1         13.42         13.09         1.67 o                         
   7   1   1        960.88        997.60        26.45 o                         
   8   1   1        917.01       1047.96        30.88 o                         
   9   1   1         22.03         43.09         5.01 o                         
  10   1   1         65.56         59.18         5.24 o                         
  11   1   1        162.98        126.82         8.00 o                         
 -12   2   1         32.23         30.68         4.50 o                         
 -11   2   1         16.97         23.51         3.16 o                         
 -10   2   1         19.62         21.24         2.87 o                         
  -9   2   1         87.14         96.53         6.20 o                         
  -8   2   1        211.26        253.29        10.33 o                         
  -7   2   1        445.14        494.32        18.85 o                         
  -6   2   1        912.24        839.93        29.29 o                         
  -5   2   1       1859.35       1866.35        26.70 o                         
  -4   2   1       3979.36       3506.07        69.09 o                         
  -3   2   1          4.32          4.61         0.85 o                         
  -2   2   1        994.82        845.10        16.84 o                         
  -1   2   1       3606.95       3326.90       114.62 o                         
   0   2   1       7227.49       7306.60       256.50 o                         
   1   2   1         83.87         79.10         2.46 o                         
   2   2   1        816.08        804.24        16.24 o                         
   3   2   1        373.99        382.60        10.22 o                         
   4   2   1       3734.81       3687.28        58.45 o                         
   5   2   1        133.19        143.28         2.78 o                         
   6   2   1        187.62        181.03         6.27 o                         
   7   2   1          0.14          0.18         2.11 o                         
   8   2   1       1603.53       1954.78        50.54 o                         
   9   2   1         53.00         62.70         3.85 o                         
  10   2   1        394.79        530.24        44.55 o                         
  11   2   1          0.88          1.00         1.90 o                         
 -12   3   1        159.10        153.83         7.43 o                         
 -11   3   1          0.55          1.41         2.41 o                         
 -10   3   1         36.59         52.13         4.77 o                         
  -9   3   1         99.90        112.96         5.07 o                         
  -8   3   1         69.24         77.10         3.70 o                         
  -7   3   1        728.92        799.94        22.58 o                         
  -6   3   1         80.06         75.53         3.22 o                         
  -5   3   1       1646.68       1518.44        19.93 o                         
  -4   3   1         83.80         84.36         2.05 o                         
  -3   3   1       1312.91       1237.47        24.63 o                         
  -2   3   1         83.90         78.33         2.16 o                         
  -1   3   1         35.06         52.35         1.62 o                         
   0   3   1        532.14        588.03        13.76 o                         
   1   3   1       2174.62       1988.81        39.09 o                         
   2   3   1        248.64        224.44         5.37 o                         
   3   3   1        629.02        614.61        14.65 o                         
   4   3   1          3.30          2.27         0.99 o                         
   5   3   1          2.37          2.09         1.41 o                         
   6   3   1        228.10        216.68         9.12 o                         
   7   3   1         66.65         70.54         2.99 o                         
   8   3   1         74.52         87.45         4.40 o                         
   9   3   1         39.51         58.78         5.86 o                         
  10   3   1          4.30          3.65         2.75 o                         
  11   3   1        246.12        295.12        19.45 o                         
 -11   4   1        170.86        209.28        15.37 o                         
 -10   4   1         84.04        111.84         5.67 o                         
  -9   4   1        538.79        591.70        34.41 o                         
  -8   4   1        448.71        485.45        22.35 o                         
  -7   4   1        354.52        362.03         9.90 o                         
  -6   4   1         25.72         24.61         1.71 o                         
  -5   4   1        833.51        786.97        14.13 o                         
  -4   4   1          0.02          0.89         0.84 o                         
  -3   4   1       1537.91       1670.06        35.18 o                         
  -2   4   1        208.09        216.49         5.64 o                         
  -1   4   1         30.20         38.73         1.73 o                         
   0   4   1       1310.37       1510.14        34.86 o                         
   1   4   1       5666.24       5432.01       108.22 o                         
   2   4   1        429.36        425.97        10.49 o                         
   3   4   1        242.19        167.05         3.50 o                         
   4   4   1        324.49        312.37         5.70 o                         
   5   4   1         12.81         11.69         1.64 o                         
   6   4   1         13.88         19.68         2.16 o                         
   7   4   1       1066.43       1150.35        39.79 o                         
   8   4   1         45.00         40.37         3.14 o                         
   9   4   1         55.94         71.50         4.44 o                         
  10   4   1         12.76         11.36         3.61 o                         
  11   4   1         41.95         39.49         6.64 o                         
 -11   5   1          0.09         -0.71         1.83 o                         
 -10   5   1         89.27        121.39         7.97 o                         
  -9   5   1         54.10         50.59         4.72 o                         
  -8   5   1         80.78         96.00        11.81 o                         
  -7   5   1        861.51        904.56        55.00 o                         
  -6   5   1        136.86        120.28         5.82 o                         
  -5   5   1        550.02        510.87        18.31 o                         
  -4   5   1        191.88        170.28         4.64 o                         
  -3   5   1        205.39        201.82         6.49 o                         
  -2   5   1        255.22        246.46        10.58 o                         
  -1   5   1        303.35        271.03        10.69 o                         
   0   5   1        935.95       1039.59        21.74 o                         
   1   5   1        196.22        198.81         6.37 o                         
   2   5   1       1947.54       1947.52        65.27 o                         
   3   5   1         76.72         76.03         1.84 o                         
   4   5   1        138.42        115.91         4.74 o                         
   5   5   1        362.92        378.02        11.22 o                         
   6   5   1        377.84        384.17        10.04 o                         
   7   5   1          0.96          1.54         2.02 o                         
   8   5   1        297.97        276.55        29.83 o                         
   9   5   1         59.87         83.69         4.35 o                         
  10   5   1         18.64         23.91         3.48 o                         
  11   5   1        277.19        197.36        32.80 o                         
 -11   6   1          5.55          4.30         7.11 o                         
 -10   6   1          1.46          2.65         1.79 o                         
  -9   6   1         13.06         14.44         2.55 o                         
  -8   6   1         72.48         97.13         9.81 o                         
  -7   6   1          2.05          3.23         1.96 o                         
  -6   6   1        105.97         96.08         5.07 o                         
  -5   6   1        258.75        234.86        11.71 o                         
  -4   6   1       1271.32       1166.44        46.35 o                         
  -3   6   1        194.45        177.44         5.02 o                         
  -2   6   1       3287.14       3306.73        98.39 o                         
  -1   6   1         16.10         15.97         1.08 o                         
   0   6   1        533.90        680.79        14.02 o                         
   1   6   1         10.97         11.56         0.95 o                         
   2   6   1       1557.79       1628.25        49.50 o                         
   3   6   1        105.29        109.85         3.16 o                         
   4   6   1        118.10        115.60         3.87 o                         
   5   6   1          7.85          4.25         1.93 o                         
   6   6   1       1787.35       1797.38        41.70 o                         
   7   6   1         22.73         29.25         3.29 o                         
   8   6   1         19.62         24.58         3.43 o                         
   9   6   1         47.34         55.27         6.33 o                         
  10   6   1         51.37         44.02         6.55 o                         
 -10   7   1         23.43         24.49         2.71 o                         
  -9   7   1         32.14         39.32         6.18 o                         
  -8   7   1          6.36          7.17         1.88 o                         
  -7   7   1        338.46        335.90        34.19 o                         
  -6   7   1        117.89        114.92         7.45 o                         
  -5   7   1         48.61         42.77         2.53 o                         
  -4   7   1         95.67         97.64         5.89 o                         
  -3   7   1        281.89        286.63        12.88 o                         
  -2   7   1         47.75         52.96         3.24 o                         
  -1   7   1          0.71          0.76         0.98 o                         
   0   7   1        829.28        904.09        20.44 o                         
   1   7   1         12.88          9.27         1.17 o                         
   2   7   1        276.95        270.66         9.65 o                         
   3   7   1          0.75          1.18         1.33 o                         
   4   7   1        269.47        256.56         8.87 o                         
   5   7   1         27.45         27.54         2.73 o                         
   6   7   1        277.70        282.51        18.70 o                         
   7   7   1         12.28         13.76         2.44 o                         
   8   7   1          0.34          3.72         2.00 o                         
   9   7   1         13.46         19.64         2.79 o                         
  10   7   1          5.55          4.46         2.41 o                         
 -10   8   1          0.45          0.19         2.32 o                         
  -9   8   1         95.54         98.05         5.51 o                         
  -8   8   1         66.08         73.22         4.71 o                         
  -7   8   1        586.57        652.80        32.39 o                         
  -6   8   1        115.46        114.96         7.08 o                         
  -5   8   1          2.37          3.55         1.84 o                         
  -4   8   1        734.26        785.29        22.16 o                         
  -3   8   1        296.81        340.52        10.31 o                         
  -2   8   1          4.88          4.13         1.56 o                         
  -1   8   1        171.36        165.49         5.02 o                         
   0   8   1          3.59          5.01         1.67 o                         
   1   8   1       1092.62       1234.04        31.68 o                         
   2   8   1         74.09         81.32         3.89 o                         
   3   8   1        244.52        228.17         8.13 o                         
   4   8   1         91.97         92.22         4.91 o                         
   5   8   1        339.01        354.56        22.34 o                         
   6   8   1          9.27         11.87         2.40 o                         
   7   8   1        286.90        305.88        29.12 o                         
   8   8   1          8.41          9.78         1.93 o                         
   9   8   1          1.13          0.28         1.71 o                         
  -9   9   1         69.26         66.56         5.80 o                         
  -8   9   1         55.47         53.53         3.26 o                         
  -7   9   1        134.80        170.75         7.04 o                         
  -6   9   1        164.42        165.56         8.74 o                         
  -5   9   1          1.94          0.00         1.88 o                         
  -4   9   1        227.83        272.29         8.49 o                         
  -3   9   1         20.77         19.37         2.43 o                         
  -2   9   1         65.09         71.01         3.75 o                         
  -1   9   1        158.98        175.43         5.95 o                         
   0   9   1        351.55        416.00        10.96 o                         
   1   9   1        139.81        140.92         5.16 o                         
   2   9   1         51.63         51.36         2.85 o                         
   3   9   1          5.13          4.08         2.18 o                         
   4   9   1       1024.49       1088.46        28.80 o                         
   5   9   1          1.90          2.64         2.15 o                         
   6   9   1        144.02        162.30         7.71 o                         
   7   9   1         51.26         58.00         3.88 o                         
   8   9   1         10.81          9.01         3.58 o                         
  -8  10   1        111.20        101.85        12.90 o                         
  -7  10   1          0.36          0.76         2.04 o                         
  -6  10   1         55.94         62.59         3.58 o                         
  -5  10   1         46.29         48.69         3.12 o                         
  -4  10   1          6.63          5.80         2.42 o                         
  -3  10   1          5.86          6.49         2.40 o                         
  -2  10   1         89.36        112.48         5.93 o                         
  -1  10   1          2.16          1.76         1.75 o                         
   0  10   1        834.09        894.13        39.57 o                         
   1  10   1          1.08          0.66         1.78 o                         
   2  10   1         26.27         27.24         2.40 o                         
   3  10   1         92.51         87.74         4.52 o                         
   4  10   1          8.03          6.66         2.04 o                         
   5  10   1          0.05          0.21         1.89 o                         
   6  10   1        221.61        243.90        27.64 o                         
   7  10   1          9.88         10.83         2.54 o                         
  -7  11   1         48.85         36.71         3.26 o                         
  -6  11   1         34.43         26.94         2.84 o                         
  -5  11   1        102.01         91.25         4.66 o                         
  -4  11   1          1.94          1.02         2.57 o                         
  -3  11   1          0.93          6.59         3.22 o                         
  -2  11   1         32.60         32.81         3.45 o                         
  -1  11   1          6.81          8.23         2.27 o                         
   0  11   1         15.97         21.99         2.91 o                         
   1  11   1         12.69         13.64         2.48 o                         
   2  11   1        152.03        150.16         9.64 o                         
   3  11   1          3.76          7.09         2.54 o                         
   4  11   1         14.50          9.75         2.74 o                         
   5  11   1         18.90         12.42         2.51 o                         
   6  11   1         48.71         51.98         3.91 o                         
   7  11   1          4.87          5.71         3.00 o                         
  -6  12   1         22.28         12.01         3.84 o                         
  -5  12   1          9.62          5.64         1.71 o                         
  -4  12   1         48.19         47.12         3.64 o                         
  -3  12   1          3.53          3.11         2.30 o                         
  -2  12   1         37.39         34.87         3.13 o                         
  -1  12   1       1131.47       1331.53        58.11 o                         
   0  12   1        107.78        123.62         6.23 o                         
   1  12   1          7.26          8.17         2.39 o                         
   2  12   1          1.84          2.09         2.09 o                         
   3  12   1         47.52         49.99         3.33 o                         
   4  12   1          0.75          0.72         2.04 o                         
   5  12   1        508.47        529.14        31.77 o                         
  -4  13   1         16.45         12.91         2.42 o                         
  -3  13   1          5.01          3.03         2.55 o                         
  -2  13   1         10.75          6.71         2.78 o                         
  -1  13   1          3.03          0.34         2.56 o                         
   0  13   1        100.29         91.36         7.29 o                         
   1  13   1         11.58          6.80         2.69 o                         
   2  13   1          1.16          1.28         2.21 o                         
   3  13   1          0.95          0.76         1.90 o                         
   4  13   1         39.11         25.79         3.94 o                         
 -12   0   2        403.42        467.14        43.58 o                         
 -10   0   2         72.65         93.98         6.50 o                         
  -8   0   2       3140.93       3348.24       390.66 o                         
  -6   0   2       1382.34       1242.07        31.49 o                         
  -4   0   2        114.82         92.53         3.51 o                         
  -2   0   2       3287.33       2965.70        82.02 o                         
   0   0   2       1514.84       1489.40        48.82 o                         
   2   0   2       1704.87       1710.77        57.31 o                         
   4   0   2       8471.79       9092.27       202.53 o                         
   6   0   2        128.06        131.57         7.21 o                         
   8   0   2       3307.65       4008.07       160.77 o                         
  10   0   2        544.95        747.59        28.79 o                         
 -12   1   2         26.41         29.54         2.63 o                         
 -11   1   2         36.49         41.22         4.52 o                         
 -10   1   2        205.03        236.26        15.71 o                         
  -9   1   2        243.88        247.36        14.16 o                         
  -8   1   2         17.83         13.37         3.24 o                         
  -7   1   2        265.53        206.74         6.95 o                         
  -6   1   2       1406.62       1358.18        34.94 o                         
  -5   1   2        333.32        299.64         6.46 o                         
  -4   1   2          2.33          2.71         1.01 o                         
  -3   1   2          3.04          2.17         0.83 o                         
  -2   1   2        549.43        479.42        20.26 o                         
  -1   1   2       1106.31       1142.13        45.17 o                         
   0   1   2       3222.20       3562.72       139.08 o                         
   1   1   2       1088.80       1156.91        26.50 o                         
   2   1   2        373.24        415.45        10.63 o                         
   3   1   2        115.06        118.47         3.54 o                         
   4   1   2       1635.19       1858.28        40.71 o                         
   5   1   2       1454.61       1423.03        53.30 o                         
   6   1   2         13.19         13.27         2.09 o                         
   7   1   2          3.12          1.41         3.07 o                         
   8   1   2        130.34        172.06        11.25 o                         
   9   1   2         36.56         48.48         5.08 o                         
  10   1   2         27.83         26.11         3.83 o                         
  11   1   2         19.48         17.04         2.44 o                         
 -12   2   2          4.74          7.94         1.84 o                         
 -11   2   2         64.73         62.20         4.05 o                         
 -10   2   2         25.90         24.26         3.57 o                         
  -9   2   2         74.89         99.66         5.71 o                         
  -8   2   2        438.83        489.18        17.97 o                         
  -7   2   2        822.36        826.68        44.12 o                         
  -6   2   2          6.35          6.40         1.02 o                         
  -5   2   2          9.00         13.24         1.02 o                         
  -4   2   2        345.42        319.01         7.97 o                         
  -3   2   2        344.55        279.59         6.92 o                         
  -2   2   2          7.03          2.88         0.79 o                         
   0   2   2         35.34         36.57         1.35 o                         
   1   2   2       1120.81       1140.63        26.26 o                         
   2   2   2        233.92        256.22         6.43 o                         
   3   2   2        110.78         94.48         2.82 o                         
   4   2   2         92.18        107.88         2.50 o                         
   5   2   2        177.20        181.31         5.36 o                         
   6   2   2        198.19        221.22        10.75 o                         
   7   2   2          5.79          9.85         2.78 o                         
   8   2   2        325.18        417.98        16.35 o                         
   9   2   2          8.35          6.87         4.06 o                         
  10   2   2         28.23         25.53         3.57 o                         
  11   2   2        235.60        179.57        66.20 o                         
 -12   3   2         33.32         23.39         2.54 o                         
 -11   3   2        191.86        225.33        20.97 o                         
 -10   3   2          1.56          2.07         2.50 o                         
  -9   3   2        113.74        123.57         7.58 o                         
  -8   3   2        134.69        142.84         4.89 o                         
  -7   3   2        216.50        186.65        11.76 o                         
  -6   3   2        449.50        416.74        17.26 o                         
  -5   3   2       1018.60        897.79        15.53 o                         
  -4   3   2       1888.76       1897.77        31.78 o                         
  -3   3   2        114.93        103.27         2.71 o                         
  -2   3   2       4158.01       4162.90       138.34 o                         
  -1   3   2       5993.30       6718.73       212.27 o                         
   0   3   2        996.87       1005.32        25.56 o                         
   1   3   2          2.50          2.70         0.80 o                         
   2   3   2        159.81        157.17         4.21 o                         
   3   3   2        940.75        937.97        21.87 o                         
   4   3   2         18.34         10.56         0.97 o                         
   5   3   2       1627.81       1525.45        33.31 o                         
   6   3   2         90.73         90.68         3.21 o                         
   7   3   2          1.81          2.61         1.93 o                         
   8   3   2        107.15        111.72         4.83 o                         
   9   3   2         69.42         81.04         8.51 o                         
  10   3   2         78.57         91.25        13.91 o                         
  11   3   2         42.34         42.07         3.37 o                         
 -12   4   2        304.77        235.01        10.68 o                         
 -11   4   2         14.99         15.99         2.26 o                         
 -10   4   2        104.54        140.49         5.34 o                         
  -9   4   2         23.44         31.18         2.81 o                         
  -8   4   2        929.57       1004.65        63.85 o                         
  -7   4   2        338.98        322.02        23.59 o                         
  -6   4   2        433.02        423.50        10.45 o                         
  -5   4   2        104.64        109.27         3.61 o                         
  -4   4   2        196.19        171.17         3.62 o                         
  -3   4   2          0.64          0.66         0.92 o                         
  -2   4   2        626.99        662.14        21.49 o                         
  -1   4   2       2704.87       3050.19        84.99 o                         
   0   4   2        762.67        677.51        16.93 o                         
   1   4   2        363.56        382.19         9.88 o                         
   2   4   2        131.70         94.95         2.36 o                         
   3   4   2        396.87        398.57         6.62 o                         
   4   4   2       2705.21       2716.00        50.13 o                         
   5   4   2        274.01        272.23         7.17 o                         
   6   4   2       2397.37       2532.25        53.49 o                         
   7   4   2        208.15        209.25         8.17 o                         
   8   4   2        372.45        377.84        27.16 o                         
   9   4   2         12.58         13.96         3.48 o                         
  10   4   2         68.08         72.90         6.26 o                         
 -11   5   2          1.58          2.60         1.65 o                         
 -10   5   2         20.90         18.82         2.38 o                         
  -9   5   2          2.70          3.25         2.34 o                         
  -8   5   2        234.30        277.21         9.26 o                         
  -7   5   2        496.94        500.31        21.94 o                         
  -6   5   2         17.77         19.36         1.58 o                         
  -5   5   2         70.13         59.41         2.98 o                         
  -4   5   2        150.79        113.52         2.78 o                         
  -3   5   2        602.40        671.63        17.07 o                         
  -2   5   2        665.31        664.07        26.98 o                         
  -1   5   2        363.44        432.43        16.95 o                         
   0   5   2        226.08        290.51         8.74 o                         
   1   5   2        136.63        140.85         3.22 o                         
   2   5   2        278.52        244.03         6.09 o                         
   3   5   2         43.37         29.06         1.52 o                         
   4   5   2        140.38        146.73         6.11 o                         
   5   5   2        542.38        504.69        13.79 o                         
   6   5   2         90.82         86.87         3.83 o                         
   7   5   2        183.26        198.35         7.03 o                         
   8   5   2        203.88        216.88         7.86 o                         
   9   5   2         75.21        104.63         6.33 o                         
  10   5   2         70.42         71.98        11.84 o                         
 -11   6   2        105.52        117.07        34.82 o                         
 -10   6   2         24.95         26.08         4.26 o                         
  -9   6   2         33.75         22.09         2.74 o                         
  -8   6   2          2.22         -0.67         2.16 o                         
  -7   6   2        128.23        120.00         6.90 o                         
  -6   6   2         41.12         40.28         2.02 o                         
  -5   6   2         28.31         30.06         1.81 o                         
  -4   6   2         35.87         35.94         1.96 o                         
  -3   6   2       1364.49       1448.36        38.40 o                         
  -2   6   2         10.34          8.30         0.96 o                         
  -1   6   2       4329.58       4350.73        69.79 o                         
   0   6   2         22.76         23.29         1.09 o                         
   1   6   2       2958.32       2955.94        50.33 o                         
   2   6   2        179.99        150.93         9.09 o                         
   3   6   2         11.23          9.31         1.33 o                         
   4   6   2          1.35          1.58         1.56 o                         
   5   6   2        121.96        124.16         4.89 o                         
   6   6   2          1.15          1.71         2.16 o                         
   7   6   2        104.78        117.25         9.31 o                         
   8   6   2        125.03        133.50         5.36 o                         
   9   6   2        189.45        199.93        21.82 o                         
  10   6   2         16.29         16.50         2.96 o                         
 -10   7   2         17.33         17.74         7.80 o                         
  -9   7   2         38.68         39.22         3.14 o                         
  -8   7   2        146.06        168.89        18.11 o                         
  -7   7   2        333.14        377.44        24.56 o                         
  -6   7   2        416.49        456.69        21.43 o                         
  -5   7   2        463.97        458.13        11.19 o                         
  -4   7   2         55.82         59.57         2.49 o                         
  -3   7   2        397.87        443.43        17.62 o                         
  -2   7   2        274.62        269.14        10.67 o                         
  -1   7   2          3.10          5.78         1.72 o                         
   0   7   2        480.73        492.77        17.97 o                         
   1   7   2         33.28         32.54         2.65 o                         
   2   7   2          8.46         11.01         1.55 o                         
   3   7   2       1985.81       1922.79        63.67 o                         
   4   7   2         88.56         85.75         3.70 o                         
   5   7   2        267.58        242.63         9.54 o                         
   6   7   2        108.01        112.81         4.94 o                         
   7   7   2         30.28         27.02         2.96 o                         
   8   7   2        220.65        215.11        19.73 o                         
   9   7   2         15.87         21.17         3.65 o                         
 -10   8   2         79.47         95.00         7.49 o                         
  -9   8   2        115.64        152.46        11.21 o                         
  -8   8   2         52.79         61.42         5.97 o                         
  -7   8   2        171.74        190.18         6.82 o                         
  -6   8   2        397.89        444.73        15.47 o                         
  -5   8   2        896.08        907.99        27.09 o                         
  -4   8   2         73.67         80.58         3.46 o                         
  -3   8   2        503.48        573.31        16.34 o                         
  -2   8   2         23.46         24.25         2.81 o                         
  -1   8   2        171.51        186.52         7.09 o                         
   0   8   2        143.55        159.31         6.03 o                         
   1   8   2         79.39         85.81         4.29 o                         
   2   8   2         48.34         38.38         2.33 o                         
   3   8   2        259.98        249.82        11.06 o                         
   4   8   2        584.85        590.41        27.23 o                         
   5   8   2        327.73        321.99        11.69 o                         
   6   8   2        373.42        344.00        13.36 o                         
   7   8   2         89.33         92.26         7.14 o                         
   8   8   2        151.26        128.59         7.39 o                         
   9   8   2         47.90         43.10         4.50 o                         
  -9   9   2         65.20         73.05         6.47 o                         
  -8   9   2        151.95        151.13        35.92 o                         
  -7   9   2         20.68         17.57         2.61 o                         
  -6   9   2        120.21        136.60         5.44 o                         
  -5   9   2         96.08         97.07         7.17 o                         
  -4   9   2        164.94        180.07         9.17 o                         
  -3   9   2         66.70         78.59         4.93 o                         
  -2   9   2        184.90        205.93         8.24 o                         
  -1   9   2         21.10         14.21         2.62 o                         
   0   9   2         34.08         30.29         3.42 o                         
   1   9   2         73.39         87.19         4.32 o                         
   2   9   2         68.65         76.51         5.33 o                         
   3   9   2         46.39         44.89         4.47 o                         
   4   9   2        117.76        122.90         6.69 o                         
   5   9   2         59.05         60.81         5.65 o                         
   6   9   2          5.64          8.08         2.62 o                         
   7   9   2         39.76         43.66         8.64 o                         
   8   9   2         18.20         10.69         4.42 o                         
  -8  10   2         31.46         22.37         3.47 o                         
  -7  10   2          3.66          4.78         2.36 o                         
  -6  10   2         52.56         46.04         4.64 o                         
  -5  10   2        197.19        229.79         9.61 o                         
  -4  10   2          1.99         -0.51         2.48 o                         
  -3  10   2        829.33       1008.05        34.78 o                         
  -2  10   2         39.00         41.07         5.03 o                         
  -1  10   2        484.68        623.38        18.60 o                         
   0  10   2         17.09         16.55         2.80 o                         
   1  10   2         31.60         39.03         3.27 o                         
   2  10   2          0.32          1.97         2.29 o                         
   3  10   2         59.58         66.29         5.08 o                         
   4  10   2         19.86         20.26         3.42 o                         
   5  10   2        121.48        112.72        19.33 o                         
   6  10   2         25.36         27.89         3.63 o                         
   7  10   2         82.87         80.51        10.18 o                         
  -7  11   2         83.94         78.68         4.16 o                         
  -6  11   2         68.39         66.40         3.78 o                         
  -5  11   2         19.64         17.72         2.76 o                         
  -4  11   2         25.41         36.41         3.96 o                         
  -3  11   2          1.48          1.59         3.33 o                         
  -2  11   2         24.41         21.47         3.28 o                         
  -1  11   2        120.00        127.82        14.30 o                         
   0  11   2        357.14        367.86        35.26 o                         
   1  11   2          1.99          4.81         2.21 o                         
   2  11   2         12.99         10.93         2.74 o                         
   3  11   2         99.92        108.29         5.23 o                         
   4  11   2        126.46        115.19        13.47 o                         
   5  11   2        104.92        102.14         8.16 o                         
   6  11   2         10.56         10.18         2.24 o                         
  -6  12   2        156.98        122.87         5.44 o                         
  -5  12   2         33.07         25.55         2.47 o                         
  -4  12   2         39.56         35.92         3.40 o                         
  -3  12   2         11.38         10.02         2.62 o                         
  -2  12   2         72.93         82.11         5.35 o                         
  -1  12   2          0.39          2.12         2.80 o                         
   0  12   2        296.36        359.44        14.30 o                         
   1  12   2         65.72         52.41         6.43 o                         
   2  12   2         34.40         34.32         2.92 o                         
   3  12   2          2.15          0.61         1.82 o                         
   4  12   2        169.38        142.11        29.35 o                         
   5  12   2         36.89         30.05         3.30 o                         
  -4  13   2        102.26         80.72         5.01 o                         
  -3  13   2        169.49        148.57         8.74 o                         
  -2  13   2          5.32          3.91         1.76 o                         
  -1  13   2         36.66         30.26         2.73 o                         
   0  13   2        261.15        233.67         9.59 o                         
   1  13   2          1.16          0.84         1.44 o                         
   2  13   2          4.69          2.41         1.45 o                         
   3  13   2         49.10         38.04         4.59 o                         
 -11   0   3        159.30        147.85         8.93 o                         
  -9   0   3        546.85        594.06        73.01 o                         
  -7   0   3          3.96          2.93         1.91 o                         
  -5   0   3       6484.12       5588.00       116.76 o                         
  -3   0   3         46.64         46.51         1.96 o                         
  -1   0   3       6325.86       6348.21       247.89 o                         
   1   0   3        179.90        191.96         5.87 o                         
   3   0   3       2135.59       2388.18        68.52 o                         
   5   0   3        771.32        681.30        77.89 o                         
   7   0   3        170.91        188.02         9.02 o                         
   9   0   3          5.11          9.51         3.72 o                         
  11   0   3        275.04        264.46        16.40 o                         
 -12   1   3          0.97          1.55         2.02 o                         
 -11   1   3        145.38        156.66         6.06 o                         
 -10   1   3        441.91        481.20        16.26 o                         
  -9   1   3        142.39        153.16         6.58 o                         
  -8   1   3        456.34        445.21        21.70 o                         
  -7   1   3         34.73         39.12         1.77 o                         
  -6   1   3        861.50        755.12        11.10 o                         
  -5   1   3         36.29         24.82         1.09 o                         
  -4   1   3        552.75        497.98        12.56 o                         
  -3   1   3        927.73        852.67        21.43 o                         
  -2   1   3        198.01        236.85         6.80 o                         
   0   1   3       1487.55       1606.88        55.80 o                         
   1   1   3       8678.24       9301.24       182.71 o                         
   2   1   3        282.49        289.45         7.40 o                         
   3   1   3       1011.82       1215.90        28.06 o                         
   4   1   3        221.50        263.89         5.05 o                         
   5   1   3        226.75        215.19         7.53 o                         
   6   1   3        319.76        314.02         9.25 o                         
   7   1   3        318.20        359.37        12.29 o                         
   8   1   3          7.23         12.91         2.82 o                         
   9   1   3         57.23         66.28         4.06 o                         
  10   1   3         82.73         92.19         5.05 o                         
 -12   2   3        232.17        226.75        19.62 o                         
 -11   2   3         13.25         10.94         2.92 o                         
 -10   2   3        130.09        130.45         6.01 o                         
  -9   2   3          1.74          2.50         2.38 o                         
  -8   2   3        551.66        508.37        28.17 o                         
  -7   2   3        530.23        491.26        20.52 o                         
  -6   2   3         34.35         27.55         1.29 o                         
  -5   2   3        490.29        464.48         9.26 o                         
  -4   2   3       2627.06       2516.60        53.83 o                         
  -3   2   3       2125.25       2200.32        46.53 o                         
  -2   2   3        598.64        554.59        24.55 o                         
  -1   2   3       2807.81       2737.73       113.03 o                         
   0   2   3       1158.73       1133.02        41.97 o                         
   1   2   3        660.97        714.58        16.70 o                         
   2   2   3       2410.83       2547.46        52.07 o                         
   3   2   3         13.01          9.58         1.04 o                         
   4   2   3        777.97        871.02        21.29 o                         
   5   2   3        120.30        116.80         6.28 o                         
   6   2   3        797.39        847.53        34.37 o                         
   7   2   3         91.78         96.90         5.93 o                         
   8   2   3        111.20        184.41        14.37 o                         
   9   2   3        190.44        204.00        27.04 o                         
  10   2   3        156.57        166.46        28.77 o                         
 -12   3   3         16.37         16.67         2.25 o                         
 -11   3   3         73.53         79.60         6.42 o                         
 -10   3   3        143.31        152.25         5.93 o                         
  -9   3   3        166.97        200.48        13.13 o                         
  -8   3   3        455.06        465.62        34.56 o                         
  -7   3   3        270.75        251.47        10.29 o                         
  -6   3   3        423.00        382.90         7.49 o                         
  -5   3   3       1144.14       1106.98        15.35 o                         
  -4   3   3         66.63         51.41         1.76 o                         
  -3   3   3       2905.69       2854.38       102.36 o                         
  -2   3   3        229.92        273.30        21.43 o                         
  -1   3   3          2.32          5.21         0.49 o                         
   0   3   3        697.74        712.72        21.98 o                         
   1   3   3       2451.09       2570.23        71.32 o                         
   2   3   3          1.01          0.31         0.99 o                         
   3   3   3       1229.90       1272.48        27.12 o                         
   4   3   3         60.15         62.52         2.04 o                         
   5   3   3         80.05         83.97         4.40 o                         
   6   3   3         84.42         88.00         3.84 o                         
   7   3   3        171.55        177.46         8.68 o                         
   8   3   3          2.90          4.16         3.65 o                         
   9   3   3         31.36         35.53         5.79 o                         
  10   3   3         91.09        108.81        12.50 o                         
 -12   4   3          0.03          0.28         2.34 o                         
 -11   4   3         16.71         13.01         2.97 o                         
 -10   4   3        141.90        156.97        13.38 o                         
  -9   4   3          5.95         10.71         2.78 o                         
  -8   4   3        468.59        476.20        32.39 o                         
  -7   4   3        310.14        319.88         7.78 o                         
  -6   4   3        591.51        563.79        26.91 o                         
  -5   4   3        734.28        597.11        17.35 o                         
  -4   4   3        451.65        493.09        11.38 o                         
  -3   4   3        145.93        117.32         3.24 o                         
  -2   4   3         82.06         93.53         6.13 o                         
  -1   4   3       2275.60       2259.91        75.28 o                         
   0   4   3        998.47       1093.15        43.22 o                         
   1   4   3        307.19        334.98         8.65 o                         
   2   4   3          1.03          2.36         1.08 o                         
   3   4   3        203.90        195.86         9.67 o                         
   4   4   3        683.06        647.14        19.57 o                         
   5   4   3       1064.73        991.77        24.59 o                         
   6   4   3        129.91        124.42         6.42 o                         
   7   4   3         44.95         48.16         2.81 o                         
   8   4   3         35.14         33.62         5.50 o                         
   9   4   3        499.59        513.10        25.47 o                         
  10   4   3          0.39         -0.06         2.08 o                         
 -11   5   3         65.13         65.09        10.65 o                         
 -10   5   3        302.25        346.63        12.17 o                         
  -9   5   3         25.05         24.78         2.98 o                         
  -8   5   3        646.31        627.97        38.90 o                         
  -7   5   3          2.62          2.19         1.44 o                         
  -6   5   3        691.55        737.45        30.05 o                         
  -5   5   3          0.14          0.08         1.18 o                         
  -4   5   3        193.92        170.43         6.10 o                         
  -3   5   3        395.94        391.97         9.98 o                         
  -2   5   3         75.57         87.15         3.87 o                         
  -1   5   3       3383.00       3264.07        55.01 o                         
   0   5   3         94.45         81.56         1.89 o                         
   1   5   3        206.29        168.35         3.43 o                         
   2   5   3         47.55         35.77         1.76 o                         
   3   5   3        100.49         78.44         3.23 o                         
   4   5   3         16.95         14.97         1.94 o                         
   5   5   3        485.52        485.43        18.51 o                         
   6   5   3         33.78         32.83         2.88 o                         
   7   5   3        192.70        216.00         9.38 o                         
   8   5   3        179.89        213.59         8.89 o                         
   9   5   3         13.69         12.20         2.31 o                         
  10   5   3        187.39        192.82         9.06 o                         
 -11   6   3          6.66          4.42         2.25 o                         
 -10   6   3        192.33        207.38        31.41 o                         
  -9   6   3         71.34         63.92         8.76 o                         
  -8   6   3        238.62        231.56        18.76 o                         
  -7   6   3        106.61        109.21         5.35 o                         
  -6   6   3         55.95         60.91         3.76 o                         
  -5   6   3         42.96         40.95         2.57 o                         
  -4   6   3        308.20        320.84         9.26 o                         
  -3   6   3          3.83          5.03         1.46 o                         
  -2   6   3          4.39          2.90         1.56 o                         
  -1   6   3        199.12        202.60         6.62 o                         
   0   6   3        758.52        669.43        19.71 o                         
   1   6   3          3.09          4.54         1.48 o                         
   2   6   3         91.14         51.22         3.51 o                         
   3   6   3         43.17         38.56         2.90 o                         
   4   6   3        351.06        345.63        17.53 o                         
   5   6   3         23.61         25.87         2.53 o                         
   6   6   3       1694.01       1720.83        44.05 o                         
   7   6   3         41.32         43.25         3.07 o                         
   8   6   3        163.86        163.11        13.88 o                         
   9   6   3          1.20         -0.08         1.67 o                         
 -11   7   3          7.13          6.24         2.75 o                         
 -10   7   3        282.53        346.83        21.94 o                         
  -9   7   3          0.19         -1.15         2.73 o                         
  -8   7   3        418.13        403.45        52.89 o                         
  -7   7   3          9.11         13.43         2.16 o                         
  -6   7   3         96.67         92.89         4.17 o                         
  -5   7   3        256.20        289.01         9.20 o                         
  -4   7   3         53.15         54.68         2.78 o                         
  -3   7   3          5.58          3.97         1.66 o                         
  -2   7   3        367.23        375.75        12.86 o                         
  -1   7   3        345.75        329.94        10.43 o                         
   0   7   3        709.59        754.88        17.90 o                         
   1   7   3        453.58        496.91        12.34 o                         
   2   7   3        188.16        192.26         8.60 o                         
   3   7   3         65.52         62.37         5.27 o                         
   4   7   3          0.47          1.24         2.40 o                         
   5   7   3         41.27         39.83         4.79 o                         
   6   7   3        201.33        232.67        10.95 o                         
   7   7   3         81.56         77.58         8.10 o                         
   8   7   3         18.33         15.63         2.73 o                         
   9   7   3         18.41         18.31         2.66 o                         
 -10   8   3         79.53         81.39         6.94 o                         
  -9   8   3         83.89        105.40         9.64 o                         
  -8   8   3          6.32          9.69         1.96 o                         
  -7   8   3         36.64         35.93         4.17 o                         
  -6   8   3        190.23        218.86        10.69 o                         
  -5   8   3        331.45        378.65        10.30 o                         
  -4   8   3        231.24        262.80         7.83 o                         
  -3   8   3        869.16        999.90        42.48 o                         
  -2   8   3          3.68          4.36         1.84 o                         
  -1   8   3          7.21          4.80         1.78 o                         
   0   8   3         34.52         35.26         2.35 o                         
   1   8   3        111.02        111.08         5.95 o                         
   2   8   3          2.02          1.54         2.20 o                         
   3   8   3          0.93         -0.75         2.35 o                         
   4   8   3        675.28        714.25        39.45 o                         
   5   8   3       1580.27       1721.42        81.90 o                         
   6   8   3         16.84         15.72         3.17 o                         
   7   8   3         40.66         44.05         3.51 o                         
   8   8   3          3.60          4.70         1.86 o                         
  -9   9   3         69.43         71.66         6.51 o                         
  -8   9   3        156.89        164.64        28.89 o                         
  -7   9   3         32.21         26.33         2.60 o                         
  -6   9   3        363.41        426.45        16.64 o                         
  -5   9   3          9.45          7.75         2.48 o                         
  -4   9   3        407.61        518.03        16.59 o                         
  -3   9   3          9.88          9.27         2.70 o                         
  -2   9   3        194.61        215.38        10.81 o                         
  -1   9   3        303.67        328.87        13.51 o                         
   0   9   3        291.57        332.85        11.38 o                         
   1   9   3        417.84        423.62        24.30 o                         
   2   9   3        141.85        149.82        10.25 o                         
   3   9   3         51.74         51.19         5.27 o                         
   4   9   3        457.88        474.79        26.46 o                         
   5   9   3          2.51         -0.13         2.75 o                         
   6   9   3         23.07         21.00         2.91 o                         
   7   9   3          8.35          2.92         2.05 o                         
   8   9   3          1.15          2.65         2.41 o                         
  -8  10   3          5.60          4.98         1.93 o                         
  -7  10   3         25.87         21.17         2.93 o                         
  -6  10   3         24.57         28.21         2.83 o                         
  -5  10   3         96.32        119.81         7.57 o                         
  -4  10   3        216.43        249.27         9.22 o                         
  -3  10   3          4.28          7.11         2.97 o                         
  -2  10   3        668.26        848.24        29.82 o                         
  -1  10   3         36.00         35.01         3.50 o                         
   0  10   3        170.37        170.53         6.42 o                         
   1  10   3          0.07          0.42         2.42 o                         
   2  10   3          3.64          3.42         2.32 o                         
   3  10   3         14.00         19.93         4.24 o                         
   4  10   3        260.39        272.69        33.12 o                         
   5  10   3          8.34         11.14         3.27 o                         
   6  10   3         18.42         17.16         3.02 o                         
   7  10   3          0.59          1.47         1.81 o                         
  -7  11   3          7.89          4.93         2.01 o                         
  -6  11   3        264.09        256.75        10.39 o                         
  -5  11   3          1.69          2.63         2.62 o                         
  -4  11   3          0.59          1.91         2.79 o                         
  -3  11   3         14.72         12.64         3.77 o                         
  -2  11   3          0.22          2.14         2.85 o                         
  -1  11   3        116.00        170.83         8.75 o                         
   0  11   3         11.42          7.51         2.27 o                         
   1  11   3         39.48         29.80         3.15 o                         
   2  11   3          7.12          6.82         2.46 o                         
   3  11   3        200.09        202.76        14.29 o                         
   4  11   3        191.28        233.40        15.61 o                         
   5  11   3          6.48          6.32         2.39 o                         
   6  11   3         27.01         17.54         2.31 o                         
  -6  12   3          0.79          1.68         1.47 o                         
  -5  12   3          8.39          7.67         2.29 o                         
  -4  12   3         23.64         29.46         3.65 o                         
  -3  12   3        227.50        280.72        14.16 o                         
  -2  12   3          0.83          1.79         2.34 o                         
  -1  12   3        142.92        176.00        10.76 o                         
   0  12   3         61.81         50.75         5.29 o                         
   1  12   3          2.51          2.90         1.67 o                         
   2  12   3         15.41         16.19         2.24 o                         
   3  12   3         66.30         58.96         3.61 o                         
   4  12   3         60.98         59.21         7.40 o                         
  -4  13   3         43.85         35.53         3.11 o                         
  -3  13   3          7.20          6.95         2.00 o                         
  -2  13   3          0.07          0.54         1.71 o                         
  -1  13   3         10.53         11.22         2.16 o                         
   0  13   3         89.41         92.19         7.75 o                         
   1  13   3         23.12         25.01         3.65 o                         
   2  13   3         23.15         17.48         2.20 o                         
 -12   0   4        139.02        121.53         7.03 o                         
 -10   0   4        179.42        162.19        13.68 o                         
  -8   0   4       3088.36       2872.96       110.61 o                         
  -6   0   4         43.24         48.50         2.03 o                         
  -4   0   4       2624.98       2402.64        54.57 o                         
  -2   0   4      12280.24      13713.26       648.66 o                         
   0   0   4       4363.41       4485.48       124.09 o                         
   2   0   4        181.90        191.85        10.54 o                         
   4   0   4        373.72        353.90         9.52 o                         
   6   0   4        780.42        858.44        27.74 o                         
   8   0   4         16.57         29.32         4.22 o                         
  10   0   4        352.83        405.67        30.86 o                         
 -12   1   4         37.46         33.07         3.25 o                         
 -11   1   4         18.22         17.13         2.85 o                         
 -10   1   4         38.97         40.42         3.19 o                         
  -9   1   4        245.03        259.60        16.81 o                         
  -8   1   4        421.35        389.91        12.82 o                         
  -7   1   4        525.33        503.86        14.28 o                         
  -6   1   4        189.92        150.31         3.29 o                         
  -5   1   4         42.33         47.42         1.56 o                         
  -4   1   4        281.52        290.69         8.10 o                         
  -3   1   4       3678.30       3561.64        70.31 o                         
  -2   1   4        938.50        997.20        30.19 o                         
  -1   1   4        583.35        554.59        15.98 o                         
   0   1   4       4133.01       4099.01        80.57 o                         
   1   1   4        100.49        133.89         3.17 o                         
   2   1   4        843.20        896.97        23.07 o                         
   3   1   4        113.30        112.33         2.38 o                         
   4   1   4       1322.50       1401.82        37.40 o                         
   5   1   4        556.73        568.83        15.91 o                         
   6   1   4          1.28          1.73         1.85 o                         
   7   1   4        139.64        158.64         6.06 o                         
   8   1   4         20.54         18.82         2.82 o                         
   9   1   4        278.33        347.44        12.45 o                         
  10   1   4          0.62          1.91         1.48 o                         
 -12   2   4         87.77         68.38         8.91 o                         
 -11   2   4         73.80         86.12         5.10 o                         
 -10   2   4        493.33        556.42        15.52 o                         
  -9   2   4        168.25        147.04         9.63 o                         
  -8   2   4         77.01         83.97         3.60 o                         
  -7   2   4        417.78        389.58        12.86 o                         
  -6   2   4          7.69         10.58         1.06 o                         
  -5   2   4        482.86        457.89         7.36 o                         
  -4   2   4          2.38          2.55         0.75 o                         
  -3   2   4          6.46          4.50         0.69 o                         
  -2   2   4       1075.07       1076.55        30.37 o                         
  -1   2   4        314.67        345.44        10.42 o                         
   0   2   4       1045.06       1002.30        31.70 o                         
   1   2   4         13.55         22.41         1.02 o                         
   2   2   4         34.28         29.00         1.22 o                         
   3   2   4       4949.07       5344.02       106.03 o                         
   4   2   4         40.60         48.20         1.67 o                         
   5   2   4        156.47        138.02         4.43 o                         
   6   2   4         22.70         25.84         2.87 o                         
   7   2   4       1101.01       1156.93        34.54 o                         
   8   2   4        143.15        172.64         7.79 o                         
   9   2   4        112.48        145.02         6.12 o                         
  10   2   4          8.26         12.95         1.87 o                         
 -12   3   4          4.56          1.42         2.80 o                         
 -11   3   4         35.90         37.21         4.19 o                         
 -10   3   4        511.52        587.79        20.70 o                         
  -9   3   4        672.36        723.14        50.03 o                         
  -8   3   4         52.92         34.58         2.14 o                         
  -7   3   4        417.31        466.84        14.26 o                         
  -6   3   4        215.61        219.92         5.63 o                         
  -5   3   4        374.94        335.34         6.57 o                         
  -4   3   4         76.68         72.11         1.76 o                         
  -3   3   4        791.24        757.67        17.46 o                         
  -2   3   4        542.87        493.56        13.19 o                         
  -1   3   4       1251.66       1131.24        32.32 o                         
   0   3   4       2896.74       2651.57        59.56 o                         
   1   3   4         89.50        111.05         3.61 o                         
   2   3   4          1.85          3.55         0.89 o                         
   3   3   4         75.76         72.24         3.65 o                         
   4   3   4          8.35         14.38         1.37 o                         
   5   3   4        183.69        194.48         8.04 o                         
   6   3   4        180.46        189.33         6.17 o                         
   7   3   4       1005.60        971.22        29.15 o                         
   8   3   4          5.02          6.39         3.28 o                         
   9   3   4        247.65        309.78        13.51 o                         
  10   3   4          0.54         -0.07         2.56 o                         
 -12   4   4         11.14          3.58         3.55 o                         
 -11   4   4         28.11         27.36         4.40 o                         
 -10   4   4          0.19          2.87         1.95 o                         
  -9   4   4         46.57         42.99         4.08 o                         
  -8   4   4        386.59        387.90        22.20 o                         
  -7   4   4         13.17         14.40         1.57 o                         
  -6   4   4        264.01        239.87        20.57 o                         
  -5   4   4          0.01         -0.38         1.13 o                         
  -4   4   4       2741.43       2717.82        41.94 o                         
  -3   4   4         37.02         42.24         1.34 o                         
  -2   4   4       1784.55       1534.26        49.27 o                         
  -1   4   4        543.59        570.90        12.08 o                         
   0   4   4       2416.66       2082.72        61.49 o                         
   1   4   4          7.29          4.95         0.78 o                         
   2   4   4         57.02         39.58         1.74 o                         
   3   4   4        202.59        180.00         5.72 o                         
   4   4   4        137.81        123.83         6.15 o                         
   5   4   4         28.64         35.25         2.97 o                         
   6   4   4         18.06         19.09         2.69 o                         
   7   4   4         12.19         16.31         3.85 o                         
   8   4   4          1.49          3.75         2.74 o                         
   9   4   4          6.10          6.73         2.15 o                         
  10   4   4        353.32        364.61        28.73 o                         
 -11   5   4          0.22          0.17         3.96 o                         
 -10   5   4        209.35        143.50         8.59 o                         
  -9   5   4          0.46         -0.12         2.14 o                         
  -8   5   4         75.63         70.67         5.41 o                         
  -7   5   4        189.50        207.40         7.79 o                         
  -6   5   4        347.44        351.03        19.81 o                         
  -5   5   4         19.36         26.47         2.27 o                         
  -4   5   4          1.29          0.31         1.54 o                         
  -3   5   4        996.86        967.37        34.41 o                         
  -2   5   4        248.05        242.96         8.44 o                         
  -1   5   4        160.34        167.63         7.65 o                         
   0   5   4        307.76        312.20         9.36 o                         
   1   5   4         14.54         16.24         1.79 o                         
   2   5   4        336.06        266.26         8.58 o                         
   3   5   4         16.73         12.32         3.14 o                         
   4   5   4         10.70         15.93         3.73 o                         
   5   5   4        511.01        565.26        25.09 o                         
   6   5   4        153.70        156.92         6.68 o                         
   7   5   4          0.50         -1.58         3.36 o                         
   8   5   4          0.43          0.72         1.85 o                         
   9   5   4         14.62         15.21         4.91 o                         
 -11   6   4         34.22         10.82         3.64 o                         
 -10   6   4          9.61          3.17         3.76 o                         
  -9   6   4         84.29         73.51         6.21 o                         
  -8   6   4         53.28         58.24         3.55 o                         
  -7   6   4        338.95        307.51        12.24 o                         
  -6   6   4         90.88        104.10         5.23 o                         
  -5   6   4         76.33         83.11         3.74 o                         
  -4   6   4          3.55          2.51         1.82 o                         
  -3   6   4          4.31          1.17         1.71 o                         
  -2   6   4        320.96        389.21        15.41 o                         
  -1   6   4         42.69         51.73         3.24 o                         
   0   6   4        314.34        381.72        19.34 o                         
   1   6   4        469.34        448.61        23.70 o                         
   2   6   4          4.47          6.08         3.10 o                         
   3   6   4        499.01        413.92        15.64 o                         
   4   6   4        843.66        788.22        34.84 o                         
   5   6   4        587.88        668.19        33.01 o                         
   6   6   4         26.65         26.42         3.59 o                         
   7   6   4        311.16        352.88        15.24 o                         
   8   6   4         29.76         29.01         3.14 o                         
   9   6   4         48.00         36.66         5.02 o                         
 -11   7   4          0.38          3.84         2.60 o                         
 -10   7   4          0.45          0.81         2.41 o                         
  -9   7   4         31.61         40.56         7.93 o                         
  -8   7   4        214.96        211.81        23.40 o                         
  -7   7   4         40.98         42.87         3.37 o                         
  -6   7   4        198.23        200.99         7.96 o                         
  -5   7   4        872.40        941.13        24.69 o                         
  -4   7   4        481.76        494.55        15.60 o                         
  -3   7   4        785.84        857.16        25.59 o                         
  -2   7   4        372.74        365.63        12.88 o                         
  -1   7   4          1.28          1.45         1.54 o                         
   0   7   4          0.70          0.64         1.58 o                         
   1   7   4         34.05         36.08         2.45 o                         
   2   7   4        340.59        335.23        12.73 o                         
   3   7   4          0.80          0.43         2.36 o                         
   4   7   4        405.32        393.66        24.57 o                         
   5   7   4          0.21         -0.42         3.14 o                         
   6   7   4         98.54        104.86         5.79 o                         
   7   7   4        165.40        178.04         8.92 o                         
   8   7   4         77.88         81.12         4.92 o                         
 -10   8   4          7.71          6.44         3.05 o                         
  -9   8   4        122.94        147.80        22.45 o                         
  -8   8   4         91.25        104.23         5.35 o                         
  -7   8   4        218.45        244.81         9.84 o                         
  -6   8   4          3.53          3.36         2.09 o                         
  -5   8   4        209.42        275.52         8.38 o                         
  -4   8   4        265.62        308.73        10.97 o                         
  -3   8   4        633.20        714.73        28.47 o                         
  -2   8   4        917.14        995.32        37.09 o                         
  -1   8   4        761.13        857.45        22.61 o                         
   0   8   4        335.37        400.96        13.63 o                         
   1   8   4        316.05        339.45        15.51 o                         
   2   8   4         27.74         26.69         2.53 o                         
   3   8   4        240.54        246.14        14.85 o                         
   4   8   4        192.86        188.25         8.37 o                         
   5   8   4        224.43        241.31         9.92 o                         
   6   8   4         12.34         14.78         2.95 o                         
   7   8   4          7.32          7.09         2.28 o                         
   8   8   4        113.11        117.98         8.79 o                         
  -9   9   4         76.12         79.92         6.97 o                         
  -8   9   4        169.70        191.92        16.26 o                         
  -7   9   4         83.29         93.56         6.15 o                         
  -6   9   4        277.72        311.35         9.64 o                         
  -5   9   4         95.57         96.59         4.57 o                         
  -4   9   4        493.76        630.20        17.63 o                         
  -3   9   4        157.74        187.83         8.94 o                         
  -2   9   4         14.37         13.60         2.29 o                         
  -1   9   4        451.24        493.36        22.99 o                         
   0   9   4         24.40         32.10         2.97 o                         
   1   9   4         18.63         17.07         2.56 o                         
   2   9   4        618.67        672.35        20.50 o                         
   3   9   4         49.10         32.89         4.28 o                         
   4   9   4          3.23          6.12         2.93 o                         
   5   9   4          0.10          0.83         2.61 o                         
   6   9   4         91.57         88.10         5.87 o                         
   7   9   4         30.54         26.45         3.26 o                         
  -8  10   4         99.66         70.47        10.82 o                         
  -7  10   4         21.19         24.03         3.35 o                         
  -6  10   4        120.71        115.14         7.70 o                         
  -5  10   4         14.72         14.70         2.72 o                         
  -4  10   4        106.00        141.67         6.28 o                         
  -3  10   4          4.32          7.25         4.02 o                         
  -2  10   4        135.64        169.89        12.72 o                         
  -1  10   4         93.11         88.51         6.47 o                         
   0  10   4         50.00         48.37         3.35 o                         
   1  10   4        219.89        238.63         8.90 o                         
   2  10   4          9.75         10.63         2.07 o                         
   3  10   4        371.82        362.50        27.85 o                         
   4  10   4         75.02         82.39        13.57 o                         
   5  10   4        403.29        467.31        21.18 o                         
   6  10   4          5.79          5.25         2.25 o                         
  -7  11   4          8.14          6.94         1.79 o                         
  -6  11   4         30.82         30.85         3.73 o                         
  -5  11   4         61.67         66.19         4.60 o                         
  -4  11   4         81.79        102.91         5.99 o                         
  -3  11   4          0.77          5.19         3.48 o                         
  -2  11   4         87.39         92.82         7.49 o                         
  -1  11   4        114.99        134.75         7.27 o                         
   0  11   4        105.49        109.63         4.99 o                         
   1  11   4        179.36        187.97         7.93 o                         
   2  11   4         15.14         17.44         2.94 o                         
   3  11   4          0.26         -1.30         2.20 o                         
   4  11   4         13.76          9.05         3.67 o                         
   5  11   4          0.10         -0.42         1.93 o                         
  -6  12   4         10.09          5.52         1.64 o                         
  -5  12   4         13.62         15.85         2.83 o                         
  -4  12   4          7.62          7.20         2.45 o                         
  -3  12   4          0.03         -0.29         2.23 o                         
  -2  12   4        159.69        214.40        15.33 o                         
  -1  12   4          8.77          5.18         2.38 o                         
   0  12   4          1.97          1.32         1.62 o                         
   1  12   4          0.53          0.37         1.52 o                         
   2  12   4          0.24          0.24         1.81 o                         
   3  12   4          0.40          2.70         1.94 o                         
   4  12   4         99.49         69.93        10.24 o                         
  -4  13   4         31.77         20.16         2.22 o                         
  -3  13   4          5.80          5.67         1.92 o                         
  -2  13   4        170.76        127.09         7.73 o                         
  -1  13   4         28.29         25.17         2.78 o                         
   0  13   4          0.10          0.25         1.70 o                         
   1  13   4          0.31         -1.55         1.85 o                         
 -11   0   5         98.13         89.33         5.70 o                         
  -9   0   5        837.43        889.36        32.17 o                         
  -7   0   5          6.85          6.96         1.96 o                         
  -5   0   5        429.97        380.15         8.78 o                         
  -3   0   5         90.77         74.06         2.58 o                         
  -1   0   5        359.63        403.00        11.55 o                         
   1   0   5          3.89          6.64         1.57 o                         
   3   0   5        875.87        949.41        33.79 o                         
   5   0   5       1240.82       1262.82        36.33 o                         
   7   0   5         22.23         39.66         4.38 o                         
   9   0   5        163.80        166.73         8.19 o                         
 -12   1   5         50.16         39.44         2.50 o                         
 -11   1   5        106.32        103.74         4.61 o                         
 -10   1   5          9.87          8.89         3.20 o                         
  -9   1   5       1614.15       1689.69        68.41 o                         
  -8   1   5         26.25         22.91         1.83 o                         
  -7   1   5        920.56        851.28        21.49 o                         
  -6   1   5        316.20        284.72         5.31 o                         
  -5   1   5          6.45          8.16         0.81 o                         
  -4   1   5        162.53        127.64         2.79 o                         
  -3   1   5         14.76         22.77         0.96 o                         
  -2   1   5       1838.81       1814.85        71.59 o                         
  -1   1   5        328.66        332.63         9.95 o                         
   0   1   5       5610.40       5113.19        88.07 o                         
   1   1   5        267.47        244.30         6.28 o                         
   2   1   5         47.48         63.13         1.88 o                         
   3   1   5        521.04        544.63        15.43 o                         
   4   1   5         77.19         83.22         2.81 o                         
   5   1   5          4.56          5.57         1.77 o                         
   6   1   5        120.54        120.69         4.35 o                         
   7   1   5        591.30        654.78        17.27 o                         
   8   1   5          4.88          2.42         2.03 o                         
   9   1   5        323.03        350.76        11.86 o                         
 -12   2   5        199.35        136.67         8.03 o                         
 -11   2   5          1.25          0.21         1.88 o                         
 -10   2   5         15.19         11.91         1.89 o                         
  -9   2   5        461.27        445.20        18.83 o                         
  -8   2   5         93.55         92.64         3.60 o                         
  -7   2   5        142.67        154.53         6.12 o                         
  -6   2   5       1583.90       1501.88        47.85 o                         
  -5   2   5        554.15        580.49         9.51 o                         
  -4   2   5          3.75          1.23         0.67 o                         
  -3   2   5        760.27        738.95        16.10 o                         
  -2   2   5        339.75        274.39         7.75 o                         
  -1   2   5         87.24         71.76         3.52 o                         
   0   2   5        113.80         82.92         2.61 o                         
   1   2   5        269.66        279.07         5.71 o                         
   2   2   5        684.75        662.57        17.59 o                         
   3   2   5        180.31        180.47         4.47 o                         
   4   2   5       1976.29       1949.65        42.58 o                         
   5   2   5         17.02         22.71         1.89 o                         
   6   2   5        140.70        161.05         5.30 o                         
   7   2   5         66.39         61.56         3.35 o                         
   8   2   5        170.97        202.99         7.85 o                         
   9   2   5          0.06          0.00         1.57 o                         
 -12   3   5         59.37         29.80         9.00 o                         
 -11   3   5        208.15        232.69        31.75 o                         
 -10   3   5         17.82         15.96         2.11 o                         
  -9   3   5        141.16        131.71         6.18 o                         
  -8   3   5          3.33          3.01         1.93 o                         
  -7   3   5       1101.81       1161.31        45.54 o                         
  -6   3   5          2.51          3.98         1.46 o                         
  -5   3   5          4.85          6.64         1.12 o                         
  -4   3   5        221.09        240.63         6.11 o                         
  -3   3   5         13.10          8.95         1.23 o                         
  -2   3   5       5888.98       5477.76       107.00 o                         
  -1   3   5        241.17        226.49         4.96 o                         
   0   3   5        606.93        512.32        10.43 o                         
   1   3   5         29.57         21.12         1.12 o                         
   2   3   5         83.81         87.36         3.11 o                         
   3   3   5        155.21        149.37         7.76 o                         
   4   3   5        144.24        134.78         8.73 o                         
   5   3   5        650.81        669.83        34.01 o                         
   6   3   5         22.40         17.26         2.21 o                         
   7   3   5         38.46         38.84         3.08 o                         
   8   3   5         38.72         39.04         3.72 o                         
   9   3   5          2.50          1.17         2.46 o                         
 -12   4   5         11.45          9.77         3.02 o                         
 -11   4   5          0.79         -0.24         2.22 o                         
 -10   4   5         59.00         57.76         9.03 o                         
  -9   4   5         81.62         78.23         4.77 o                         
  -8   4   5         26.80         33.54         2.64 o                         
  -7   4   5          4.77          4.97         1.76 o                         
  -6   4   5          0.19          1.22         1.72 o                         
  -5   4   5         20.00         20.12         1.75 o                         
  -4   4   5       1631.67       1763.70        44.54 o                         
  -3   4   5        624.25        523.33        17.31 o                         
  -2   4   5       2485.26       2476.10        54.20 o                         
  -1   4   5         61.34         32.71         1.47 o                         
   0   4   5        157.81        171.78         5.13 o                         
   1   4   5         32.11         18.08         1.62 o                         
   2   4   5         16.87         17.49         2.09 o                         
   3   4   5        808.97        795.17        23.60 o                         
   4   4   5        328.51        325.49        14.55 o                         
   5   4   5        711.82        731.00        22.61 o                         
   6   4   5         30.93         25.70         2.50 o                         
   7   4   5        148.24        159.85         6.37 o                         
   8   4   5          1.83          0.97         5.17 o                         
   9   4   5        128.72        133.53         9.43 o                         
 -11   5   5         53.69         60.66         9.66 o                         
 -10   5   5         13.98          9.11         3.14 o                         
  -9   5   5        598.54        644.59        48.24 o                         
  -8   5   5         44.90         43.43         3.01 o                         
  -7   5   5        412.40        439.29        11.56 o                         
  -6   5   5        152.29        168.41         8.50 o                         
  -5   5   5         28.33         30.50         2.22 o                         
  -4   5   5        335.14        356.18         8.39 o                         
  -3   5   5          0.35          1.59         1.70 o                         
  -2   5   5        924.36        928.40        23.64 o                         
  -1   5   5          8.83          9.74         1.51 o                         
   0   5   5       2746.30       2940.10        83.77 o                         
   1   5   5         29.72         28.95         1.99 o                         
   2   5   5          1.27          1.93         2.35 o                         
   3   5   5        843.42        789.08        24.67 o                         
   4   5   5         89.98         90.99         5.26 o                         
   5   5   5        155.77        163.41        10.18 o                         
   6   5   5         17.49         16.04         3.23 o                         
   7   5   5        153.01        139.95         6.18 o                         
   8   5   5         58.72         54.39         3.45 o                         
   9   5   5        185.57        173.40        17.19 o                         
 -11   6   5          2.75          1.51         2.14 o                         
 -10   6   5          9.30         11.21         2.80 o                         
  -9   6   5          1.97         -0.74         2.18 o                         
  -8   6   5         14.64         19.76         2.84 o                         
  -7   6   5         31.32         28.33         3.11 o                         
  -6   6   5        359.61        351.13        13.53 o                         
  -5   6   5          5.60          6.65         2.15 o                         
  -4   6   5        197.72        195.82         5.21 o                         
  -3   6   5        282.31        275.45        10.62 o                         
  -2   6   5        124.59        138.11         5.11 o                         
  -1   6   5        364.21        395.60        10.89 o                         
   0   6   5        193.51        204.72         8.04 o                         
   1   6   5         84.59         83.08         5.41 o                         
   2   6   5        121.65        101.06         6.47 o                         
   3   6   5       1156.65       1265.53       158.25 o                         
   4   6   5       1691.58       1876.01       164.90 o                         
   5   6   5         60.41         68.40         6.16 o                         
   6   6   5          8.39          7.93         3.85 o                         
   7   6   5         30.08         30.28         6.33 o                         
   8   6   5         61.79         63.07         4.43 o                         
 -10   7   5        135.24        164.54        98.16 o                         
  -9   7   5         27.46         33.90         3.36 o                         
  -8   7   5        323.35        310.48        14.14 o                         
  -7   7   5        240.62        260.78        16.32 o                         
  -6   7   5        102.50         92.63         4.87 o                         
  -5   7   5        393.38        459.65        14.76 o                         
  -4   7   5        289.19        341.74        10.70 o                         
  -3   7   5        164.12        199.25        28.63 o                         
  -2   7   5       1719.77       1985.83        64.82 o                         
  -1   7   5        118.69        129.11         7.19 o                         
   0   7   5        630.02        689.79        25.32 o                         
   1   7   5         28.89         26.36         2.52 o                         
   2   7   5         16.41         13.68         3.97 o                         
   3   7   5        255.53        255.83        28.68 o                         
   4   7   5        205.23        244.05        33.94 o                         
   5   7   5          9.63          7.99         3.98 o                         
   6   7   5          7.95         10.34         3.29 o                         
   7   7   5         32.32         32.06         3.54 o                         
   8   7   5         11.16         10.64         3.70 o                         
 -10   8   5        152.31        172.03        13.47 o                         
  -9   8   5         18.69         24.92         6.23 o                         
  -8   8   5         67.72         81.35         5.06 o                         
  -7   8   5        239.02        273.57        20.26 o                         
  -6   8   5          0.03          0.26         2.34 o                         
  -5   8   5          1.26          0.19         2.15 o                         
  -4   8   5         30.33         35.36         2.90 o                         
  -3   8   5        157.01        156.87         8.55 o                         
  -2   8   5          5.68          5.69         1.73 o                         
  -1   8   5        367.70        388.56        12.93 o                         
   0   8   5          3.67          4.75         1.83 o                         
   1   8   5         25.12         25.92         2.76 o                         
   2   8   5         12.28         11.10         2.47 o                         
   3   8   5        120.12        116.46         7.59 o                         
   4   8   5        406.40        414.57        19.96 o                         
   5   8   5        318.89        360.97        13.48 o                         
   6   8   5         22.52         20.98         2.85 o                         
   7   8   5          0.04          0.86         2.54 o                         
  -9   9   5         70.63         67.87         7.35 o                         
  -8   9   5         26.03         25.68         2.78 o                         
  -7   9   5         77.50         77.26         4.88 o                         
  -6   9   5        109.61        134.10         4.91 o                         
  -5   9   5         30.55         36.76         2.91 o                         
  -4   9   5       1212.74       1632.58        61.61 o                         
  -3   9   5          0.85          1.41         2.68 o                         
  -2   9   5        333.32        381.50        17.86 o                         
  -1   9   5        169.40        197.70        11.28 o                         
   0   9   5         32.14         26.03         2.71 o                         
   1   9   5        127.59        130.48         4.94 o                         
   2   9   5         89.68         97.22         8.22 o                         
   3   9   5        121.75        124.26         6.93 o                         
   4   9   5        404.14        434.58        21.20 o                         
   5   9   5        272.63        297.98        13.17 o                         
   6   9   5        146.10        138.64         5.85 o                         
  -8  10   5        111.27        103.63         5.62 o                         
  -7  10   5          0.20          1.18         1.79 o                         
  -6  10   5          9.24         10.60         2.33 o                         
  -5  10   5         11.54         12.77         2.79 o                         
  -4  10   5        174.33        228.71        11.66 o                         
  -3  10   5         54.96         64.50         6.03 o                         
  -2  10   5         31.87         37.97         4.53 o                         
  -1  10   5         12.75         13.26         2.10 o                         
   0  10   5         18.00         12.36         2.10 o                         
   1  10   5         31.20         33.99         2.52 o                         
   2  10   5          9.08          9.49         2.05 o                         
   3  10   5        301.64        321.11        11.91 o                         
   4  10   5          0.65          2.69         2.52 o                         
   5  10   5          0.02          0.14         1.70 o                         
  -7  11   5         22.76         18.74         2.09 o                         
  -6  11   5          0.17         -0.87         2.21 o                         
  -5  11   5         75.13         89.53         4.36 o                         
  -4  11   5        176.04        193.42         9.23 o                         
  -3  11   5          8.05          9.25         3.54 o                         
  -2  11   5        198.45        226.70        12.12 o                         
  -1  11   5         15.38         14.75         2.89 o                         
   0  11   5         17.67         17.46         2.24 o                         
   1  11   5          2.84          2.03         2.02 o                         
   2  11   5         29.25         31.22         4.11 o                         
   3  11   5         91.61         82.51         5.23 o                         
   4  11   5         12.72         13.71         3.27 o                         
  -6  12   5          4.97          3.66         1.45 o                         
  -5  12   5          0.16          0.94         1.75 o                         
  -4  12   5         64.13         63.61         4.96 o                         
  -3  12   5         61.92         71.99         3.99 o                         
  -2  12   5          2.81          2.07         2.10 o                         
  -1  12   5        183.27        187.34        15.44 o                         
   0  12   5          1.46          1.51         1.84 o                         
   1  12   5          5.22          3.42         1.65 o                         
   2  12   5          0.46          0.89         2.01 o                         
   3  12   5         71.13         56.15         5.97 o                         
  -3  13   5         19.66         10.71         1.85 o                         
  -2  13   5         19.49         14.80         1.84 o                         
  -1  13   5          0.38          1.88         1.80 o                         
   0  13   5         52.10         50.47         4.56 o                         
 -12   0   6        255.28        226.60        34.24 o                         
 -10   0   6        213.74        278.78        60.05 o                         
  -8   0   6        113.00        109.55         6.63 o                         
  -6   0   6        108.08         94.43         3.59 o                         
  -4   0   6          2.55          3.43         0.93 o                         
  -2   0   6       1639.53       1371.36        76.26 o                         
   0   0   6       2607.38       2145.56        79.23 o                         
   2   0   6       1743.14       1408.19        39.10 o                         
   4   0   6        127.55        108.53         5.06 o                         
   6   0   6        255.50        251.42        10.41 o                         
   8   0   6        186.21        171.49         8.47 o                         
 -12   1   6         19.23         11.83         2.78 o                         
 -11   1   6         83.67         78.55         4.46 o                         
 -10   1   6        120.24        138.42        11.56 o                         
  -9   1   6        293.35        312.86        15.33 o                         
  -8   1   6        175.45        176.70         6.19 o                         
  -7   1   6          8.21          8.13         1.52 o                         
  -6   1   6        218.60        203.76         5.36 o                         
  -5   1   6        254.06        271.40         6.67 o                         
  -4   1   6       2061.96       1932.64        42.08 o                         
  -3   1   6        614.02        581.89        15.20 o                         
  -2   1   6        303.90        295.23         8.58 o                         
  -1   1   6        341.25        290.95         7.46 o                         
   0   1   6         22.98         18.80         2.17 o                         
   1   1   6        696.25        571.77         9.15 o                         
   2   1   6          0.56          1.18         0.73 o                         
   3   1   6         26.94         24.94         1.64 o                         
   4   1   6        117.67        101.13         4.81 o                         
   5   1   6        282.47        249.34         7.10 o                         
   6   1   6        226.56        224.50         6.77 o                         
   7   1   6         22.68         22.21         2.18 o                         
   8   1   6          0.74          1.12         1.48 o                         
   9   1   6         27.45         22.57         6.16 o                         
 -12   2   6          5.87          4.84         1.76 o                         
 -11   2   6          3.13          0.29         2.05 o                         
 -10   2   6          0.04          0.67         1.60 o                         
  -9   2   6        921.45        986.71        46.79 o                         
  -8   2   6         23.20         24.28         2.18 o                         
  -7   2   6         10.28          8.60         2.13 o                         
  -6   2   6          2.94          4.26         1.81 o                         
  -5   2   6       1325.19       1278.59        23.75 o                         
  -4   2   6        489.24        535.57        11.09 o                         
  -3   2   6        657.07        578.23        13.10 o                         
  -2   2   6        592.31        549.03        11.65 o                         
  -1   2   6       1111.15        944.33        21.40 o                         
   0   2   6        482.22        407.91         8.77 o                         
   1   2   6        650.48        491.36        28.31 o                         
   2   2   6        253.93        241.88         7.85 o                         
   3   2   6         81.64         78.53         3.09 o                         
   4   2   6         16.85         18.42         2.07 o                         
   5   2   6          8.43          4.99         1.62 o                         
   6   2   6          4.05          2.05         1.86 o                         
   7   2   6         10.46          4.89         1.62 o                         
   8   2   6          0.88          1.57         2.53 o                         
   9   2   6        107.47        104.60         7.80 o                         
 -12   3   6          7.13          6.98         2.67 o                         
 -11   3   6         15.09         15.52         2.32 o                         
 -10   3   6         89.40         78.44         3.63 o                         
  -9   3   6        332.77        350.40        21.97 o                         
  -8   3   6        259.55        285.94        19.18 o                         
  -7   3   6         76.44         78.36         4.27 o                         
  -6   3   6         12.68          9.65         1.76 o                         
  -5   3   6        914.90       1083.48        27.70 o                         
  -4   3   6         99.69         87.12         2.70 o                         
  -3   3   6        414.65        354.66         9.47 o                         
  -2   3   6          7.32          4.98         0.97 o                         
  -1   3   6        538.88        531.25        19.47 o                         
   0   3   6         28.74         31.80         1.36 o                         
   1   3   6        660.25        543.64        12.81 o                         
   2   3   6         20.13         16.66         4.01 o                         
   3   3   6        324.28        327.00        19.96 o                         
   4   3   6       1162.43       1108.11        42.81 o                         
   5   3   6         62.83         52.07         3.48 o                         
   6   3   6         51.86         49.72         5.11 o                         
   7   3   6          0.37          1.30         2.32 o                         
   8   3   6        489.35        473.27        21.48 o                         
   9   3   6         38.57         30.45         4.03 o                         
 -12   4   6         72.85         34.93         5.02 o                         
 -11   4   6         30.72         32.75         5.77 o                         
 -10   4   6          7.04          4.65         1.62 o                         
  -9   4   6        355.93        346.60        27.93 o                         
  -8   4   6         28.16         22.94         2.44 o                         
  -7   4   6         33.71         29.30         2.51 o                         
  -6   4   6          9.89          9.71         2.05 o                         
  -5   4   6          4.32          5.28         1.66 o                         
  -4   4   6        124.58        126.33         5.44 o                         
  -3   4   6        872.48        935.44        29.75 o                         
  -2   4   6         61.10         54.41         2.58 o                         
  -1   4   6        650.11        623.47        21.06 o                         
   0   4   6        305.52        245.31         6.82 o                         
   1   4   6         10.20          9.03         2.03 o                         
   2   4   6       1052.26        911.99        32.87 o                         
   3   4   6         20.13         17.71         2.54 o                         
   4   4   6        948.76        839.42        30.93 o                         
   5   4   6          1.72          2.31         3.00 o                         
   6   4   6        133.77        141.28        15.08 o                         
   7   4   6          4.86          3.61         2.54 o                         
   8   4   6         12.16          8.68         4.26 o                         
 -11   5   6        133.71         77.70         6.78 o                         
 -10   5   6          0.54          0.97         1.56 o                         
  -9   5   6         61.18         51.68         3.17 o                         
  -8   5   6        142.58        149.82         6.16 o                         
  -7   5   6         86.40         96.57         5.57 o                         
  -6   5   6        462.58        509.44        12.43 o                         
  -5   5   6          9.14         10.76         1.89 o                         
  -4   5   6          5.45          5.69         1.92 o                         
  -3   5   6       1364.98       1487.92        35.39 o                         
  -2   5   6       1493.31       1521.54        45.65 o                         
  -1   5   6        162.21        186.49        11.19 o                         
   0   5   6         21.00         17.69         1.68 o                         
   1   5   6         65.04         57.24         2.92 o                         
   2   5   6        170.89        162.77         7.00 o                         
   3   5   6         65.52         70.04         3.93 o                         
   4   5   6        143.81        160.13        12.35 o                         
   5   5   6        114.31        109.07         5.88 o                         
   6   5   6        153.62        177.31         9.05 o                         
   7   5   6          2.61          4.70         2.23 o                         
   8   5   6         56.19         48.08         8.59 o                         
 -11   6   6        140.92        135.14        24.76 o                         
 -10   6   6         38.67         25.47         4.22 o                         
  -9   6   6        247.20        232.26        18.32 o                         
  -8   6   6          0.10         -0.70         2.05 o                         
  -7   6   6        142.63        136.87        10.19 o                         
  -6   6   6         10.09         12.37         2.17 o                         
  -5   6   6        191.20        224.42         6.02 o                         
  -4   6   6        155.00        155.61         6.26 o                         
  -3   6   6        356.59        360.32        10.05 o                         
  -2   6   6         20.29         18.50         1.84 o                         
  -1   6   6        184.84        193.63         7.85 o                         
   0   6   6        216.25        223.94        16.85 o                         
   1   6   6          0.32          1.14         2.14 o                         
   2   6   6        202.26        207.25        10.70 o                         
   3   6   6        173.70        159.43         9.09 o                         
   4   6   6         38.90         37.80         5.61 o                         
   5   6   6          0.72          0.79         2.74 o                         
   6   6   6         12.68         12.15         2.65 o                         
   7   6   6         83.94         88.91         4.81 o                         
   8   6   6         36.60         36.09         5.52 o                         
 -10   7   6        175.13        179.75        15.19 o                         
  -9   7   6         84.47         89.21         4.69 o                         
  -8   7   6         40.76         40.62         2.64 o                         
  -7   7   6        190.74        187.67         6.95 o                         
  -6   7   6          3.96          6.45         2.24 o                         
  -5   7   6       1042.70       1260.27        29.74 o                         
  -4   7   6        173.35        194.17         7.07 o                         
  -3   7   6         58.13         74.80         4.60 o                         
  -2   7   6         76.47         71.78         3.20 o                         
  -1   7   6         48.75         60.88         3.73 o                         
   0   7   6        121.04        124.92         9.71 o                         
   1   7   6        184.03        163.03         7.91 o                         
   2   7   6         10.04         10.85         3.95 o                         
   3   7   6         39.39         42.79         6.94 o                         
   4   7   6        448.94        483.72        22.49 o                         
   5   7   6        590.74        677.30        35.06 o                         
   6   7   6        253.95        281.63        10.62 o                         
   7   7   6         21.46         23.24         2.27 o                         
 -10   8   6          9.52          9.32         2.48 o                         
  -9   8   6         15.45         15.01         1.97 o                         
  -8   8   6        112.67        140.30        13.45 o                         
  -7   8   6         12.36         11.57         2.44 o                         
  -6   8   6         31.90         33.84         3.08 o                         
  -5   8   6        376.78        468.77        13.35 o                         
  -4   8   6         57.23         65.40         6.39 o                         
  -3   8   6         98.79        120.10        13.40 o                         
  -2   8   6        130.35        133.81         6.80 o                         
  -1   8   6         84.64         93.68         5.39 o                         
   0   8   6        541.85        563.51        21.66 o                         
   1   8   6          6.39          5.75         2.90 o                         
   2   8   6        115.98         95.16        10.46 o                         
   3   8   6        218.28        208.70        15.79 o                         
   4   8   6        102.00        135.40        12.06 o                         
   5   8   6         45.47         51.77         4.65 o                         
   6   8   6        200.47        192.65         7.55 o                         
  -9   9   6         51.21         51.84         9.66 o                         
  -8   9   6         16.29         15.87         2.22 o                         
  -7   9   6         49.99         57.67         5.82 o                         
  -6   9   6        145.04        191.84         7.94 o                         
  -5   9   6        146.97        182.34        11.29 o                         
  -4   9   6        251.01        337.44        28.02 o                         
  -3   9   6        179.51        259.53        13.31 o                         
  -2   9   6         96.80        114.36         9.09 o                         
  -1   9   6        104.14        113.52         5.40 o                         
   0   9   6         18.11         19.54         3.06 o                         
   1   9   6         24.30         33.14         5.09 o                         
   2   9   6          0.00         -1.29         2.77 o                         
   3   9   6          8.49          7.20         4.70 o                         
   4   9   6         30.36         30.33         5.63 o                         
   5   9   6         46.16         40.49         3.67 o                         
   6   9   6        129.97        111.54         5.67 o                         
  -8  10   6          9.40          5.76         1.69 o                         
  -7  10   6        149.43        166.97        11.77 o                         
  -6  10   6          5.55          5.24         2.13 o                         
  -5  10   6         61.14         68.67         5.12 o                         
  -4  10   6         88.72         88.06         5.50 o                         
  -3  10   6         39.67         57.69         4.43 o                         
  -2  10   6        256.80        281.28        14.01 o                         
  -1  10   6        121.64        129.35         5.30 o                         
   0  10   6        261.86        263.63         7.46 o                         
   1  10   6         50.81         45.81         2.82 o                         
   2  10   6         10.51         10.96         2.19 o                         
   3  10   6         35.42         47.66         4.65 o                         
   4  10   6         83.93         67.69         9.66 o                         
   5  10   6          0.78         -1.07         2.45 o                         
  -7  11   6         87.77         60.64         7.34 o                         
  -6  11   6          0.24          0.03         1.99 o                         
  -5  11   6         28.18         37.43         3.85 o                         
  -4  11   6          8.00         10.45         4.68 o                         
  -3  11   6          0.06          1.49         3.36 o                         
  -2  11   6         32.60         37.23         3.38 o                         
  -1  11   6        333.32        390.31        24.19 o                         
   0  11   6          1.97          2.99         1.79 o                         
   1  11   6          5.04          5.66         1.75 o                         
   2  11   6         25.61         21.74         2.75 o                         
   3  11   6          3.46          2.67         1.89 o                         
  -5  12   6          3.37          2.45         1.78 o                         
  -4  12   6         25.21         22.75         2.65 o                         
  -3  12   6         37.19         29.82         2.95 o                         
  -2  12   6         48.53         36.63         2.82 o                         
  -1  12   6         24.39         25.43         2.53 o                         
   0  12   6         21.42         21.90         3.97 o                         
   1  12   6          5.67          3.92         2.53 o                         
   2  12   6         16.24         13.45         2.65 o                         
 -11   0   7         87.07         76.61         6.69 o                         
  -9   0   7        150.91        185.18        12.56 o                         
  -7   0   7        646.70        686.94        27.74 o                         
  -5   0   7          1.52          0.61         3.00 o                         
  -3   0   7          0.72          0.82         0.53 o                         
  -1   0   7        969.30        688.25        87.73 o                         
   1   0   7         13.05         11.67         2.66 o                         
   3   0   7       1637.22       1584.48       104.03 o                         
   5   0   7        182.17        156.56        19.57 o                         
   7   0   7         20.63         11.15         6.82 o                         
 -12   1   7         48.38         34.10         3.69 o                         
 -11   1   7          0.17         -0.26         1.53 o                         
 -10   1   7        263.17        299.00        18.37 o                         
  -9   1   7        371.06        408.33        24.44 o                         
  -8   1   7        753.74        846.11        32.59 o                         
  -7   1   7        223.94        216.20        10.11 o                         
  -6   1   7         10.45          9.22         1.53 o                         
  -5   1   7         45.45         44.20         3.93 o                         
  -4   1   7        308.28        264.00         7.67 o                         
  -3   1   7        390.12        319.90        14.87 o                         
  -2   1   7          5.35          5.81         0.75 o                         
  -1   1   7       4667.89       4236.27       154.49 o                         
   0   1   7         17.64         17.38         1.17 o                         
   1   1   7          4.97          3.72         1.93 o                         
   2   1   7        298.34        255.30         9.81 o                         
   3   1   7         11.36         13.36         1.94 o                         
   4   1   7        227.21        219.18        10.45 o                         
   5   1   7          1.52          2.27         1.81 o                         
   6   1   7        134.31        122.08        10.92 o                         
   7   1   7        104.93         91.23         5.06 o                         
   8   1   7         60.22         56.63         5.35 o                         
 -12   2   7         16.18          6.51         2.13 o                         
 -11   2   7          6.12          3.99         1.85 o                         
 -10   2   7         76.12         70.73         3.40 o                         
  -9   2   7         49.43         56.86         4.95 o                         
  -8   2   7        132.65        151.26         7.32 o                         
  -7   2   7          5.95          6.01         2.12 o                         
  -6   2   7          1.71          2.68         1.47 o                         
  -5   2   7        333.02        325.17        11.24 o                         
  -4   2   7        715.70        699.98        23.08 o                         
  -3   2   7       1005.89       1007.42        55.02 o                         
  -2   2   7        188.96        131.03         5.52 o                         
  -1   2   7       1689.75       1545.30        63.51 o                         
   0   2   7        425.05        405.30        14.21 o                         
   1   2   7        236.98        195.28         8.18 o                         
   2   2   7        218.76        195.41         8.02 o                         
   3   2   7        916.81        858.05        45.41 o                         
   4   2   7        486.69        460.07        19.41 o                         
   5   2   7         76.06         81.11         4.08 o                         
   6   2   7        264.47        309.95        16.91 o                         
   7   2   7         19.07         16.86         2.34 o                         
   8   2   7        498.68        520.10        30.48 o                         
 -12   3   7          2.58          4.75         2.88 o                         
 -11   3   7          5.98          6.13         1.53 o                         
 -10   3   7        401.69        349.91        26.24 o                         
  -9   3   7          0.07         -0.24         1.78 o                         
  -8   3   7        408.06        456.19        26.28 o                         
  -7   3   7         65.88         71.17         3.90 o                         
  -6   3   7         37.31         38.44         3.19 o                         
  -5   3   7       1111.67       1230.53        49.76 o                         
  -4   3   7         33.66         33.35         2.29 o                         
  -3   3   7       1139.80       1048.55        45.74 o                         
  -2   3   7        463.62        436.76        21.58 o                         
  -1   3   7       1166.45       1054.16        41.86 o                         
   0   3   7         89.29         82.75         3.64 o                         
   1   3   7          5.95          6.25         2.09 o                         
   2   3   7       1220.12       1212.54        29.51 o                         
   3   3   7         27.27         23.35         2.57 o                         
   4   3   7         30.71         29.16         2.82 o                         
   5   3   7         10.72         10.69         2.35 o                         
   6   3   7        354.87        302.92        17.55 o                         
   7   3   7          1.46          2.89         2.13 o                         
   8   3   7        165.21        171.44        11.54 o                         
 -12   4   7          7.93         10.58         3.79 o                         
 -11   4   7         83.44         79.51        18.40 o                         
 -10   4   7         83.69         72.28         9.87 o                         
  -9   4   7         31.76         33.21         3.11 o                         
  -8   4   7         38.02         41.02         3.15 o                         
  -7   4   7        201.89        197.85         8.83 o                         
  -6   4   7          0.22          0.29         1.72 o                         
  -5   4   7        235.75        243.52         7.87 o                         
  -4   4   7        150.18        148.59         8.54 o                         
  -3   4   7         81.62         77.73         3.06 o                         
  -2   4   7         18.98         21.52         1.74 o                         
  -1   4   7         64.18         66.11         4.74 o                         
   0   4   7         53.12         53.55         2.73 o                         
   1   4   7        427.91        348.70        15.85 o                         
   2   4   7         35.84         29.02         2.68 o                         
   3   4   7          3.83          2.90         2.45 o                         
   4   4   7         84.05         76.01         5.64 o                         
   5   4   7         74.12         69.83         5.18 o                         
   6   4   7         21.05         14.71         5.05 o                         
   7   4   7         97.70        101.53         6.97 o                         
   8   4   7         49.40         43.71         4.68 o                         
 -11   5   7         41.35         37.01        12.02 o                         
 -10   5   7          3.98          7.52         1.77 o                         
  -9   5   7        126.47        112.80         5.13 o                         
  -8   5   7        596.75        715.99        26.29 o                         
  -7   5   7          0.29          0.48         1.94 o                         
  -6   5   7         27.88         29.21         2.32 o                         
  -5   5   7        152.34        165.97         5.13 o                         
  -4   5   7         14.86         10.43         1.75 o                         
  -3   5   7       1682.65       1738.68        65.25 o                         
  -2   5   7          0.51          1.07         1.28 o                         
  -1   5   7         61.07         72.57         5.10 o                         
   0   5   7        196.06        189.25         5.79 o                         
   1   5   7        261.80        264.61        10.97 o                         
   2   5   7        235.85        211.43         9.13 o                         
   3   5   7        265.12        272.37        16.46 o                         
   4   5   7        165.98        175.20        14.96 o                         
   5   5   7        124.18        134.53        12.92 o                         
   6   5   7         63.53         69.19        13.54 o                         
   7   5   7          1.53          1.06         1.85 o                         
 -11   6   7         37.49         23.25         7.69 o                         
 -10   6   7         96.35         79.06         9.83 o                         
  -9   6   7          0.01          0.51         1.88 o                         
  -8   6   7        127.68        150.12         5.84 o                         
  -7   6   7         39.69         30.41         2.40 o                         
  -6   6   7          9.97         11.73         2.19 o                         
  -5   6   7        647.71        726.68        19.67 o                         
  -4   6   7        279.12        309.07         9.85 o                         
  -3   6   7          8.81         12.77         1.94 o                         
  -2   6   7         19.04         17.45         1.86 o                         
  -1   6   7          1.77          3.24         1.53 o                         
   0   6   7          3.51          2.50         1.55 o                         
   1   6   7         39.90         46.16         3.54 o                         
   2   6   7        150.43        129.49         7.81 o                         
   3   6   7          1.92         -1.80         2.95 o                         
   4   6   7         62.00         66.98         6.68 o                         
   5   6   7         15.66         20.62         2.90 o                         
   6   6   7          5.37          8.45         2.21 o                         
   7   6   7         19.16         18.90         2.37 o                         
 -10   7   7         79.84         69.49         3.56 o                         
  -9   7   7         53.38         62.32         7.76 o                         
  -8   7   7        150.01        144.92         6.66 o                         
  -7   7   7          0.57          0.49         2.23 o                         
  -6   7   7        347.33        427.09        12.84 o                         
  -5   7   7         72.08         79.47         4.64 o                         
  -4   7   7        163.23        189.64         6.18 o                         
  -3   7   7        987.23       1272.79        69.49 o                         
  -2   7   7          3.98          3.93         1.67 o                         
  -1   7   7        223.64        260.50         9.32 o                         
   0   7   7          0.21         -0.58         1.62 o                         
   1   7   7         74.76         64.87         6.81 o                         
   2   7   7        439.86        418.90        19.98 o                         
   3   7   7        703.72        698.54        32.91 o                         
   4   7   7          0.58         -1.06         2.47 o                         
   5   7   7          0.10          3.06         2.24 o                         
   6   7   7          1.74          1.55         1.98 o                         
 -10   8   7          2.47          1.94         1.84 o                         
  -9   8   7          7.66          9.42         1.73 o                         
  -8   8   7          3.69          3.05         1.59 o                         
  -7   8   7        247.13        300.77        14.61 o                         
  -6   8   7         10.69         11.85         2.15 o                         
  -5   8   7          0.26          1.33         2.63 o                         
  -4   8   7       1031.34       1336.00        67.68 o                         
  -3   8   7        154.23        192.38        10.59 o                         
  -2   8   7        275.89        292.30        13.14 o                         
  -1   8   7        105.81         99.01         4.70 o                         
   0   8   7          6.25          3.19         2.21 o                         
   1   8   7        151.20        144.00         8.29 o                         
   2   8   7        107.77         86.94         6.63 o                         
   3   8   7        355.22        389.83        17.51 o                         
   4   8   7          2.11          2.71         2.33 o                         
   5   8   7          5.78          7.66         2.04 o                         
   6   8   7          8.39         10.95         4.91 o                         
  -9   9   7         83.63         52.82         3.37 o                         
  -8   9   7         23.88         27.03         2.32 o                         
  -7   9   7         24.41         21.11         2.49 o                         
  -6   9   7         15.23         15.65         2.17 o                         
  -5   9   7          6.69          8.06         2.63 o                         
  -4   9   7          1.99          2.51         2.15 o                         
  -3   9   7        596.02        781.32        58.21 o                         
  -2   9   7          0.07          1.41         2.00 o                         
  -1   9   7         44.84         53.28         3.30 o                         
   0   9   7          0.10          0.21         1.93 o                         
   1   9   7         17.39         16.40         2.47 o                         
   2   9   7        287.15        311.04        16.05 o                         
   3   9   7        156.34        193.04        10.36 o                         
   4   9   7        124.47        132.28        13.86 o                         
   5   9   7         37.60         32.24         3.47 o                         
  -8  10   7         25.54         18.02         1.81 o                         
  -7  10   7          9.57         10.14         1.73 o                         
  -6  10   7         35.87         32.28         5.66 o                         
  -5  10   7         39.95         48.54         5.66 o                         
  -4  10   7          0.72          1.36         2.30 o                         
  -3  10   7          1.21          1.73         2.11 o                         
  -2  10   7         30.63         28.71         4.04 o                         
  -1  10   7         15.56         15.56         1.97 o                         
   0  10   7        111.50        109.88         6.71 o                         
   1  10   7          2.32          2.26         2.05 o                         
   2  10   7         91.68        110.99         5.32 o                         
   3  10   7         18.97         15.34         2.80 o                         
   4  10   7         71.41         49.16         4.70 o                         
  -6  11   7          1.62          3.35         2.61 o                         
  -5  11   7        298.61        294.84        14.22 o                         
  -4  11   7          1.51          0.85         5.25 o                         
  -3  11   7         47.70         60.20        16.15 o                         
  -2  11   7         16.00         16.08         3.24 o                         
  -1  11   7          8.17          7.25         3.37 o                         
   0  11   7          6.22          6.19         2.82 o                         
   1  11   7          3.86          2.71         1.85 o                         
   2  11   7         88.37         77.78         5.96 o                         
  -4  12   7          0.02          0.66         2.33 o                         
  -3  12   7          2.47          1.89         2.01 o                         
  -2  12   7          3.13          0.25         2.39 o                         
  -1  12   7          6.89          4.30         3.33 o                         
 -12   0   8          0.27         -0.35         2.93 o                         
 -10   0   8       2067.13       2701.62       392.69 o                         
  -8   0   8        154.59        160.03         9.32 o                         
  -6   0   8         46.59         37.33         3.76 o                         
  -4   0   8        597.52        583.44        20.71 o                         
  -2   0   8        211.06        226.09         7.60 o                         
   0   0   8          7.56          8.82         3.49 o                         
   2   0   8          2.02          2.76         2.98 o                         
   4   0   8         68.66         67.00        10.58 o                         
   6   0   8        207.40        239.71        39.21 o                         
 -12   1   8          0.59          0.16         2.15 o                         
 -11   1   8        115.46        100.81         4.96 o                         
 -10   1   8        906.59       1018.37        71.85 o                         
  -9   1   8         34.95         37.54         2.57 o                         
  -8   1   8        183.09        228.83        12.00 o                         
  -7   1   8        159.43        132.87         8.67 o                         
  -6   1   8        769.21        829.79        27.24 o                         
  -5   1   8        427.86        474.68        19.06 o                         
  -4   1   8        113.48        105.63         3.71 o                         
  -3   1   8         40.29         37.63         1.92 o                         
  -2   1   8          1.59          0.89         1.40 o                         
  -1   1   8          8.23         10.41         1.36 o                         
   0   1   8          9.65          8.17         1.96 o                         
   1   1   8         44.19         40.95         2.74 o                         
   2   1   8        204.86        191.79         9.43 o                         
   3   1   8       1281.58       1205.65        58.45 o                         
   4   1   8        190.79        199.60        11.61 o                         
   5   1   8          1.08          2.61         2.67 o                         
   6   1   8         89.30         97.13         7.89 o                         
   7   1   8        118.17         88.22         7.03 o                         
 -12   2   8          0.58          1.47         2.23 o                         
 -11   2   8          4.39          2.86         1.76 o                         
 -10   2   8         33.85         34.57         4.15 o                         
  -9   2   8         35.56         33.43         2.78 o                         
  -8   2   8          0.95          0.41         1.68 o                         
  -7   2   8         45.62         45.39         4.94 o                         
  -6   2   8         37.59         34.41         2.40 o                         
  -5   2   8          6.15          9.60         2.00 o                         
  -4   2   8          0.75          2.98         1.59 o                         
  -3   2   8        236.88        251.07         9.73 o                         
  -2   2   8          8.55         10.80         1.56 o                         
  -1   2   8        890.94        830.93        20.61 o                         
   0   2   8        569.57        544.25        19.11 o                         
   1   2   8        256.08        233.30        11.41 o                         
   2   2   8         78.22         59.93         6.47 o                         
   3   2   8        465.37        401.20        28.66 o                         
   4   2   8         14.43         14.45         2.16 o                         
   5   2   8         12.94         14.65         2.07 o                         
   6   2   8         62.52         75.41         8.18 o                         
   7   2   8        147.73        121.88        60.19 o                         
 -12   3   8         56.20         28.82         4.00 o                         
 -11   3   8          6.86          6.41         1.64 o                         
 -10   3   8         13.78         13.51         2.00 o                         
  -9   3   8          4.19          5.95         1.84 o                         
  -8   3   8          1.57          0.41         1.95 o                         
  -7   3   8        293.62        299.18        13.23 o                         
  -6   3   8        217.35        207.00        28.52 o                         
  -5   3   8        182.28        178.18         9.18 o                         
  -4   3   8        614.03        686.53        19.16 o                         
  -3   3   8        209.23        206.61         5.66 o                         
  -2   3   8         84.21         74.70         2.74 o                         
  -1   3   8         67.62         61.05         5.44 o                         
   0   3   8        107.29         87.32         3.67 o                         
   1   3   8        188.08        173.48         7.35 o                         
   2   3   8         84.36         83.95         5.09 o                         
   3   3   8        305.57        272.84        19.60 o                         
   4   3   8        199.65        148.63         9.03 o                         
   5   3   8        166.96        190.80        12.13 o                         
   6   3   8         29.52         19.82         4.81 o                         
   7   3   8         15.34         16.03         3.75 o                         
 -11   4   8          3.84          2.51         1.20 o                         
 -10   4   8        104.21         88.57         4.40 o                         
  -9   4   8         43.38         45.41         3.32 o                         
  -8   4   8        493.11        528.09        24.32 o                         
  -7   4   8          9.76         10.54         2.17 o                         
  -6   4   8         65.60         73.27         6.69 o                         
  -5   4   8        452.06        495.98        22.09 o                         
  -4   4   8          1.13          2.92         1.83 o                         
  -3   4   8        106.27        107.53         4.88 o                         
  -2   4   8         65.08         58.83         3.84 o                         
  -1   4   8          2.57          2.05         1.26 o                         
   0   4   8        162.56        159.27         8.27 o                         
   1   4   8        339.26        293.38        18.08 o                         
   2   4   8         38.71         34.77         3.48 o                         
   3   4   8         85.17         82.27         6.68 o                         
   4   4   8         96.56         91.32         5.21 o                         
   5   4   8         13.10          9.04         2.48 o                         
   6   4   8          1.29          0.89         1.76 o                         
   7   4   8          0.03         -1.43         3.18 o                         
 -11   5   8         72.63         52.15        12.75 o                         
 -10   5   8         71.79         63.91         3.47 o                         
  -9   5   8          1.87          3.70         1.81 o                         
  -8   5   8        124.63        136.41         5.62 o                         
  -7   5   8         12.53         14.37         1.96 o                         
  -6   5   8         18.23         19.59         2.40 o                         
  -5   5   8         13.25          8.51         1.84 o                         
  -4   5   8        180.90        185.93         6.03 o                         
  -3   5   8        433.73        454.47        18.61 o                         
  -2   5   8         87.44         95.53         5.36 o                         
  -1   5   8          2.45          6.23         1.40 o                         
   0   5   8          1.63          2.74         1.98 o                         
   1   5   8          1.01          1.96         1.98 o                         
   2   5   8        505.43        435.22        21.29 o                         
   3   5   8        339.09        337.17        63.61 o                         
   4   5   8        239.60        256.14        48.01 o                         
   5   5   8         92.66         77.07         6.73 o                         
   6   5   8          0.48          0.13         1.78 o                         
 -10   6   8          2.92          3.44         1.34 o                         
  -9   6   8         34.90         26.92         2.22 o                         
  -8   6   8         79.84         90.64         4.12 o                         
  -7   6   8         20.13         22.66         2.35 o                         
  -6   6   8        248.22        297.18        13.47 o                         
  -5   6   8        122.11        148.04         6.50 o                         
  -4   6   8         48.46         60.36         2.82 o                         
  -3   6   8         53.42         59.00         2.89 o                         
  -2   6   8          4.18          3.63         1.51 o                         
  -1   6   8        814.97        835.27        31.31 o                         
   0   6   8        171.42        144.60        12.56 o                         
   1   6   8        184.72        195.21        11.33 o                         
   2   6   8         24.19         18.45         3.77 o                         
   3   6   8         30.33         29.37         4.10 o                         
   4   6   8        276.32        335.76        26.48 o                         
   5   6   8         58.37         56.43         4.40 o                         
   6   6   8          0.37         -0.06         1.41 o                         
 -10   7   8         34.34         25.01         1.85 o                         
  -9   7   8         24.14         20.97         2.25 o                         
  -8   7   8          3.71          4.72         1.90 o                         
  -7   7   8         65.86         77.63         3.92 o                         
  -6   7   8          0.20          2.84         2.24 o                         
  -5   7   8         26.36         34.25         2.62 o                         
  -4   7   8        415.26        464.48        14.85 o                         
  -3   7   8        876.76        988.02        39.88 o                         
  -2   7   8          7.32          7.72         1.70 o                         
  -1   7   8         17.67         18.81         1.92 o                         
   0   7   8        158.41        181.06        10.46 o                         
   1   7   8         11.22          8.09         2.48 o                         
   2   7   8          8.46          8.66         2.68 o                         
   3   7   8        218.76        216.89        17.09 o                         
   4   7   8          9.62          8.40         2.36 o                         
   5   7   8        211.26        188.70        33.96 o                         
  -9   8   8          2.00          3.63         1.38 o                         
  -8   8   8        108.45        118.25         5.55 o                         
  -7   8   8         10.29          8.96         1.83 o                         
  -6   8   8         47.85         54.02         3.67 o                         
  -5   8   8        406.34        528.16        21.43 o                         
  -4   8   8         26.28         36.53         2.78 o                         
  -3   8   8         82.73        102.46         8.07 o                         
  -2   8   8         10.02         11.16         1.66 o                         
  -1   8   8        329.42        331.97        20.46 o                         
   0   8   8         11.71          8.97         2.06 o                         
   1   8   8          1.90          4.02         2.35 o                         
   2   8   8         28.71         25.57         3.48 o                         
   3   8   8        170.72        158.71        21.48 o                         
   4   8   8          4.51          5.58         1.86 o                         
   5   8   8         10.59         12.69         2.11 o                         
  -8   9   8         30.46         25.21         2.90 o                         
  -7   9   8         10.58         14.45         2.18 o                         
  -6   9   8        262.62        288.66        13.75 o                         
  -5   9   8         23.41         31.12         4.57 o                         
  -4   9   8          0.41          1.43         1.82 o                         
  -3   9   8         54.15         57.59         4.17 o                         
  -2   9   8        270.94        316.57        16.72 o                         
  -1   9   8          0.20          1.98         1.71 o                         
   0   9   8          2.12          3.73         1.86 o                         
   1   9   8         10.66         10.26         2.15 o                         
   2   9   8         23.97         24.93         2.94 o                         
   3   9   8         10.47          5.86         1.77 o                         
   4   9   8        246.22        223.46        54.37 o                         
  -7  10   8         25.30         19.27         3.16 o                         
  -6  10   8         56.77         46.84         4.45 o                         
  -5  10   8        148.16        162.78        11.22 o                         
  -4  10   8          0.00          0.40         1.58 o                         
  -3  10   8          7.97          9.72         2.01 o                         
  -2  10   8         23.89         28.08         2.51 o                         
  -1  10   8          3.94          5.70         1.95 o                         
   0  10   8         40.76         39.34         2.44 o                         
   1  10   8          2.76          4.14         1.49 o                         
   2  10   8         64.00         63.57         3.60 o                         
   3  10   8        146.88        123.68        27.96 o                         
  -5  11   8        200.95        169.59         8.25 o                         
  -4  11   8          8.45          6.26         1.77 o                         
  -3  11   8         24.31         20.05         3.11 o                         
  -2  11   8        195.41        200.88         8.69 o                         
  -1  11   8         25.41         21.78         3.42 o                         
   0  11   8         15.46         14.77         2.97 o                         
   1  11   8          0.38         -1.38         1.95 o                         
 -11   0   9        179.93        254.83        72.09 o                         
  -9   0   9         47.31         53.95         9.28 o                         
  -7   0   9         21.59         20.19         3.66 o                         
  -5   0   9        363.64        368.77        17.65 o                         
  -3   0   9        821.89        753.21        26.28 o                         
  -1   0   9        163.17        165.44        10.58 o                         
   1   0   9          1.48          0.80         2.93 o                         
   3   0   9        586.98        669.01        97.52 o                         
   5   0   9        252.86        196.47        58.86 o                         
 -12   1   9          5.03          3.36         2.48 o                         
 -11   1   9          1.94          1.28         1.31 o                         
 -10   1   9         16.30         15.43         1.95 o                         
  -9   1   9         95.83        114.26         7.26 o                         
  -8   1   9         54.55         58.15         4.23 o                         
  -7   1   9         57.38         54.76         3.97 o                         
  -6   1   9        431.97        506.97        24.13 o                         
  -5   1   9         15.16         16.70         2.25 o                         
  -4   1   9        165.21        151.32         4.70 o                         
  -3   1   9         66.09         63.51         2.58 o                         
  -2   1   9       1354.22       1270.91        35.03 o                         
  -1   1   9        167.04        147.47        12.60 o                         
   0   1   9         77.27         73.38         7.26 o                         
   1   1   9        596.91        584.79        17.02 o                         
   2   1   9          7.73          6.57         2.69 o                         
   3   1   9        175.92        168.28        21.36 o                         
   4   1   9         49.00         55.26         7.10 o                         
   5   1   9          4.42          4.07         2.21 o                         
   6   1   9         38.91         47.07         6.59 o                         
 -11   2   9          0.16          0.43         1.77 o                         
 -10   2   9        194.00        233.78        23.97 o                         
  -9   2   9         22.91         28.71         2.99 o                         
  -8   2   9         15.66         16.92         3.71 o                         
  -7   2   9         23.54         20.18         3.22 o                         
  -6   2   9        126.48        107.02        16.90 o                         
  -5   2   9        154.86        151.48         7.50 o                         
  -4   2   9         30.49         30.75         2.32 o                         
  -3   2   9         16.84         21.01         1.92 o                         
  -2   2   9        100.86        101.22         4.85 o                         
  -1   2   9         25.72         24.09         2.96 o                         
   0   2   9        598.38        597.78        17.55 o                         
   1   2   9         39.79         40.10         4.34 o                         
   2   2   9          5.56          6.54         2.72 o                         
   3   2   9        177.82        185.16        21.12 o                         
   4   2   9        139.54        138.56         9.33 o                         
   5   2   9          9.43          6.57         2.16 o                         
   6   2   9          1.40          2.14         2.11 o                         
 -11   3   9        107.52         83.02        14.65 o                         
 -10   3   9         38.72         41.50         7.60 o                         
  -9   3   9        291.72        421.66        16.34 o                         
  -8   3   9          3.29          4.88         2.77 o                         
  -7   3   9         33.30         38.25         4.95 o                         
  -6   3   9        285.99        382.80        28.02 o                         
  -5   3   9          0.68          1.01         2.28 o                         
  -4   3   9        223.04        245.32         7.73 o                         
  -3   3   9         64.87         67.94         2.83 o                         
  -2   3   9        520.69        560.80        17.06 o                         
  -1   3   9         31.13         31.06         3.11 o                         
   0   3   9        369.46        389.84        11.39 o                         
   1   3   9         50.57         47.79         4.41 o                         
   2   3   9          0.97          0.08         2.77 o                         
   3   3   9        516.78        556.04        34.50 o                         
   4   3   9         29.61         33.16         4.01 o                         
   5   3   9         99.30         26.80        10.96 o                         
   6   3   9          0.21          1.12         1.98 o                         
 -11   4   9         18.91         13.64         2.80 o                         
 -10   4   9         21.76         11.00         2.71 o                         
  -9   4   9         64.58         62.34         4.04 o                         
  -8   4   9          9.08          6.99         1.92 o                         
  -7   4   9         41.06         37.65         4.79 o                         
  -6   4   9          2.37          1.23         2.09 o                         
  -5   4   9          8.15          6.14         1.82 o                         
  -4   4   9          8.63          7.76         1.86 o                         
  -3   4   9        243.99        290.77         9.95 o                         
  -2   4   9          0.53          0.35         1.26 o                         
  -1   4   9         30.57         28.65         2.39 o                         
   0   4   9         44.69         48.69         3.96 o                         
   1   4   9         39.01         31.45         3.65 o                         
   2   4   9         11.29          8.90         2.17 o                         
   3   4   9         80.99         78.72         9.54 o                         
   4   4   9         33.75         31.26         4.70 o                         
   5   4   9          0.56          2.73         2.55 o                         
   6   4   9         28.61         36.48         4.04 o                         
 -11   5   9         19.43         17.28         8.91 o                         
 -10   5   9        115.81         96.13         7.14 o                         
  -9   5   9         60.77         54.61         3.66 o                         
  -8   5   9         82.60         92.56         4.35 o                         
  -7   5   9        100.79        117.36         4.39 o                         
  -6   5   9         15.37         20.72         3.05 o                         
  -5   5   9        564.83        641.65        18.17 o                         
  -4   5   9       1090.35       1276.80        34.60 o                         
  -3   5   9        176.90        195.47        14.37 o                         
  -2   5   9        116.47        128.74         7.86 o                         
  -1   5   9         29.33         31.00         3.59 o                         
   0   5   9         83.97         73.09         6.87 o                         
   1   5   9        747.90        561.78        50.81 o                         
   2   5   9        249.05        200.69        10.91 o                         
   3   5   9          0.53         -1.01         2.26 o                         
   4   5   9          9.98          8.91         2.88 o                         
   5   5   9        157.63        187.25        34.05 o                         
 -10   6   9          0.54          0.34         1.54 o                         
  -9   6   9          3.26          1.46         1.40 o                         
  -8   6   9        256.79        281.57        11.69 o                         
  -7   6   9          0.66          2.82         1.67 o                         
  -6   6   9          1.00          3.18         2.06 o                         
  -5   6   9        192.43        237.87         9.90 o                         
  -4   6   9        610.93        710.24        32.85 o                         
  -3   6   9         22.78         24.93         2.21 o                         
  -2   6   9        124.48        117.12         8.83 o                         
  -1   6   9        143.03        125.52        10.03 o                         
   0   6   9         59.29         56.47         5.53 o                         
   1   6   9          4.88          5.59         2.20 o                         
   2   6   9         38.59         38.38         4.88 o                         
   3   6   9        168.26        122.25         7.15 o                         
   4   6   9        107.60         73.50         5.45 o                         
   5   6   9         81.12        106.07        49.55 o                         
  -9   7   9        180.44        201.16         7.19 o                         
  -8   7   9          3.64          1.37         1.58 o                         
  -7   7   9          1.25          4.71         2.06 o                         
  -6   7   9          8.02         11.52         1.96 o                         
  -5   7   9         20.14         26.25         2.18 o                         
  -4   7   9        299.06        329.43        20.20 o                         
  -3   7   9        155.83        154.30        10.79 o                         
  -2   7   9         23.24         25.29         2.57 o                         
  -1   7   9         35.30         33.73         3.11 o                         
   0   7   9         26.31         32.74         4.76 o                         
   1   7   9        175.41        195.07        11.76 o                         
   2   7   9          4.53          5.37         1.93 o                         
   3   7   9         41.93         40.10         9.23 o                         
   4   7   9          2.49          2.06         1.47 o                         
  -9   8   9         46.43         33.58         2.83 o                         
  -8   8   9         22.08         21.52         3.03 o                         
  -7   8   9          0.61          0.17         1.78 o                         
  -6   8   9         39.51         40.33         3.97 o                         
  -5   8   9         44.02         49.29         3.47 o                         
  -4   8   9         64.96         58.18         3.79 o                         
  -3   8   9         16.48         24.91         2.80 o                         
  -2   8   9         29.23         38.95         3.82 o                         
  -1   8   9          0.89          3.04         1.65 o                         
   0   8   9          6.45          9.35         2.00 o                         
   1   8   9         13.87         17.64         2.65 o                         
   2   8   9          5.55          7.87         2.44 o                         
   3   8   9          0.09          0.20         1.75 o                         
   4   8   9         37.52         38.21         4.07 o                         
  -8   9   9          0.17          0.52         1.69 o                         
  -7   9   9         68.48         40.44         3.86 o                         
  -6   9   9        158.73        136.52         6.52 o                         
  -5   9   9         30.58         32.97         3.45 o                         
  -4   9   9        277.42        322.47        11.28 o                         
  -3   9   9         30.07         30.18         3.61 o                         
  -2   9   9         40.00         40.82         3.18 o                         
  -1   9   9          0.17          0.71         2.17 o                         
   0   9   9          7.90          5.49         2.17 o                         
   1   9   9        287.10        306.75        42.01 o                         
   2   9   9          0.80          0.68         1.66 o                         
  -6  10   9          4.51          2.51         1.15 o                         
  -5  10   9        106.80         71.67         3.93 o                         
  -4  10   9          0.20          1.08         1.26 o                         
  -3  10   9          0.00          1.31         1.61 o                         
  -2  10   9          1.71          1.86         1.60 o                         
  -1  10   9         12.97          8.35         1.92 o                         
   0  10   9         63.73         52.36         4.10 o                         
   1  10   9          0.77          0.70         1.86 o                         
  -3  11   9          3.74         -0.33         1.64 o                         
  -2  11   9         57.65         31.17         5.28 o                         
 -10   0  10         47.46         31.49         6.04 o                         
  -8   0  10        134.01        149.33        12.56 o                         
  -6   0  10         91.50        100.55         6.33 o                         
  -4   0  10         42.70         43.98         3.41 o                         
  -2   0  10       1439.34       1357.75        84.77 o                         
   0   0  10        358.04        331.83        20.11 o                         
   2   0  10         41.30         37.51         3.76 o                         
   4   0  10          2.28          0.80         3.60 o                         
 -11   1  10         22.48         27.39         5.88 o                         
 -10   1  10          6.36          6.14         1.83 o                         
  -9   1  10          0.21         -0.58         2.28 o                         
  -8   1  10         17.64         23.07         4.61 o                         
  -7   1  10         14.60         10.12         2.85 o                         
  -6   1  10        691.03        774.12        21.27 o                         
  -5   1  10         98.53         95.91         5.84 o                         
  -4   1  10         26.32         25.54         1.93 o                         
  -3   1  10        137.07        117.75         5.01 o                         
  -2   1  10        312.90        311.66        26.36 o                         
  -1   1  10         30.91         28.78         4.17 o                         
   0   1  10        171.51        173.82        10.93 o                         
   1   1  10         44.01         41.65         3.57 o                         
   2   1  10       1032.92       1231.87        42.05 o                         
   3   1  10        166.78        187.26         8.98 o                         
   4   1  10        106.40        124.73         7.56 o                         
   5   1  10          0.02          1.81         2.13 o                         
 -11   2  10        387.51        314.63        12.68 o                         
 -10   2  10          3.27          2.64         1.67 o                         
  -9   2  10        483.39        612.51        37.78 o                         
  -8   2  10        221.09        272.96        16.13 o                         
  -7   2  10         11.73         18.01         8.19 o                         
  -6   2  10        150.68        169.09         9.97 o                         
  -5   2  10         81.06         90.90         4.70 o                         
  -4   2  10        123.79        124.00         5.57 o                         
  -3   2  10          0.17          0.61         1.61 o                         
  -2   2  10        103.39         95.85         8.11 o                         
  -1   2  10        463.38        525.20        17.81 o                         
   0   2  10          1.22          1.21         2.93 o                         
   1   2  10        147.52        133.23         6.07 o                         
   2   2  10         36.29         33.89         3.54 o                         
   3   2  10         31.38         25.31         3.07 o                         
   4   2  10          5.79          5.28         2.06 o                         
   5   2  10         24.42         12.30         5.68 o                         
 -11   3  10          0.75          0.93         1.43 o                         
 -10   3  10          2.90          2.13         1.67 o                         
  -9   3  10          0.11          1.34         1.81 o                         
  -8   3  10         37.53         53.10         4.34 o                         
  -7   3  10          0.91          4.34         4.45 o                         
  -6   3  10        140.58        168.93        16.26 o                         
  -5   3  10        386.65        429.60        21.03 o                         
  -4   3  10         16.75         20.00         2.43 o                         
  -3   3  10         79.29         78.70         3.53 o                         
  -2   3  10         33.12         37.88         3.15 o                         
  -1   3  10        125.20        129.59         7.95 o                         
   0   3  10        503.07        506.95        16.33 o                         
   1   3  10        187.28        181.55        14.73 o                         
   2   3  10         84.80         79.32         5.06 o                         
   3   3  10        148.42         91.03         8.45 o                         
   4   3  10          4.33          1.62         1.90 o                         
   5   3  10          0.88          2.03         1.85 o                         
 -10   4  10         47.12         24.04         3.48 o                         
  -9   4  10         50.77         48.70         4.17 o                         
  -8   4  10          2.40          1.19         2.33 o                         
  -7   4  10         76.05         88.59         6.10 o                         
  -6   4  10         18.11         17.28         2.52 o                         
  -5   4  10          0.18          0.77         2.15 o                         
  -4   4  10        619.81        697.45        24.38 o                         
  -3   4  10         14.76         13.13         1.83 o                         
  -2   4  10        178.42        197.51        15.37 o                         
  -1   4  10          6.19          8.18         2.42 o                         
   0   4  10         77.94         82.46         4.04 o                         
   1   4  10         21.28         22.85         2.75 o                         
   2   4  10         12.70          9.62         2.82 o                         
   3   4  10          5.54          5.63         2.81 o                         
   4   4  10          6.15          2.52         3.06 o                         
   5   4  10          2.40          2.09         1.73 o                         
 -10   5  10         46.26         50.87        10.89 o                         
  -9   5  10         23.38         26.34         5.04 o                         
  -8   5  10         18.76         25.61         2.93 o                         
  -7   5  10          3.23          1.84         3.91 o                         
  -6   5  10        168.50        203.49         7.01 o                         
  -5   5  10        115.74        138.43         5.36 o                         
  -4   5  10        760.41        858.68        33.16 o                         
  -3   5  10          2.44          3.45         1.55 o                         
  -2   5  10         33.75         28.18         3.27 o                         
  -1   5  10         82.73         99.28         6.09 o                         
   0   5  10         22.59         18.64         5.33 o                         
   1   5  10         88.09        102.27         5.56 o                         
   2   5  10         32.13         25.38         4.40 o                         
   3   5  10         20.30         23.26         4.97 o                         
   4   5  10         26.79         24.89         9.82 o                         
  -9   6  10        236.26        225.61        10.21 o                         
  -8   6  10         76.36         84.79         6.19 o                         
  -7   6  10         62.53         89.33         5.44 o                         
  -6   6  10        170.89        213.68         6.18 o                         
  -5   6  10          5.80          4.54         1.46 o                         
  -4   6  10         30.20         30.05         2.36 o                         
  -3   6  10          0.31          1.32         1.40 o                         
  -2   6  10          1.01          0.46         1.52 o                         
  -1   6  10          0.27          0.70         1.76 o                         
   0   6  10          7.52         10.96         2.43 o                         
   1   6  10         16.60         16.41         3.53 o                         
   2   6  10         52.16         53.42         6.78 o                         
   3   6  10         16.83          8.98         5.31 o                         
   4   6  10         77.88         73.23         5.98 o                         
  -9   7  10          6.10          5.80         1.55 o                         
  -8   7  10         17.85         18.74         2.11 o                         
  -7   7  10         28.16         18.48         3.99 o                         
  -6   7  10          8.37          4.96         1.51 o                         
  -5   7  10        262.47        307.05        22.08 o                         
  -4   7  10          9.54         11.82         1.74 o                         
  -3   7  10         44.24         54.70         5.73 o                         
  -2   7  10          0.03          0.30         1.79 o                         
  -1   7  10         21.04         16.59         2.07 o                         
   0   7  10        106.30        128.90         6.03 o                         
   1   7  10        129.37        156.72         8.35 o                         
   2   7  10         26.05         32.27         3.18 o                         
   3   7  10         41.88         49.85         5.04 o                         
  -8   8  10          7.68          7.10         2.39 o                         
  -7   8  10          0.22          0.43         1.19 o                         
  -6   8  10          4.21          2.78         1.31 o                         
  -5   8  10          0.82          2.15         1.34 o                         
  -4   8  10        111.34        101.70         9.32 o                         
  -3   8  10          0.28          2.25         1.33 o                         
  -2   8  10        133.83        112.85        11.31 o                         
  -1   8  10         51.97         65.25         4.50 o                         
   0   8  10          1.74          3.02         1.46 o                         
   1   8  10         32.99         38.28         2.98 o                         
   2   8  10         37.88         49.54         5.92 o                         
  -6   9  10        126.13        155.42        19.02 o                         
  -5   9  10         47.32         38.82         3.63 o                         
  -4   9  10         60.19         52.25         3.39 o                         
  -3   9  10         57.67         62.35         4.45 o                         
  -2   9  10          1.33          1.93         1.69 o                         
  -1   9  10         69.99         51.68         5.00 o                         
   0   9  10         13.83         11.86         3.01 o                         
   1   9  10         17.14         18.00         3.11 o                         
  -4  10  10          2.57          1.06         2.08 o                         
  -3  10  10         27.41         19.60         6.43 o                         
  -2  10  10          1.97          0.40         2.53 o                         
 -11   0  11        423.64        307.47        18.61 o                         
  -9   0  11        402.44        613.73        36.21 o                         
  -7   0  11        433.32        460.65        24.40 o                         
  -5   0  11         79.46         61.68         4.79 o                         
  -3   0  11         71.56         65.09         4.46 o                         
  -1   0  11          6.81         13.69         5.81 o                         
   1   0  11         34.42         36.21         6.60 o                         
   3   0  11         81.19         88.23        34.24 o                         
 -11   1  11        173.19        102.99        13.45 o                         
 -10   1  11         50.93         81.08         7.86 o                         
  -9   1  11         99.48        126.59         9.85 o                         
  -8   1  11         10.71          8.81         5.40 o                         
  -7   1  11          0.39          0.39         2.27 o                         
  -6   1  11         69.33         72.45         4.10 o                         
  -5   1  11        218.05        219.92         9.23 o                         
  -4   1  11          0.98          1.12         2.09 o                         
  -3   1  11         77.89         64.14         5.87 o                         
  -2   1  11         93.56         98.15         9.57 o                         
  -1   1  11        112.28        107.36         4.52 o                         
   0   1  11         11.00          9.81         3.05 o                         
   1   1  11         20.39         22.50         2.97 o                         
   2   1  11        659.26        815.32        26.39 o                         
   3   1  11        124.35        162.32         7.59 o                         
   4   1  11          2.18          1.53         2.15 o                         
 -10   2  11          0.82          1.07         1.29 o                         
  -9   2  11        178.34        233.17        17.16 o                         
  -8   2  11         13.26         16.95         4.83 o                         
  -7   2  11         61.92         54.63         5.00 o                         
  -6   2  11         14.01         12.67         2.42 o                         
  -5   2  11         19.86         22.02         2.67 o                         
  -4   2  11        172.16        206.11        15.25 o                         
  -3   2  11         33.20         29.21         3.42 o                         
  -2   2  11        135.42        143.36         9.85 o                         
  -1   2  11         10.40          8.50         2.55 o                         
   0   2  11        107.35        108.81         5.16 o                         
   1   2  11          0.86          0.01         2.45 o                         
   2   2  11          5.60          2.85         2.15 o                         
   3   2  11          0.15          0.89         1.81 o                         
   4   2  11        144.57         49.69        13.38 o                         
 -10   3  11        123.04         94.51        17.27 o                         
  -9   3  11         91.78        100.65         6.53 o                         
  -8   3  11         95.14        145.29         8.36 o                         
  -7   3  11         85.72        121.32         8.16 o                         
  -6   3  11          3.44          2.44         2.06 o                         
  -5   3  11        126.35        150.04        11.90 o                         
  -4   3  11         90.77        100.87         7.69 o                         
  -3   3  11         92.44         93.74         9.76 o                         
  -2   3  11        118.57        126.10         7.24 o                         
  -1   3  11        188.11        217.47         7.69 o                         
   0   3  11        103.15        113.07         7.09 o                         
   1   3  11         39.24         36.98         3.36 o                         
   2   3  11        182.20        154.82        11.21 o                         
   3   3  11         42.07         44.77        11.41 o                         
   4   3  11         35.84         12.03         5.14 o                         
 -10   4  11          8.60          7.07         1.71 o                         
  -9   4  11         27.06         26.82         2.52 o                         
  -8   4  11         17.41         12.92         3.54 o                         
  -7   4  11          8.88          9.25         1.96 o                         
  -6   4  11         37.88         42.60         3.01 o                         
  -5   4  11         47.92         54.17         4.44 o                         
  -4   4  11         42.60         39.25         2.81 o                         
  -3   4  11         33.88         33.55         3.61 o                         
  -2   4  11         28.91         32.24         2.79 o                         
  -1   4  11        132.49        153.36         7.76 o                         
   0   4  11         98.51         92.91         7.20 o                         
   1   4  11          0.97          1.58         2.55 o                         
   2   4  11          0.02          3.95         4.04 o                         
   3   4  11        109.78        100.50        21.10 o                         
   4   4  11         57.64         63.27        25.64 o                         
  -9   5  11          0.90          1.18         1.44 o                         
  -8   5  11          1.65          0.19         4.10 o                         
  -7   5  11         53.65         68.39         5.62 o                         
  -6   5  11          0.06          0.96         1.65 o                         
  -5   5  11         22.37         25.49         3.31 o                         
  -4   5  11        132.55        140.85         9.51 o                         
  -3   5  11          0.48          1.15         1.47 o                         
  -2   5  11        134.16        159.62         5.85 o                         
  -1   5  11         26.69         41.56         3.40 o                         
   0   5  11        167.19        185.07         9.57 o                         
   1   5  11         49.93         44.35         5.40 o                         
   2   5  11         57.88         52.45         5.40 o                         
   3   5  11        247.41        255.67        15.58 o                         
  -9   6  11         31.67         28.63         6.27 o                         
  -8   6  11          0.43          1.62         3.82 o                         
  -7   6  11          2.99          3.41         1.84 o                         
  -6   6  11          5.36          4.49         1.76 o                         
  -5   6  11         26.35         34.47         2.79 o                         
  -4   6  11        307.91        325.46        18.20 o                         
  -3   6  11         15.58          9.33         2.93 o                         
  -2   6  11          2.15          2.47         2.31 o                         
  -1   6  11         16.12         25.42         4.91 o                         
   0   6  11          2.22          2.66         4.61 o                         
   1   6  11          4.72          7.79         2.82 o                         
   2   6  11          2.31          3.68         1.80 o                         
  -8   7  11         22.45         18.20         2.16 o                         
  -7   7  11          0.66          0.46         1.55 o                         
  -6   7  11          2.22          4.59         1.57 o                         
  -5   7  11        543.74        698.89        27.03 o                         
  -4   7  11        178.26        214.47         8.98 o                         
  -3   7  11         34.27         52.37         4.65 o                         
  -2   7  11         67.47         82.12         7.25 o                         
  -1   7  11          7.06          7.41         2.16 o                         
   0   7  11        423.99        576.31        33.48 o                         
   1   7  11         28.04         30.29        11.62 o                         
   2   7  11          2.57          3.23         2.19 o                         
  -7   8  11         25.03         21.63         1.88 o                         
  -6   8  11          0.09          1.05         1.22 o                         
  -5   8  11        252.74        209.52        12.23 o                         
  -4   8  11         34.64         28.13         5.21 o                         
  -3   8  11          0.32          0.52         2.82 o                         
  -2   8  11         14.68         14.06         3.06 o                         
  -1   8  11         23.31         27.53         4.03 o                         
   0   8  11         22.66         25.07         8.17 o                         
  -4   9  11          5.77          4.01         4.38 o                         
  -3   9  11         86.36         77.02        13.16 o                         
  -2   9  11          1.76          0.51         2.53 o                         
 -10   0  12         21.80         27.69        13.25 o                         
  -8   0  12         76.05         84.01         7.80 o                         
  -6   0  12          0.91          1.01         2.84 o                         
  -4   0  12         28.05         28.34        14.35 o                         
  -2   0  12         26.95         16.93         5.56 o                         
   2   0  12          2.73          1.79         3.37 o                         
 -10   1  12         43.28         47.34        10.12 o                         
  -9   1  12          1.74         -0.64         2.31 o                         
  -8   1  12         21.09         20.32         3.65 o                         
  -7   1  12        119.91        126.53         5.73 o                         
  -6   1  12        120.43        122.74         8.26 o                         
  -5   1  12         77.91         57.62         3.57 o                         
  -4   1  12        135.86        106.09        12.15 o                         
  -3   1  12        120.51        124.63        10.24 o                         
  -2   1  12          8.79         12.60         2.12 o                         
  -1   1  12        158.37        158.90         6.79 o                         
   0   1  12          2.26          1.67         3.21 o                         
   1   1  12        138.68        147.48        33.90 o                         
   2   1  12        240.06        310.65        17.60 o                         
   3   1  12          1.05          1.23         1.92 o                         
 -10   2  12         15.49          8.07         1.43 o                         
  -9   2  12          0.06          0.58         2.38 o                         
  -8   2  12          0.50          1.02         1.98 o                         
  -7   2  12        201.50        217.44        11.72 o                         
  -6   2  12         34.35         34.80         2.68 o                         
  -5   2  12        101.97        102.97        12.24 o                         
  -4   2  12         64.07         44.44         4.14 o                         
  -3   2  12        265.11        298.11        13.83 o                         
  -2   2  12          3.80          1.64         1.97 o                         
  -1   2  12        479.96        571.45        31.72 o                         
   0   2  12          3.32          0.48         2.06 o                         
   1   2  12         12.77         14.40         2.10 o                         
   2   2  12         19.88         30.20         4.63 o                         
   3   2  12          6.82          7.35         2.62 o                         
  -9   3  12         29.00         37.75         4.55 o                         
  -8   3  12         16.75         13.66         2.47 o                         
  -7   3  12         21.73         24.68         4.09 o                         
  -6   3  12          5.77          5.29         1.94 o                         
  -5   3  12         69.57         51.01         4.24 o                         
  -4   3  12         40.51         47.75         8.41 o                         
  -3   3  12          7.19          4.64         2.15 o                         
  -2   3  12          9.60          6.72         2.35 o                         
  -1   3  12         84.73         86.56         7.15 o                         
   0   3  12         21.76         24.89         2.41 o                         
   1   3  12         48.21         43.34         3.16 o                         
   2   3  12         47.02         41.23         5.86 o                         
  -9   4  12          0.00         -0.90         2.35 o                         
  -8   4  12         34.74         39.88         3.02 o                         
  -7   4  12          4.38          6.24         1.51 o                         
  -6   4  12        233.28        269.88        31.76 o                         
  -5   4  12         26.38         28.60         2.74 o                         
  -4   4  12          9.74         10.39         1.67 o                         
  -3   4  12         14.91         18.36         2.23 o                         
  -2   4  12         53.11         59.23         3.17 o                         
  -1   4  12         78.01         79.75         4.32 o                         
   0   4  12        169.01        199.36        12.06 o                         
   1   4  12          2.56          4.67         1.90 o                         
   2   4  12          1.08          1.20         1.79 o                         
  -8   5  12         44.98         41.62         3.14 o                         
  -7   5  12         45.42         52.28         6.16 o                         
  -6   5  12        187.91        233.51        21.55 o                         
  -5   5  12         67.89         73.22        10.32 o                         
  -4   5  12         48.53         66.42        12.75 o                         
  -3   5  12         99.89        101.51         9.62 o                         
  -2   5  12         11.12         11.18         2.14 o                         
  -1   5  12         27.75         31.30         2.68 o                         
   0   5  12         87.28        102.28         7.23 o                         
   1   5  12         11.38         15.72         2.35 o                         
  -7   6  12          0.29          3.28         1.43 o                         
  -6   6  12         78.26         68.73         8.40 o                         
  -5   6  12        306.55        238.99        15.70 o                         
  -4   6  12         28.67         24.86        12.29 o                         
  -3   6  12         41.36         56.69         5.77 o                         
  -2   6  12          8.84          7.72         2.54 o                         
  -1   6  12          0.47          1.33         2.30 o                         
   0   6  12         22.89         30.30         3.42 o                         
   1   6  12          3.56          6.87         1.96 o                         
  -6   7  12          0.89          2.81         2.27 o                         
  -5   7  12          2.96          1.67         1.99 o                         
  -4   7  12         13.44          8.06         4.76 o                         
  -3   7  12          0.01          3.48         4.64 o                         
  -9   0  13         18.18         12.89         5.63 o                         
  -7   0  13        131.55        129.69        26.16 o                         
  -5   0  13        115.78        120.61        54.50 o                         
  -1   0  13         38.69         46.10         6.26 o                         
   1   0  13        102.21         64.79         6.75 o                         
  -9   1  13         48.31         46.24        10.04 o                         
  -8   1  13          3.00          3.30         1.52 o                         
  -7   1  13          1.58          0.54         1.51 o                         
  -6   1  13         82.66         58.71         4.08 o                         
  -5   1  13        186.36        102.77         9.91 o                         
  -4   1  13         33.13         44.32         6.99 o                         
  -3   1  13         78.16        107.65         6.42 o                         
  -2   1  13         25.99         31.43         3.33 o                         
  -1   1  13         80.95         90.74         4.33 o                         
   0   1  13         49.33         51.48         9.17 o                         
   1   1  13         82.62         77.97        24.40 o                         
  -8   2  13        100.13         60.75        10.45 o                         
  -7   2  13          3.29          1.71         1.22 o                         
  -6   2  13         58.95         45.07         5.91 o                         
  -5   2  13          0.84          0.70         1.33 o                         
  -4   2  13        191.69        274.19        27.75 o                         
  -3   2  13         20.77         20.51         3.14 o                         
  -2   2  13         59.30         59.60         4.16 o                         
  -1   2  13         87.47         90.50         4.72 o                         
   0   2  13         15.50         23.78         3.15 o                         
   1   2  13         12.02         16.41         2.79 o                         
  -8   3  13          0.52          0.40         1.10 o                         
  -7   3  13         65.73         77.88        12.93 o                         
  -6   3  13        132.17        162.53        24.25 o                         
  -5   3  13         83.58         88.62         9.48 o                         
  -4   3  13          0.46          1.11         2.50 o                         
  -3   3  13         14.77         21.95         3.06 o                         
  -2   3  13         34.28         33.26         2.33 o                         
  -1   3  13          0.21         -0.41         1.53 o                         
   0   3  13        126.87        161.23         8.04 o                         
   1   3  13        175.98        197.72        44.64 o                         
  -7   4  13         50.45         61.15         9.78 o                         
  -6   4  13          4.57          2.84         1.40 o                         
  -5   4  13        217.59        266.42        11.42 o                         
  -4   4  13          2.06          6.56         3.09 o                         
  -3   4  13          2.74          2.57         1.93 o                         
  -2   4  13          7.15          8.49         1.78 o                         
  -1   4  13         71.84         64.19         3.28 o                         
   0   4  13         37.54         47.32         3.50 o                         
  -7   5  13          5.41          4.39         2.63 o                         
  -5   5  13         26.59         27.77        10.90 o                         
  -4   5  13          4.54          5.49         2.03 o                         
  -3   5  13         79.65         94.49        11.73 o                         
  -2   5  13          0.02          1.76         2.38 o                         
  -1   5  13         35.35         35.83         3.58 o                         
  -5   6  13         52.12         50.37         4.59 o                         
  -4   6  13         36.00         47.80        19.46 o                         
  -3   6  13         23.39         23.15         8.33 o                         
  -2   6  13          2.25          4.69         1.93 o                         
  -7   1  14          8.37         13.63         3.21 o                         
  -5   1  14         13.31         24.28         4.71 o                         
  -4   1  14          0.75         -0.30         2.68 o                         
  -3   1  14          1.79          8.24         4.10 o                         
  -2   1  14          6.13          7.29         2.68 o                         
  -1   1  14         65.62         44.24         4.82 o                         
  -6   2  14          8.23         13.37         2.42 o                         
  -5   2  14         42.05         53.99         6.70 o                         
  -4   2  14          1.52         -0.18         3.37 o                         
  -3   2  14          0.28          1.17         3.55 o                         
  -2   2  14         28.35         31.09         6.27 o                         
  -6   3  14         12.23          8.71         3.57 o                         
  -5   3  14          0.70          2.36         3.32 o                         
  -4   3  14         90.88         96.78         7.76 o                         
  -3   3  14          2.09          4.82         3.39 o                         
  -2   3  14        130.63        162.58        10.99 o                         
                                                                                
