# Supplementary material for: Different packing motifs mediated by weak inter­actions and polymorphism in the crystal structures of five 2-(benzyl­idene)benzosuberone derivatives
Source: Acta Crystallogr E Crystallogr Commun. 2019 Oct 29;75(Pt 11):1741–7. doi: 10.1107/S2056989019014245 (PMC6829743; doi:10.1107/S2056989019014245)
Supplement: Supplementary file 6 [file e-75-01741-Vsup6.hkl]

data_V                                                                          
_shelx_title '  395  E CrysAlis p4p export at Thu May 24 11:44:01 2018'         
_shelx_refln_list_code          4                                               
_shelx_F_calc_maximum      194.60                                               
_exptl_crystal_F_000       576.00                                               
_reflns_d_resolution_high  0.8301                                               
                                                                                
loop_                                                                           
 _space_group_symop_operation_xyz                                               
 'x, y, z'                                                                      
 '-x, y+1/2, -z+1/2'                                                            
 '-x, -y, -z'                                                                   
 'x, -y-1/2, z-1/2'                                                             
                                                                                
_cell_length_a    12.4725                                                       
_cell_length_b     7.1718                                                       
_cell_length_c    15.9983                                                       
_cell_angle_alpha  90.000                                                       
_cell_angle_beta  106.120                                                       
_cell_angle_gamma  90.000                                                       
                                                                                
_shelx_F_squared_multiplier     1.000                                           
                                                                                
loop_                                                                           
 _refln_index_h                                                                 
 _refln_index_k                                                                 
 _refln_index_l                                                                 
 _refln_F_squared_calc                                                          
 _refln_F_squared_meas                                                          
 _refln_F_squared_sigma                                                         
 _refln_observed_status                                                         
   1   0   0        122.30        219.68        12.97 o                         
   2   0   0        101.40        147.14         7.44 o                         
   3   0   0       1523.11       2427.76       159.49 o                         
   4   0   0        146.46        285.91        20.46 o                         
   5   0   0        381.84        636.05        30.74 o                         
   6   0   0       1450.98       2160.55        87.46 o                         
   7   0   0       2070.18       2641.07        97.26 o                         
   8   0   0         61.52         63.37         2.79 o                         
   9   0   0          0.30          0.11         1.08 o                         
  10   0   0        238.45        226.11        10.90 o                         
  11   0   0          0.11          0.90         0.85 o                         
  12   0   0          4.51          4.60         0.82 o                         
  13   0   0         29.90         29.84         1.92 o                         
  14   0   0         10.11          8.24         0.88 o                         
   1   1   0        309.81        381.24        51.77 o                         
   2   1   0       3007.50       4130.63       277.68 o                         
   3   1   0       8887.88      13311.02       698.69 o                         
   4   1   0        821.25       1091.82        59.98 o                         
   5   1   0        202.12        280.89        10.92 o                         
   6   1   0       1224.83       1610.84        52.35 o                         
   7   1   0          1.05          1.70         0.79 o                         
   8   1   0        478.98        590.63        24.95 o                         
   9   1   0        287.19        341.71        10.97 o                         
  10   1   0        145.66        160.37         5.56 o                         
  11   1   0         16.38         13.14         1.07 o                         
  12   1   0         12.17          9.33         0.92 o                         
  13   1   0        195.86        145.51         5.74 o                         
  14   1   0          5.50          4.71         0.56 o                         
   0   2   0         13.08          9.76         3.05 o                         
   1   2   0        723.72        584.46        37.99 o                         
   2   2   0       1087.33       1018.28        54.94 o                         
   3   2   0       1975.01       2202.84        72.03 o                         
   4   2   0        978.38       1130.85        42.32 o                         
   5   2   0          5.25          5.85         1.42 o                         
   6   2   0         62.63         63.37         1.86 o                         
   7   2   0         63.10         83.64         2.11 o                         
   8   2   0         73.81         72.04         3.28 o                         
   9   2   0        136.97        156.03         6.27 o                         
  10   2   0         31.26         35.59         1.71 o                         
  11   2   0          2.36          3.62         0.79 o                         
  12   2   0          5.28          6.80         1.10 o                         
  13   2   0         49.83         40.63         1.66 o                         
  14   2   0         37.37         20.56         1.79 o                         
   1   3   0        172.30        165.46         6.47 o                         
   2   3   0         81.01         65.83         2.20 o                         
   3   3   0        255.85        247.86        12.46 o                         
   4   3   0         57.97         63.56         2.25 o                         
   5   3   0         38.85         49.56         2.10 o                         
   6   3   0        687.45        735.55        17.96 o                         
   7   3   0          8.64          6.40         0.70 o                         
   8   3   0        395.49        445.45        19.39 o                         
   9   3   0         31.83         30.52         1.71 o                         
  10   3   0         75.84         70.08         3.15 o                         
  11   3   0        113.81        107.57        11.06 o                         
  12   3   0          6.96          5.41         0.66 o                         
  13   3   0        102.05         67.52         3.84 o                         
   0   4   0       2930.71       2447.02        70.46 o                         
   1   4   0          5.25          5.90         0.50 o                         
   2   4   0        611.00        500.48        13.42 o                         
   3   4   0         82.34         72.04         2.51 o                         
   4   4   0          8.74          8.75         0.79 o                         
   5   4   0          1.97          1.62         0.71 o                         
   6   4   0          7.65          7.61         0.84 o                         
   7   4   0          1.29          1.78         0.76 o                         
   8   4   0        625.21        704.11        46.55 o                         
   9   4   0        160.38        163.12         8.03 o                         
  10   4   0         18.07         21.73         1.68 o                         
  11   4   0        161.49        185.85        12.71 o                         
  12   4   0          0.54          0.69         0.92 o                         
   1   5   0         23.71         24.71         1.08 o                         
   2   5   0          2.95          1.43         0.57 o                         
   3   5   0        164.20        151.18         5.25 o                         
   4   5   0          1.47          1.92         0.77 o                         
   5   5   0        244.05        229.78         9.97 o                         
   6   5   0          5.67          3.22         0.76 o                         
   7   5   0         41.61         46.49         2.32 o                         
   8   5   0         21.00         23.19         1.61 o                         
   9   5   0         97.01        105.03         4.40 o                         
  10   5   0         77.78        102.77         4.23 o                         
  11   5   0        145.76        153.28         5.87 o                         
   0   6   0        119.39        123.25         5.12 o                         
   1   6   0          3.34          2.82         0.69 o                         
   2   6   0         46.12         38.93         1.47 o                         
   3   6   0          0.96          0.87         0.81 o                         
   4   6   0         13.79         10.87         1.03 o                         
   5   6   0         65.50         53.11         2.66 o                         
   6   6   0         92.23         81.34         4.82 o                         
   7   6   0         32.87         37.98         2.48 o                         
   8   6   0          1.49          1.57         0.95 o                         
   9   6   0         11.11         10.04         1.00 o                         
  10   6   0         38.69         45.73         3.08 o                         
   1   7   0          7.69          8.72         0.78 o                         
   2   7   0          4.27          3.44         1.10 o                         
   3   7   0         73.36         83.82         6.77 o                         
   4   7   0         34.49         39.36         2.13 o                         
   5   7   0        115.20        113.29         6.59 o                         
   6   7   0        134.86        144.05         6.27 o                         
   7   7   0          2.11          4.61         0.91 o                         
   8   7   0         15.21         21.89         2.40 o                         
   0   8   0         46.01         36.43         3.37 o                         
   1   8   0        116.92        113.53         5.16 o                         
   2   8   0         13.36         23.16         2.32 o                         
   3   8   0         12.72         16.98         1.38 o                         
   4   8   0          9.38         10.91         1.42 o                         
   5   8   0         56.11         56.36         7.17 o                         
 -14   1   1         40.26         25.64         1.26 o                         
 -13   1   1         35.35         23.93         1.13 o                         
 -12   1   1          6.56          7.36         0.77 o                         
 -11   1   1          4.75          4.47         0.88 o                         
 -10   1   1        115.41        109.69         3.48 o                         
  -9   1   1        241.63        310.12        12.02 o                         
  -8   1   1         42.19         44.14         1.60 o                         
  -7   1   1         24.85         35.88         2.13 o                         
  -6   1   1          0.23          0.33         0.55 o                         
  -5   1   1       1197.98       1552.30        49.62 o                         
  -4   1   1        468.16        605.36        22.75 o                         
  -3   1   1      37868.10      47829.15      2512.48 o                         
  -2   1   1          3.33          4.69         2.11 o                         
  -1   1   1       2892.21       2466.14       128.17 o                         
   0   1   1          6.68          2.06         0.66 o                         
   1   1   1          0.95          2.51         2.40 o                         
   2   1   1       3029.92       4200.96       156.39 o                         
   3   1   1        536.59        812.80        31.07 o                         
   4   1   1         47.04         64.68         3.58 o                         
   5   1   1         75.52        106.26         3.95 o                         
   6   1   1         36.45         35.62         1.37 o                         
   7   1   1        436.83        543.28        15.49 o                         
   8   1   1         45.59         62.98         2.13 o                         
   9   1   1         25.26         33.21         2.03 o                         
  10   1   1          4.35          6.07         0.98 o                         
  11   1   1          5.60          6.29         0.83 o                         
  12   1   1         82.99         79.79         3.47 o                         
  13   1   1        197.10        149.64         5.83 o                         
  14   1   1         97.41         66.93         3.28 o                         
 -14   2   1          1.76          2.08         0.56 o                         
 -13   2   1         47.43         35.88         1.55 o                         
 -12   2   1        218.97        191.20        10.08 o                         
 -11   2   1         74.03         77.09         3.66 o                         
 -10   2   1         10.33          6.84         0.76 o                         
  -9   2   1        759.60        901.37        44.00 o                         
  -8   2   1        121.33        155.01         7.07 o                         
  -7   2   1        133.50        146.76         8.27 o                         
  -6   2   1        928.77       1086.48        23.01 o                         
  -5   2   1        929.96       1104.77        25.43 o                         
  -4   2   1       1300.59       1561.49        41.04 o                         
  -3   2   1         63.75         69.90         4.62 o                         
  -2   2   1       1727.41       1564.70        64.71 o                         
  -1   2   1       2920.58       2354.93        88.85 o                         
   0   2   1       1778.79       1410.27        46.26 o                         
   1   2   1       1097.50        890.39        45.69 o                         
   2   2   1        312.90        265.94         8.47 o                         
   3   2   1       1192.07       1322.63        51.15 o                         
   4   2   1          7.80          8.94         0.99 o                         
   5   2   1       6094.14       7256.87       165.81 o                         
   6   2   1        339.45        363.12         8.68 o                         
   7   2   1         82.04         92.48         2.96 o                         
   8   2   1         23.20         27.14         1.39 o                         
   9   2   1         47.99         53.18         1.97 o                         
  10   2   1        620.47        686.47        27.96 o                         
  11   2   1          0.76          2.04         0.90 o                         
  12   2   1        183.85        164.34         6.86 o                         
  13   2   1          0.24          0.52         0.53 o                         
 -13   3   1         40.98         33.77         3.74 o                         
 -12   3   1        116.13         82.74         4.45 o                         
 -11   3   1         33.35         26.30         1.15 o                         
 -10   3   1         61.67         59.71         3.72 o                         
  -9   3   1        224.27        222.87        15.45 o                         
  -8   3   1        133.61        136.90         5.40 o                         
  -7   3   1         68.18         64.67         3.94 o                         
  -6   3   1        188.54        193.34         5.67 o                         
  -5   3   1        158.76        167.99         6.41 o                         
  -4   3   1        175.38        134.61         8.05 o                         
  -3   3   1       1782.36       1627.55        36.43 o                         
  -2   3   1        714.89        574.61        20.43 o                         
  -1   3   1       2711.48       2366.94        77.92 o                         
   0   3   1        290.77        238.97         9.80 o                         
   1   3   1        326.48        262.81        26.62 o                         
   2   3   1       1540.92       1537.03        82.24 o                         
   3   3   1        445.39        455.18        16.53 o                         
   4   3   1         45.00         44.60         2.10 o                         
   5   3   1       1580.06       1534.57        56.62 o                         
   6   3   1         81.09         72.19         1.95 o                         
   7   3   1          3.06          4.53         0.74 o                         
   8   3   1        345.36        350.18        13.87 o                         
   9   3   1          3.08          5.04         0.76 o                         
  10   3   1        164.42        145.91         9.33 o                         
  11   3   1          0.16          1.30         0.69 o                         
  12   3   1          4.00          3.18         0.55 o                         
  13   3   1        109.16         73.00         7.04 o                         
 -12   4   1         25.67         32.82         3.45 o                         
 -11   4   1         28.27         32.41         2.00 o                         
 -10   4   1         11.40         12.95         1.44 o                         
  -9   4   1        451.21        522.16        34.69 o                         
  -8   4   1         82.50         82.30         5.46 o                         
  -7   4   1         51.25         56.86         1.99 o                         
  -6   4   1         10.98         11.59         0.85 o                         
  -5   4   1        152.24        139.18         7.46 o                         
  -4   4   1        196.96        174.18         6.85 o                         
  -3   4   1         49.22         35.18         2.29 o                         
  -2   4   1          0.18          0.68         0.52 o                         
  -1   4   1        271.95        253.85        11.03 o                         
   0   4   1          4.42          4.52         0.53 o                         
   1   4   1         28.81         19.59         0.98 o                         
   2   4   1        949.22        859.39        31.19 o                         
   3   4   1          0.63          1.10         0.58 o                         
   4   4   1         53.89         48.01         3.27 o                         
   5   4   1          1.81          1.13         0.61 o                         
   6   4   1         28.28         25.96         1.42 o                         
   7   4   1        186.35        174.45         6.92 o                         
   8   4   1        414.12        438.43        16.85 o                         
   9   4   1          9.07         14.81         1.28 o                         
  10   4   1        106.18        110.79         5.49 o                         
  11   4   1          0.00          1.16         1.09 o                         
  12   4   1         17.28         15.21         2.27 o                         
 -11   5   1        134.39        149.61         7.17 o                         
 -10   5   1         36.00         49.07         5.61 o                         
  -9   5   1        144.97        143.07         5.81 o                         
  -8   5   1         21.92         17.58         1.33 o                         
  -7   5   1         17.75         13.84         1.01 o                         
  -6   5   1         28.30         22.84         1.63 o                         
  -5   5   1        339.87        320.62        12.08 o                         
  -4   5   1         43.49         41.45         1.61 o                         
  -3   5   1        169.72        160.37         4.46 o                         
  -2   5   1         23.88         17.34         0.84 o                         
  -1   5   1        137.67        114.65         3.61 o                         
   0   5   1         17.26         15.86         0.82 o                         
   1   5   1          5.81          7.17         0.67 o                         
   2   5   1         21.22         19.33         0.97 o                         
   3   5   1         80.76         72.84         3.49 o                         
   4   5   1          6.53          4.23         0.70 o                         
   5   5   1        328.83        336.00        12.99 o                         
   6   5   1        210.98        195.80         7.76 o                         
   7   5   1         10.93          8.69         1.12 o                         
   8   5   1          4.42          4.91         1.09 o                         
   9   5   1          3.18          3.51         0.96 o                         
  10   5   1         47.24         49.36         2.00 o                         
  11   5   1         40.51         42.55         3.43 o                         
 -10   6   1          4.62          3.04         0.68 o                         
  -9   6   1         37.87         38.62         2.29 o                         
  -8   6   1         70.71         69.83         3.74 o                         
  -7   6   1          0.07          1.26         1.07 o                         
  -6   6   1        150.70        152.93         6.17 o                         
  -5   6   1          7.07          2.76         1.08 o                         
  -4   6   1        113.92        108.58         3.66 o                         
  -3   6   1         66.11         74.10         2.29 o                         
  -2   6   1        178.46        171.89         4.86 o                         
  -1   6   1         41.85         36.47         1.50 o                         
   0   6   1         52.43         41.44         1.51 o                         
   1   6   1         19.34         20.66         1.21 o                         
   2   6   1        342.38        322.25         8.83 o                         
   3   6   1        241.25        246.21        17.02 o                         
   4   6   1         15.22         13.50         3.14 o                         
   5   6   1          2.24          1.16         1.40 o                         
   6   6   1          6.73          5.28         1.14 o                         
   7   6   1         24.66         22.75         1.59 o                         
   8   6   1          0.00          0.53         0.88 o                         
   9   6   1         11.61          9.98         1.77 o                         
  10   6   1          0.24          1.30         0.89 o                         
  -8   7   1          1.91          3.66         0.77 o                         
  -7   7   1          5.75          5.86         0.95 o                         
  -6   7   1          0.17          0.85         1.29 o                         
  -5   7   1         43.33         51.17         2.48 o                         
  -4   7   1        130.65        129.39         6.96 o                         
  -3   7   1         17.21         22.87         2.07 o                         
  -2   7   1          4.45          3.58         0.71 o                         
  -1   7   1        254.47        257.38        11.69 o                         
   0   7   1          0.40          4.79         1.77 o                         
   1   7   1         12.96         14.80         1.19 o                         
   2   7   1        506.51        532.96        43.52 o                         
   3   7   1         88.77         83.68         3.46 o                         
   4   7   1         33.73         39.38         3.59 o                         
   5   7   1        108.11        102.93         5.66 o                         
   6   7   1        129.15        136.55        21.83 o                         
   7   7   1         77.49         89.12        12.68 o                         
   8   7   1         23.45         18.47         1.56 o                         
  -5   8   1          0.08          0.79         0.95 o                         
  -4   8   1         29.16         31.98         2.19 o                         
  -3   8   1         16.11         16.79         1.62 o                         
  -2   8   1         18.63         27.91         7.04 o                         
  -1   8   1         81.69         73.51         7.88 o                         
   0   8   1        158.64        155.45         8.67 o                         
   1   8   1         81.50         86.31         5.01 o                         
   2   8   1         15.88         17.31         2.35 o                         
   3   8   1         10.45         13.13         1.30 o                         
   4   8   1         31.65         41.81         3.22 o                         
   5   8   1          0.01          2.27         1.40 o                         
 -14   0   2          0.30          1.23         0.80 o                         
 -13   0   2          1.28          1.24         0.82 o                         
 -12   0   2         76.95         79.98         3.49 o                         
 -11   0   2         70.31         57.28         2.65 o                         
 -10   0   2         23.04         23.30         2.64 o                         
  -9   0   2        119.96        143.46         9.96 o                         
  -8   0   2        629.80        836.09        79.00 o                         
  -7   0   2        140.50        185.27         6.37 o                         
  -6   0   2       1074.40       1248.30        66.23 o                         
  -5   0   2        868.42       1016.33        68.43 o                         
  -4   0   2       6189.46       6924.13       320.05 o                         
  -3   0   2       2743.31       2942.08       136.24 o                         
  -2   0   2        708.84        640.31        42.55 o                         
  -1   0   2       3776.40       3310.90       107.42 o                         
   0   0   2        784.67        883.94        58.31 o                         
   1   0   2      19649.56      27821.17      1812.33 o                         
   2   0   2        171.46        290.45        20.40 o                         
   3   0   2          6.18         12.60         2.74 o                         
   4   0   2         92.99        192.44        14.50 o                         
   5   0   2         26.10         37.66         2.00 o                         
   6   0   2          0.97          0.66         0.77 o                         
   7   0   2         10.97         19.76         2.32 o                         
   8   0   2          0.01          0.30         0.96 o                         
   9   0   2        398.18        511.07        32.53 o                         
  10   0   2         33.03         37.12         3.48 o                         
  11   0   2         60.98         71.65         3.93 o                         
  12   0   2         91.39         87.94         3.69 o                         
  13   0   2          1.98          1.98         0.68 o                         
 -14   1   2         50.01         39.41         1.83 o                         
 -13   1   2         46.60         40.13         1.99 o                         
 -12   1   2         32.53         35.76         2.06 o                         
 -11   1   2         72.11         67.68         4.75 o                         
 -10   1   2        102.06        109.61         5.56 o                         
  -9   1   2          3.06          4.42         0.80 o                         
  -8   1   2         24.29         26.41         1.70 o                         
  -7   1   2       1313.41       1573.50        79.99 o                         
  -6   1   2         84.28         92.49         2.53 o                         
  -5   1   2         35.93         47.70         2.41 o                         
  -4   1   2       2364.04       2590.05       163.39 o                         
  -3   1   2       3184.21       3366.83       155.89 o                         
  -2   1   2       4880.90       4057.13       186.81 o                         
  -1   1   2        441.96        355.91        17.07 o                         
   0   1   2        864.22        729.86        29.08 o                         
   1   1   2        175.55        169.06        11.03 o                         
   2   1   2       5198.41       6020.34       270.66 o                         
   3   1   2        864.07       1385.82        52.67 o                         
   4   1   2          0.36          0.87         1.68 o                         
   5   1   2        220.39        288.27         7.76 o                         
   6   1   2        115.70        177.57         4.34 o                         
   7   1   2          2.37          2.99         0.69 o                         
   8   1   2         17.28         28.26         1.44 o                         
   9   1   2        406.45        531.01        19.97 o                         
  10   1   2         38.93         42.60         2.01 o                         
  11   1   2         11.12         12.23         0.98 o                         
  12   1   2         54.68         56.34         2.52 o                         
  13   1   2         54.05         43.44         1.65 o                         
 -14   2   2         22.36         14.28         1.08 o                         
 -13   2   2          5.25          4.84         0.73 o                         
 -12   2   2         19.91         15.68         1.66 o                         
 -11   2   2          0.85          0.65         0.66 o                         
 -10   2   2          1.41          2.46         0.70 o                         
  -9   2   2          2.56          3.29         0.77 o                         
  -8   2   2         86.68        105.22         3.31 o                         
  -7   2   2        552.31        586.43        14.57 o                         
  -6   2   2       2080.94       2310.56        50.27 o                         
  -5   2   2         79.59         78.33         2.47 o                         
  -4   2   2        298.50        293.88         9.37 o                         
  -3   2   2       2641.71       2676.54        87.49 o                         
  -2   2   2       2157.05       1872.86        60.13 o                         
  -1   2   2       1038.93        828.91        38.16 o                         
   0   2   2        180.66        135.11         6.20 o                         
   1   2   2        856.65        745.71        51.04 o                         
   2   2   2        352.98        370.79        12.85 o                         
   3   2   2         49.93         58.44         3.40 o                         
   4   2   2       1194.95       1370.90        44.34 o                         
   5   2   2        106.78        126.32         3.92 o                         
   6   2   2         99.79        134.63         3.79 o                         
   7   2   2         92.10        108.18         3.41 o                         
   8   2   2         80.99         99.15         3.19 o                         
   9   2   2         35.05         37.88         1.53 o                         
  10   2   2         48.86         50.81         2.46 o                         
  11   2   2          0.02          0.22         0.67 o                         
  12   2   2        407.78        358.28        14.34 o                         
  13   2   2        105.37         80.15         2.77 o                         
 -13   3   2         24.15         20.38         1.44 o                         
 -12   3   2        431.61        378.14        19.80 o                         
 -11   3   2          5.20          5.39         0.86 o                         
 -10   3   2         11.66         14.03         0.99 o                         
  -9   3   2        174.06        180.04        10.55 o                         
  -8   3   2         30.92         30.64         1.29 o                         
  -7   3   2        693.06        770.40        31.70 o                         
  -6   3   2         71.55         76.21         3.28 o                         
  -5   3   2        258.14        242.73         6.48 o                         
  -4   3   2       2570.85       2603.36        59.12 o                         
  -3   3   2         16.56         15.00         0.89 o                         
  -2   3   2         12.21         10.04         0.88 o                         
  -1   3   2          0.71          0.49         0.84 o                         
   0   3   2          2.47          5.89         1.48 o                         
   1   3   2          8.01          9.59         0.57 o                         
   2   3   2       2294.63       2189.75        74.34 o                         
   3   3   2         53.52         43.74         2.93 o                         
   4   3   2          0.64          1.27         0.61 o                         
   5   3   2        503.83        548.23        23.77 o                         
   6   3   2        190.56        216.98         6.50 o                         
   7   3   2          1.42          0.97         0.58 o                         
   8   3   2         11.49         16.54         0.87 o                         
   9   3   2         32.77         41.23         1.52 o                         
  10   3   2         62.87         59.64         3.48 o                         
  11   3   2          1.57          2.77         0.65 o                         
  12   3   2         16.93         12.00         1.01 o                         
  13   3   2         67.60         45.38         3.98 o                         
 -13   4   2          1.79          3.33         0.82 o                         
 -12   4   2          7.21          7.14         1.21 o                         
 -11   4   2          3.76          3.04         1.15 o                         
 -10   4   2         21.38         22.33         2.16 o                         
  -9   4   2         54.03         58.49         3.98 o                         
  -8   4   2          1.42          2.42         0.90 o                         
  -7   4   2        134.22        145.67         7.60 o                         
  -6   4   2        293.11        300.76        14.48 o                         
  -5   4   2        302.79        273.23        10.28 o                         
  -4   4   2        462.49        412.23        15.26 o                         
  -3   4   2          2.87          3.22         0.54 o                         
  -2   4   2        156.24        128.99         3.23 o                         
  -1   4   2        694.27        572.90        14.19 o                         
   0   4   2        256.26        203.05         4.62 o                         
   1   4   2          4.53          5.61         0.56 o                         
   2   4   2        963.85        822.59        17.77 o                         
   3   4   2        177.24        143.39         4.55 o                         
   4   4   2         55.00         53.42         1.76 o                         
   5   4   2         20.42         14.05         0.95 o                         
   6   4   2         31.12         28.95         1.82 o                         
   7   4   2         51.17         42.06         2.53 o                         
   8   4   2         14.04         18.24         1.39 o                         
   9   4   2         61.01         76.44         3.33 o                         
  10   4   2         15.54         14.94         1.28 o                         
  11   4   2          1.26          2.23         1.00 o                         
  12   4   2          9.48          6.06         1.05 o                         
 -12   5   2         14.85         15.63         1.23 o                         
 -11   5   2         47.01         64.01         3.31 o                         
 -10   5   2         13.95         11.93         2.53 o                         
  -9   5   2         68.67         73.04         3.98 o                         
  -8   5   2          1.53          0.75         0.86 o                         
  -7   5   2        217.00        196.08         7.62 o                         
  -6   5   2        219.18        220.55         7.85 o                         
  -5   5   2         38.03         34.76         1.47 o                         
  -4   5   2        105.12         89.72         3.09 o                         
  -3   5   2        248.09        218.62         8.55 o                         
  -2   5   2         35.90         34.08         1.36 o                         
  -1   5   2        472.25        421.47        10.50 o                         
   0   5   2        356.68        321.08         8.10 o                         
   1   5   2          3.63          3.52         0.60 o                         
   2   5   2        119.90        110.79         5.19 o                         
   3   5   2         83.78         84.67         5.00 o                         
   4   5   2         40.17         35.04         1.86 o                         
   5   5   2          0.81         -0.32         0.89 o                         
   6   5   2         51.90         43.26         2.23 o                         
   7   5   2         95.05         89.52         3.89 o                         
   8   5   2         39.77         50.08         2.57 o                         
   9   5   2         35.21         40.86         2.44 o                         
  10   5   2         13.94         16.26         1.07 o                         
  11   5   2          0.67          0.48         0.63 o                         
 -10   6   2          0.01          1.79         0.77 o                         
  -9   6   2          0.76          1.39         0.94 o                         
  -8   6   2         43.81         43.34         3.61 o                         
  -7   6   2         34.85         36.44         3.33 o                         
  -6   6   2         10.84          9.68         1.20 o                         
  -5   6   2         16.60         12.45         1.79 o                         
  -4   6   2        568.40        572.99        23.08 o                         
  -3   6   2         87.78         96.13         2.97 o                         
  -2   6   2          2.75          4.52         0.77 o                         
  -1   6   2        225.74        220.22         6.72 o                         
   0   6   2        331.01        319.14         9.64 o                         
   1   6   2          6.75          8.49         0.82 o                         
   2   6   2         31.67         22.32         1.42 o                         
   3   6   2        651.50        447.89        22.87 o                         
   4   6   2         14.29         12.48         1.60 o                         
   5   6   2         20.46         23.32         1.66 o                         
   6   6   2        122.86        131.01         6.00 o                         
   7   6   2          3.14          2.63         0.99 o                         
   8   6   2          9.00         13.24         1.14 o                         
   9   6   2          6.33          6.43         1.17 o                         
  -8   7   2          2.76          2.98         0.77 o                         
  -7   7   2         14.26         15.23         1.47 o                         
  -6   7   2         20.13         20.85         1.85 o                         
  -5   7   2         48.64         53.83         2.89 o                         
  -4   7   2         67.53         69.67         4.57 o                         
  -3   7   2        121.63        133.19         4.83 o                         
  -2   7   2        108.92        132.31         7.66 o                         
  -1   7   2        121.45        141.69         6.22 o                         
   0   7   2         26.81         31.73         2.82 o                         
   1   7   2         27.56         25.92         2.24 o                         
   2   7   2         25.44         19.47         1.51 o                         
   3   7   2        126.03        141.33         5.49 o                         
   4   7   2          6.06          7.53         1.45 o                         
   5   7   2        146.88        160.04        32.61 o                         
   6   7   2          2.13          4.42         0.99 o                         
   7   7   2          5.00          7.80         1.32 o                         
  -5   8   2         32.17         45.71        10.54 o                         
  -4   8   2          2.00          2.74         0.87 o                         
  -3   8   2         62.30         83.57        17.37 o                         
  -2   8   2         10.48         11.13         1.92 o                         
  -1   8   2         26.12         25.66         2.58 o                         
   0   8   2         28.51         28.61         1.95 o                         
   1   8   2         75.85         67.91         4.17 o                         
   2   8   2         13.20         19.22         4.03 o                         
   3   8   2         48.86         49.27         8.78 o                         
   4   8   2        231.76        228.71        43.05 o                         
 -14   1   3          3.45          2.25         0.58 o                         
 -13   1   3          0.93          1.28         0.64 o                         
 -12   1   3        170.81        148.62         6.34 o                         
 -11   1   3         19.04         18.44         1.39 o                         
 -10   1   3          2.63          5.78         1.36 o                         
  -9   1   3         32.88         35.07         1.93 o                         
  -8   1   3        455.89        522.18        19.65 o                         
  -7   1   3        932.07       1103.92        36.02 o                         
  -6   1   3         59.52         71.15         2.10 o                         
  -5   1   3         45.57         45.59         3.62 o                         
  -4   1   3        213.32        204.12        10.66 o                         
  -3   1   3          1.36          1.68         1.36 o                         
  -2   1   3       6931.85       6193.81       200.31 o                         
  -1   1   3        954.13        812.95        27.18 o                         
   0   1   3        225.55        186.88         7.01 o                         
   1   1   3       2462.70       2726.58        88.56 o                         
   2   1   3       1251.17       1404.10        53.67 o                         
   3   1   3         65.88         77.22         5.00 o                         
   4   1   3         21.25         26.24         1.75 o                         
   5   1   3       1044.32       1594.57        34.23 o                         
   6   1   3        800.16       1153.29        30.81 o                         
   7   1   3        112.84        179.35         5.46 o                         
   8   1   3         51.92         62.58         2.93 o                         
   9   1   3          0.69          2.13         0.80 o                         
  10   1   3          2.46          3.25         0.95 o                         
  11   1   3          1.70          1.88         0.80 o                         
  12   1   3          0.58          0.63         0.70 o                         
  13   1   3         28.88         21.29         1.09 o                         
 -14   2   3          3.85          3.35         0.61 o                         
 -13   2   3        147.61        121.86         6.62 o                         
 -12   2   3        141.81        119.86         3.88 o                         
 -11   2   3         45.29         42.76         1.65 o                         
 -10   2   3        667.66        732.45        35.17 o                         
  -9   2   3         50.67         59.93         3.14 o                         
  -8   2   3        546.41        666.35        16.51 o                         
  -7   2   3       2093.92       2314.81        61.64 o                         
  -6   2   3       1596.68       1635.45        49.63 o                         
  -5   2   3        105.22        129.75         4.50 o                         
  -4   2   3        456.75        457.61        10.89 o                         
  -3   2   3       1246.18       1119.38        29.91 o                         
  -2   2   3       1106.79        887.32        23.55 o                         
  -1   2   3        274.86        213.57        10.81 o                         
   0   2   3          5.10          3.31         1.02 o                         
   1   2   3        118.15        115.88        11.34 o                         
   2   2   3       1432.66       1507.32        71.54 o                         
   3   2   3         35.90         44.10         2.24 o                         
   4   2   3        679.49        829.80        24.34 o                         
   5   2   3        803.48        999.54        23.45 o                         
   6   2   3        176.65        191.67         4.85 o                         
   7   2   3         19.92         23.97         1.04 o                         
   8   2   3         69.08         78.77         2.64 o                         
   9   2   3         42.59         54.94         2.00 o                         
  10   2   3         71.67         82.63         2.74 o                         
  11   2   3       1470.05       1539.28        50.38 o                         
  12   2   3         49.43         57.25         2.17 o                         
  13   2   3         72.93         51.91         1.84 o                         
 -13   3   3        101.67         94.15        16.11 o                         
 -12   3   3         69.47         50.99         2.39 o                         
 -11   3   3          0.90          0.85         0.71 o                         
 -10   3   3        511.82        554.09        41.73 o                         
  -9   3   3        128.17        124.91         6.56 o                         
  -8   3   3          0.18         -0.02         0.85 o                         
  -7   3   3         57.97         62.82         3.14 o                         
  -6   3   3       1026.27        951.64        29.39 o                         
  -5   3   3        982.39       1000.32        21.27 o                         
  -4   3   3        400.16        323.90        10.23 o                         
  -3   3   3          3.15          2.68         0.50 o                         
  -2   3   3          3.02          1.89         0.70 o                         
  -1   3   3        641.42        551.27        19.02 o                         
   0   3   3         28.65         30.16         1.94 o                         
   1   3   3         26.29         19.53         1.02 o                         
   2   3   3        447.34        431.98        14.47 o                         
   3   3   3         10.05         15.84         0.89 o                         
   4   3   3        494.79        484.24        14.27 o                         
   5   3   3         97.02        110.04         3.00 o                         
   6   3   3         42.10         54.90         1.71 o                         
   7   3   3        561.26        621.93        16.62 o                         
   8   3   3         11.73         10.41         0.73 o                         
   9   3   3         67.88         71.52         2.76 o                         
  10   3   3          0.16          0.72         0.60 o                         
  11   3   3          8.41          6.83         0.58 o                         
  12   3   3          5.70          5.22         0.64 o                         
 -13   4   3         33.95         36.01         6.91 o                         
 -12   4   3          1.40          0.88         0.67 o                         
 -11   4   3         60.61         57.72         3.30 o                         
 -10   4   3        216.34        258.34        14.02 o                         
  -9   4   3        129.38        146.99         6.76 o                         
  -8   4   3         52.97         56.46         4.72 o                         
  -7   4   3          5.21          3.88         0.86 o                         
  -6   4   3          0.29          1.00         0.68 o                         
  -5   4   3         59.99         54.50         2.07 o                         
  -4   4   3         35.31         33.42         1.33 o                         
  -3   4   3         10.16         10.10         0.65 o                         
  -2   4   3        408.25        319.32         8.25 o                         
  -1   4   3         37.23         41.62         1.51 o                         
   0   4   3         47.37         46.33         1.76 o                         
   1   4   3        224.49        203.60         4.65 o                         
   2   4   3        103.51        113.17         3.14 o                         
   3   4   3         19.91         21.22         0.90 o                         
   4   4   3         14.78         11.56         0.73 o                         
   5   4   3        425.51        420.55        12.69 o                         
   6   4   3        176.34        189.04         5.68 o                         
   7   4   3          0.39          1.45         0.70 o                         
   8   4   3         51.59         44.66         1.98 o                         
   9   4   3        108.69        103.51         3.47 o                         
  10   4   3        100.50        106.65         4.64 o                         
  11   4   3         13.81         13.26         0.95 o                         
 -12   5   3         14.73         15.20         1.27 o                         
 -11   5   3          4.14          3.92         1.09 o                         
 -10   5   3          0.62          1.58         1.27 o                         
  -9   5   3         14.18         13.25         1.74 o                         
  -8   5   3         92.28         74.64         3.17 o                         
  -7   5   3        931.68        901.56        33.45 o                         
  -6   5   3        224.77        243.15         8.47 o                         
  -5   5   3        169.08        176.48         8.98 o                         
  -4   5   3       1324.48       1224.86        45.98 o                         
  -3   5   3         17.80         19.81         0.97 o                         
  -2   5   3         10.95         13.44         0.79 o                         
  -1   5   3         50.12         40.50         1.29 o                         
   0   5   3        935.40        854.33        22.88 o                         
   1   5   3         69.96         70.82         3.02 o                         
   2   5   3          2.22          2.30         0.85 o                         
   3   5   3        577.60        537.04        21.57 o                         
   4   5   3          7.95          6.31         0.98 o                         
   5   5   3         11.84          9.04         1.02 o                         
   6   5   3         10.23         12.01         1.10 o                         
   7   5   3        224.08        203.98        11.13 o                         
   8   5   3         16.27         17.51         1.34 o                         
   9   5   3        108.55        114.29         7.10 o                         
  10   5   3         41.19         32.58         2.90 o                         
 -10   6   3         36.64         35.87         2.09 o                         
  -9   6   3          4.15          4.86         0.95 o                         
  -8   6   3          0.02          0.65         0.74 o                         
  -7   6   3          1.92          1.48         0.75 o                         
  -6   6   3        289.22        317.27        15.65 o                         
  -5   6   3         55.52         66.21         2.85 o                         
  -4   6   3        108.91        119.43         4.19 o                         
  -3   6   3          1.40          2.01         0.73 o                         
  -2   6   3        160.23        171.81         5.53 o                         
  -1   6   3        256.01        253.36         7.68 o                         
   0   6   3        153.16        147.04         4.34 o                         
   1   6   3        163.74        133.19         8.54 o                         
   2   6   3        222.91        213.13        25.62 o                         
   3   6   3         19.62         14.63         1.37 o                         
   4   6   3         63.88         54.55         2.53 o                         
   5   6   3          4.24          4.92         1.19 o                         
   6   6   3          2.36          3.39         1.10 o                         
   7   6   3          0.89          2.33         0.95 o                         
   8   6   3          0.06          0.14         0.76 o                         
   9   6   3         22.91         25.80         7.38 o                         
  -8   7   3         34.75         41.72         2.42 o                         
  -7   7   3          5.28          4.80         1.15 o                         
  -6   7   3          0.60          0.51         0.74 o                         
  -5   7   3         17.43         23.71         1.30 o                         
  -4   7   3         47.85         53.95         3.27 o                         
  -3   7   3        209.35        236.18         8.68 o                         
  -2   7   3        247.65        271.75        11.17 o                         
  -1   7   3         93.80         98.38         6.05 o                         
   0   7   3         93.49         94.00         4.24 o                         
   1   7   3        288.09        263.20        13.85 o                         
   2   7   3         21.09         23.76         1.65 o                         
   3   7   3         27.02         18.72         2.21 o                         
   4   7   3          1.73         -0.05         1.37 o                         
   5   7   3         48.89         48.68         4.35 o                         
   6   7   3          4.81          8.06         1.16 o                         
   7   7   3         18.82         15.42         1.32 o                         
  -5   8   3         44.31         62.23        15.21 o                         
  -4   8   3          1.79          2.56         0.84 o                         
  -3   8   3         15.22         13.58         2.87 o                         
  -2   8   3         34.41         37.16         2.29 o                         
  -1   8   3         72.67         67.49         4.12 o                         
   0   8   3          6.00          7.38         0.96 o                         
   1   8   3          5.42          5.57         0.94 o                         
   2   8   3          3.66          4.92         1.58 o                         
   3   8   3          4.66          6.13         1.21 o                         
   4   8   3         37.54         28.84         2.69 o                         
 -14   0   4          2.79          2.21         0.70 o                         
 -13   0   4          0.07          0.48         0.88 o                         
 -12   0   4         14.18         15.64         2.56 o                         
 -11   0   4        243.13        224.65        15.39 o                         
 -10   0   4         14.38         19.04         1.84 o                         
  -9   0   4        298.86        320.81        16.10 o                         
  -8   0   4        150.55        158.27         8.24 o                         
  -7   0   4        116.03        119.06         6.11 o                         
  -6   0   4         42.84         62.55         2.98 o                         
  -5   0   4        399.29        398.42        20.28 o                         
  -4   0   4         41.09         29.84         3.69 o                         
  -3   0   4        398.28        402.64        53.67 o                         
  -2   0   4      14607.35      12680.89       614.35 o                         
  -1   0   4       2139.96       1995.94        92.66 o                         
   0   0   4        382.85        334.73        15.04 o                         
   1   0   4        929.46       1045.66        40.36 o                         
   2   0   4       9395.10      12522.18       473.29 o                         
   3   0   4       2533.24       4315.06       226.92 o                         
   4   0   4        688.23       1198.88        40.72 o                         
   5   0   4       1314.43       2281.98        80.31 o                         
   6   0   4          8.12         10.81         1.23 o                         
   7   0   4          3.70         12.49         1.28 o                         
   8   0   4        221.48        341.03        13.18 o                         
   9   0   4        544.73        855.59        32.54 o                         
  10   0   4        991.06       1407.31        53.28 o                         
  11   0   4        372.90        451.38        21.06 o                         
  12   0   4          0.90          1.09         1.16 o                         
  13   0   4          7.24          6.27         0.95 o                         
 -14   1   4          1.41          1.07         0.52 o                         
 -13   1   4         38.99         32.88         1.87 o                         
 -12   1   4         99.57         84.64         3.86 o                         
 -11   1   4         52.37         63.96         3.22 o                         
 -10   1   4        234.89        233.98        17.18 o                         
  -9   1   4         16.57         13.19         0.92 o                         
  -8   1   4        207.83        204.90         6.88 o                         
  -7   1   4         14.15         15.67         1.16 o                         
  -6   1   4        153.82        179.82         5.47 o                         
  -5   1   4       2878.11       2840.90        84.20 o                         
  -4   1   4        480.68        400.92        13.84 o                         
  -3   1   4        767.93        667.15        24.51 o                         
  -2   1   4        345.18        349.44        13.89 o                         
  -1   1   4        567.54        522.53        15.74 o                         
   0   1   4         12.42         20.05         2.02 o                         
   1   1   4        651.28        611.45        57.86 o                         
   2   1   4       3505.36       4113.17       135.18 o                         
   3   1   4         73.76         87.10         3.52 o                         
   4   1   4        301.96        463.88        13.37 o                         
   5   1   4        895.30       1376.68        30.18 o                         
   6   1   4        167.20        250.65         9.05 o                         
   7   1   4         40.04         54.05         1.90 o                         
   8   1   4        500.69        739.88        28.19 o                         
   9   1   4          1.63          2.59         0.77 o                         
  10   1   4        363.08        504.38        15.89 o                         
  11   1   4          5.54          6.02         0.90 o                         
  12   1   4         84.67         88.98         2.79 o                         
  13   1   4          5.30          5.14         0.61 o                         
 -14   2   4         14.73          9.51         0.90 o                         
 -13   2   4         33.27         24.06         1.52 o                         
 -12   2   4          3.39          2.18         0.72 o                         
 -11   2   4         80.22         71.66         2.84 o                         
 -10   2   4        208.17        193.70         6.81 o                         
  -9   2   4         60.73         69.54         2.16 o                         
  -8   2   4          0.29          1.02         0.70 o                         
  -7   2   4        124.28        112.51         4.41 o                         
  -6   2   4        269.76        265.92         6.63 o                         
  -5   2   4       2284.16       2217.83        42.23 o                         
  -4   2   4       1125.39       1150.42        25.44 o                         
  -3   2   4         34.97         37.45         2.61 o                         
  -2   2   4        302.61        254.54        10.89 o                         
  -1   2   4        489.52        395.94        13.46 o                         
   0   2   4         15.76         15.28         1.44 o                         
   1   2   4        556.63        571.59        28.65 o                         
   2   2   4       2113.46       2263.59        85.24 o                         
   3   2   4        485.41        513.99        22.30 o                         
   4   2   4        268.79        329.50        13.96 o                         
   5   2   4         44.88         55.35         2.14 o                         
   6   2   4         56.51         75.04         2.43 o                         
   7   2   4        140.24        176.11         5.36 o                         
   8   2   4         28.70         37.99         1.39 o                         
   9   2   4          9.85         14.40         1.06 o                         
  10   2   4         92.18        103.19         3.80 o                         
  11   2   4        106.99        124.91         4.30 o                         
  12   2   4         22.77         22.12         1.07 o                         
 -14   3   4          6.68          4.03         1.48 o                         
 -13   3   4        217.27        207.63        45.68 o                         
 -12   3   4         57.42         45.28         1.84 o                         
 -11   3   4        348.14        299.29        10.40 o                         
 -10   3   4          5.06          4.98         0.84 o                         
  -9   3   4        642.19        718.21        28.11 o                         
  -8   3   4         37.74         36.88         2.07 o                         
  -7   3   4        134.94        142.41         5.91 o                         
  -6   3   4        123.75        128.56         4.40 o                         
  -5   3   4          0.89          0.78         0.51 o                         
  -4   3   4        543.02        508.83        11.76 o                         
  -3   3   4        712.61        634.48        19.71 o                         
  -2   3   4        396.10        343.87         9.92 o                         
  -1   3   4        393.59        343.79        14.66 o                         
   0   3   4        262.26        226.13         6.19 o                         
   1   3   4        223.49        208.21         5.00 o                         
   2   3   4          8.32         10.82         0.65 o                         
   3   3   4        202.66        162.53         4.80 o                         
   4   3   4          7.80          8.53         0.62 o                         
   5   3   4         77.59         80.27         2.33 o                         
   6   3   4         86.65         84.37         2.45 o                         
   7   3   4        130.68        147.91         5.02 o                         
   8   3   4        478.47        547.45        14.81 o                         
   9   3   4         75.66         89.78         2.64 o                         
  10   3   4         31.41         32.35         1.26 o                         
  11   3   4        247.91        225.15        10.11 o                         
 -13   4   4        107.09        135.65         9.28 o                         
 -12   4   4         56.22         43.84         3.03 o                         
 -11   4   4          0.96          0.99         0.90 o                         
 -10   4   4        101.98        128.38         9.07 o                         
  -9   4   4         24.28         20.85         1.50 o                         
  -8   4   4        142.99        154.76         8.74 o                         
  -7   4   4       1505.32       1592.27        51.77 o                         
  -6   4   4         39.81         36.91         1.92 o                         
  -5   4   4        167.63        160.10         5.38 o                         
  -4   4   4         53.28         52.23         1.82 o                         
  -3   4   4        461.00        382.27        11.21 o                         
  -2   4   4        103.62         91.20         2.79 o                         
  -1   4   4        491.45        437.63        11.23 o                         
   0   4   4        783.04        656.48        21.45 o                         
   1   4   4         63.04         52.22         1.66 o                         
   2   4   4        153.76        125.45         3.52 o                         
   3   4   4          2.76          4.87         0.62 o                         
   4   4   4         63.63         61.54         2.35 o                         
   5   4   4          0.06          0.95         0.68 o                         
   6   4   4        534.69        542.02        15.90 o                         
   7   4   4         24.32         20.96         0.99 o                         
   8   4   4        111.67        101.08         4.82 o                         
   9   4   4        113.18        119.98         6.04 o                         
  10   4   4        103.28         88.48         4.08 o                         
  11   4   4         19.86         15.81         2.66 o                         
 -12   5   4         18.76         21.14         1.69 o                         
 -11   5   4         18.46         20.62         2.95 o                         
 -10   5   4          0.07          0.20         1.08 o                         
  -9   5   4         31.16         33.67         2.64 o                         
  -8   5   4          1.10          0.99         0.79 o                         
  -7   5   4         37.27         34.65         1.90 o                         
  -6   5   4        234.58        223.53         8.74 o                         
  -5   5   4       1374.74       1428.35        45.93 o                         
  -4   5   4        595.68        576.80        16.79 o                         
  -3   5   4        390.59        369.39         9.98 o                         
  -2   5   4        225.60        202.71         5.21 o                         
  -1   5   4          1.95          1.27         0.56 o                         
   0   5   4         41.16         47.63         1.98 o                         
   1   5   4        200.94        210.70         8.30 o                         
   2   5   4        371.13        372.56        12.16 o                         
   3   5   4         91.39         92.78         5.77 o                         
   4   5   4          0.23          0.55         0.68 o                         
   5   5   4         52.56         44.19         1.88 o                         
   6   5   4        121.11        107.66         3.88 o                         
   7   5   4         44.25         38.26         2.59 o                         
   8   5   4         53.88         60.13         2.71 o                         
   9   5   4         19.93         18.19         2.32 o                         
  10   5   4         17.75          8.44         1.48 o                         
 -10   6   4         46.05         41.75         2.34 o                         
  -9   6   4         27.09         28.04         4.43 o                         
  -8   6   4        144.87        146.85        10.96 o                         
  -7   6   4          3.09          2.36         0.87 o                         
  -6   6   4          0.18          0.74         0.81 o                         
  -5   6   4        231.54        244.41        10.97 o                         
  -4   6   4         37.64         33.75         1.45 o                         
  -3   6   4         86.71         84.24         2.78 o                         
  -2   6   4        289.42        301.84         8.62 o                         
  -1   6   4          3.70          3.80         0.82 o                         
   0   6   4         21.41         23.77         2.47 o                         
   1   6   4          3.81          4.01         2.16 o                         
   2   6   4        124.79        125.15         4.53 o                         
   3   6   4          3.52          3.06         0.92 o                         
   4   6   4        555.77        490.93        35.38 o                         
   5   6   4         70.54         67.37         4.77 o                         
   6   6   4         23.12         18.21         2.18 o                         
   7   6   4          0.04          0.88         0.84 o                         
   8   6   4         27.09         22.20         3.35 o                         
   9   6   4          0.00          0.07         0.69 o                         
  -8   7   4         58.51         75.34         5.48 o                         
  -7   7   4          4.05          3.46         0.83 o                         
  -6   7   4          2.48          3.98         0.79 o                         
  -5   7   4         41.51         47.59         2.59 o                         
  -4   7   4          8.23         11.46         0.85 o                         
  -3   7   4         13.16         14.65         0.94 o                         
  -2   7   4        129.49        154.77        10.44 o                         
  -1   7   4         14.65         18.54         1.51 o                         
   0   7   4         26.31         29.52         2.40 o                         
   1   7   4         12.65         16.19         1.68 o                         
   2   7   4        154.23        130.86         9.28 o                         
   3   7   4         17.18         11.71         2.58 o                         
   4   7   4         20.77         20.75         2.17 o                         
   5   7   4         31.58         27.18         2.56 o                         
   6   7   4         30.25         33.45         2.24 o                         
   7   7   4          0.54          1.88         0.53 o                         
  -5   8   4         18.09         14.24         1.74 o                         
  -4   8   4         18.50         15.82         2.00 o                         
  -3   8   4          0.93          1.58         1.48 o                         
  -2   8   4          4.03          5.75         1.08 o                         
  -1   8   4         14.17         18.63         2.07 o                         
   0   8   4         30.76         28.03         2.16 o                         
   1   8   4         21.41         19.16         1.74 o                         
   2   8   4          3.08          5.31         1.45 o                         
   3   8   4          9.43         10.20         1.48 o                         
 -14   1   5         35.68         23.73         1.28 o                         
 -13   1   5         10.66          8.96         0.85 o                         
 -12   1   5         26.18         25.03         1.55 o                         
 -11   1   5          0.25          0.88         1.13 o                         
 -10   1   5        196.93        218.09        13.72 o                         
  -9   1   5         54.12         48.19         2.11 o                         
  -8   1   5         51.50         58.34         2.22 o                         
  -7   1   5        119.77        128.44         5.61 o                         
  -6   1   5        242.47        246.95         6.79 o                         
  -5   1   5        605.34        567.85        14.71 o                         
  -4   1   5       1523.23       1430.92        45.77 o                         
  -3   1   5        274.49        241.47        11.60 o                         
  -2   1   5       4060.12       3620.86       104.60 o                         
  -1   1   5       6199.64       5617.93       182.23 o                         
   0   1   5        500.92        489.60        17.21 o                         
   1   1   5          0.07          0.10         1.26 o                         
   2   1   5        686.91        769.73        23.04 o                         
   3   1   5        610.27        788.61        15.19 o                         
   4   1   5        639.84        912.92        18.00 o                         
   5   1   5        242.19        322.29         9.13 o                         
   6   1   5          9.52          7.37         0.92 o                         
   7   1   5        870.80       1316.56        49.81 o                         
   8   1   5        172.62        225.35         7.54 o                         
   9   1   5          0.95          0.95         0.72 o                         
  10   1   5         61.90         88.15         3.75 o                         
  11   1   5        118.49        153.09         5.89 o                         
  12   1   5          0.43          1.24         0.53 o                         
 -14   2   5          4.26          3.07         0.64 o                         
 -13   2   5         16.59         15.33         1.05 o                         
 -12   2   5         67.93         52.65         3.66 o                         
 -11   2   5        256.33        244.19        26.12 o                         
 -10   2   5         96.62        100.87         6.00 o                         
  -9   2   5         10.74         13.65         1.02 o                         
  -8   2   5        508.12        510.00        16.83 o                         
  -7   2   5         61.93         61.88         2.79 o                         
  -6   2   5        679.90        658.05        14.40 o                         
  -5   2   5          9.57          7.76         0.66 o                         
  -4   2   5        348.27        338.18         7.57 o                         
  -3   2   5        282.43        280.56        12.43 o                         
  -2   2   5        606.74        544.13        17.78 o                         
  -1   2   5        667.85        544.25        24.03 o                         
   0   2   5        575.36        520.69        19.87 o                         
   1   2   5          2.41          1.82         1.51 o                         
   2   2   5       1006.92        926.87        54.41 o                         
   3   2   5         46.61         49.64         1.69 o                         
   4   2   5         74.89         77.10         3.63 o                         
   5   2   5         54.28         48.61         2.20 o                         
   6   2   5        125.89        167.83         4.61 o                         
   7   2   5        753.93        923.77        24.36 o                         
   8   2   5        518.50        649.17        21.39 o                         
   9   2   5          3.11          3.36         0.68 o                         
  10   2   5        109.44        123.52         4.49 o                         
  11   2   5         98.12         95.11         3.33 o                         
  12   2   5        344.26        355.03        19.45 o                         
 -14   3   5         23.80         22.41         2.06 o                         
 -13   3   5          8.21          5.26         0.75 o                         
 -12   3   5          0.59          0.63         0.72 o                         
 -11   3   5        105.77         85.07         2.95 o                         
 -10   3   5       1116.48       1293.08       173.98 o                         
  -9   3   5         55.72         56.20         2.93 o                         
  -8   3   5        202.07        218.85         6.76 o                         
  -7   3   5          2.53          2.81         0.69 o                         
  -6   3   5        731.69        690.39        26.72 o                         
  -5   3   5        979.17        927.45        20.18 o                         
  -4   3   5        254.33        216.72         8.65 o                         
  -3   3   5       1001.99        943.81        23.38 o                         
  -2   3   5        140.49        118.17         4.10 o                         
  -1   3   5         76.07         73.00         2.36 o                         
   0   3   5       1001.37        841.65        20.68 o                         
   1   3   5        647.41        603.01        19.69 o                         
   2   3   5         32.36         21.16         1.20 o                         
   3   3   5        625.67        538.48        15.73 o                         
   4   3   5         79.49         72.51         1.97 o                         
   5   3   5        388.71        361.66         9.06 o                         
   6   3   5        263.63        263.26         7.15 o                         
   7   3   5       1100.05       1148.76        34.83 o                         
   8   3   5        359.58        409.69        12.75 o                         
   9   3   5         85.45        102.22         4.60 o                         
  10   3   5         43.54         41.37         1.46 o                         
  11   3   5          0.20          0.50         0.41 o                         
 -13   4   5          1.28          2.11         1.27 o                         
 -12   4   5          0.86          0.47         0.87 o                         
 -11   4   5          6.49          4.83         1.13 o                         
 -10   4   5         13.22         10.94         1.41 o                         
  -9   4   5        130.86        138.34         5.51 o                         
  -8   4   5        627.68        708.18        23.18 o                         
  -7   4   5       2537.58       2844.46       118.99 o                         
  -6   4   5          4.32          6.01         0.86 o                         
  -5   4   5         35.68         33.41         1.72 o                         
  -4   4   5          2.64          3.41         0.71 o                         
  -3   4   5        103.32        106.18         3.32 o                         
  -2   4   5        268.79        237.91         6.50 o                         
  -1   4   5         15.24         15.06         1.10 o                         
   0   4   5        391.02        359.80        11.76 o                         
   1   4   5         69.92         63.83         1.95 o                         
   2   4   5         30.41         28.41         1.02 o                         
   3   4   5        351.94        303.31         8.23 o                         
   4   4   5        231.51        196.44         5.76 o                         
   5   4   5        246.56        221.19         6.68 o                         
   6   4   5         61.20         61.62         2.18 o                         
   7   4   5        295.12        320.08         9.57 o                         
   8   4   5          3.67          3.53         0.76 o                         
   9   4   5          1.98          1.04         0.61 o                         
  10   4   5         75.92         60.74         4.32 o                         
  11   4   5         64.58         58.15         4.27 o                         
 -12   5   5         18.50         15.92         2.19 o                         
 -11   5   5         20.04         19.85         1.51 o                         
 -10   5   5         14.19         19.18         1.76 o                         
  -9   5   5        125.88        127.15         4.43 o                         
  -8   5   5        332.43        334.53        16.43 o                         
  -7   5   5          4.12          4.36         1.20 o                         
  -6   5   5          1.24          1.62         0.84 o                         
  -5   5   5        225.08        248.52         8.15 o                         
  -4   5   5        610.71        621.69        18.26 o                         
  -3   5   5        139.87        134.75         4.72 o                         
  -2   5   5         74.42         67.64         2.32 o                         
  -1   5   5        455.99        401.62        11.32 o                         
   0   5   5         29.57         27.18         1.66 o                         
   1   5   5        528.00        484.82        16.05 o                         
   2   5   5         74.29         69.62         2.45 o                         
   3   5   5         83.49         68.89         3.89 o                         
   4   5   5          6.83          4.90         0.76 o                         
   5   5   5        109.53        102.98         4.03 o                         
   6   5   5         71.45         56.45         2.27 o                         
   7   5   5         26.12         22.31         1.80 o                         
   8   5   5          0.39          1.30         0.84 o                         
   9   5   5         12.34          7.91         1.69 o                         
  10   5   5          1.83          1.78         0.64 o                         
 -10   6   5         89.31         94.11        15.00 o                         
  -9   6   5         45.08         48.83         5.61 o                         
  -8   6   5         75.96         72.24         3.19 o                         
  -7   6   5          8.57          9.32         0.90 o                         
  -6   6   5         14.38         15.20         0.84 o                         
  -5   6   5        164.63        187.25         7.15 o                         
  -4   6   5         97.28        103.99         3.37 o                         
  -3   6   5         82.01         81.91         2.72 o                         
  -2   6   5        249.00        271.02        11.69 o                         
  -1   6   5          1.10          1.50         0.79 o                         
   0   6   5         21.20         19.06         2.18 o                         
   1   6   5         38.37         34.21         2.04 o                         
   2   6   5        227.32        223.54        10.66 o                         
   3   6   5         96.85         98.14         4.46 o                         
   4   6   5          5.60          3.37         1.10 o                         
   5   6   5         67.25         60.86         3.88 o                         
   6   6   5         33.43         26.31         2.29 o                         
   7   6   5         30.34         23.05         1.84 o                         
   8   6   5         56.50         58.57         7.30 o                         
  -8   7   5          0.78          2.00         1.00 o                         
  -7   7   5          6.87          5.33         0.71 o                         
  -6   7   5          0.28          1.87         0.74 o                         
  -5   7   5         16.16         20.45         1.53 o                         
  -4   7   5          7.87          7.65         0.86 o                         
  -3   7   5          0.03         -0.22         0.75 o                         
  -2   7   5         11.91         16.55         1.21 o                         
  -1   7   5         37.15         43.86         4.64 o                         
   0   7   5         40.85         36.14         4.77 o                         
   1   7   5        589.53        505.03        33.64 o                         
   2   7   5         21.31         20.62         2.98 o                         
   3   7   5          2.52          4.71         1.01 o                         
   4   7   5         26.22         20.94         1.28 o                         
   5   7   5        174.65        151.95        18.56 o                         
   6   7   5         56.19         51.83         2.98 o                         
  -5   8   5         81.21         80.61         5.69 o                         
  -4   8   5         28.96         27.68         2.58 o                         
  -3   8   5          0.46          2.53         1.48 o                         
  -2   8   5          0.46          0.66         0.77 o                         
  -1   8   5          5.04          4.42         0.87 o                         
   0   8   5         15.61         14.17         1.54 o                         
   1   8   5         42.48         43.94         8.86 o                         
   2   8   5          3.47          4.27         1.16 o                         
 -15   0   6         44.49         28.42         2.27 o                         
 -14   0   6         49.20         42.79         2.18 o                         
 -13   0   6        258.04        235.88        12.10 o                         
 -12   0   6        174.44        187.69        12.92 o                         
 -11   0   6          7.22          7.40         1.63 o                         
 -10   0   6          8.89          9.45         1.29 o                         
  -9   0   6         16.93         12.41         1.55 o                         
  -8   0   6         24.69         23.75         1.85 o                         
  -7   0   6       1299.77       1314.36        64.68 o                         
  -6   0   6        255.40        276.54        10.23 o                         
  -5   0   6       3667.49       3528.47       101.66 o                         
  -4   0   6       2595.66       2433.89        81.78 o                         
  -3   0   6        166.68        147.30         8.50 o                         
  -2   0   6        122.16        115.41         8.88 o                         
  -1   0   6        156.81        146.19         6.85 o                         
   0   0   6        835.92        885.77        37.45 o                         
   1   0   6        878.49        974.62        37.90 o                         
   2   0   6         91.13        100.39         3.54 o                         
   3   0   6       1356.96       1780.63        51.68 o                         
   4   0   6       1986.85       2549.43        66.69 o                         
   5   0   6        234.36        259.96         8.59 o                         
   6   0   6          7.71         11.39         1.00 o                         
   7   0   6        471.51        684.40        27.56 o                         
   8   0   6         64.13         94.46         6.96 o                         
   9   0   6         29.04         41.05         2.54 o                         
  10   0   6        198.83        310.98        19.88 o                         
  11   0   6        501.01        703.76        32.58 o                         
  12   0   6          8.87          7.92         0.84 o                         
 -14   1   6         10.80          9.89         0.70 o                         
 -13   1   6         60.92         55.83         3.35 o                         
 -12   1   6        184.04        199.24         8.57 o                         
 -11   1   6         77.56         73.06         4.40 o                         
 -10   1   6          9.34          8.43         0.90 o                         
  -9   1   6        114.19        106.08         6.33 o                         
  -8   1   6          4.03          4.40         0.82 o                         
  -7   1   6         13.41         12.27         0.87 o                         
  -6   1   6         21.34         24.94         1.16 o                         
  -5   1   6       1550.36       1555.85        38.79 o                         
  -4   1   6         14.30         14.98         0.70 o                         
  -3   1   6        181.67        191.83         7.63 o                         
  -2   1   6        152.88        144.57         5.63 o                         
  -1   1   6        153.69        135.39         4.77 o                         
   0   1   6        521.85        523.17        13.61 o                         
   1   1   6          9.04          6.83         0.80 o                         
   2   1   6        356.43        402.06        10.37 o                         
   3   1   6        265.86        362.84         8.62 o                         
   4   1   6         28.48         32.95         1.11 o                         
   5   1   6        438.44        550.74        15.83 o                         
   6   1   6        276.09        383.47        12.61 o                         
   7   1   6        338.96        467.82        15.26 o                         
   8   1   6       1056.82       1523.52        43.91 o                         
   9   1   6        536.41        782.07        27.09 o                         
  10   1   6          0.83         -0.02         0.89 o                         
  11   1   6        114.70        153.05         5.16 o                         
  12   1   6         50.46         55.66         1.98 o                         
 -14   2   6         24.66         15.35         0.98 o                         
 -13   2   6         49.44         38.21         1.96 o                         
 -12   2   6          0.78          0.62         0.85 o                         
 -11   2   6          0.76          1.54         1.01 o                         
 -10   2   6         30.50         30.78         2.44 o                         
  -9   2   6       1075.87       1182.28        46.90 o                         
  -8   2   6          6.06          6.23         0.92 o                         
  -7   2   6        185.77        177.87         6.06 o                         
  -6   2   6         65.50         74.58         2.53 o                         
  -5   2   6         61.80         46.60         2.21 o                         
  -4   2   6        168.21        148.10         3.54 o                         
  -3   2   6       1861.29       1777.37        58.98 o                         
  -2   2   6       2181.72       2021.83        44.25 o                         
  -1   2   6        198.25        180.63         3.59 o                         
   0   2   6         62.91         52.44         1.52 o                         
   1   2   6        283.41        218.36        14.05 o                         
   2   2   6          4.91          4.67         0.53 o                         
   3   2   6        142.94        114.85         3.18 o                         
   4   2   6          0.38          1.10         0.46 o                         
   5   2   6        168.39        186.45         6.38 o                         
   6   2   6        180.45        217.37         7.36 o                         
   7   2   6         45.25         51.68         2.09 o                         
   8   2   6          0.24          1.53         0.67 o                         
   9   2   6         93.80        117.22         3.80 o                         
  10   2   6         91.00        111.12         3.41 o                         
  11   2   6         52.48         56.17         2.35 o                         
 -14   3   6         32.02         25.99         2.27 o                         
 -13   3   6         23.87         17.55         1.11 o                         
 -12   3   6        149.92        121.53         5.95 o                         
 -11   3   6         10.06          9.91         0.78 o                         
 -10   3   6        325.17        358.50        18.16 o                         
  -9   3   6         24.83         23.22         1.45 o                         
  -8   3   6        314.02        322.68        10.11 o                         
  -7   3   6          0.89          1.46         0.76 o                         
  -6   3   6        152.95        175.04         5.83 o                         
  -5   3   6        201.87        203.71         6.51 o                         
  -4   3   6        176.02        158.49         4.95 o                         
  -3   3   6         21.72         21.25         1.47 o                         
  -2   3   6         51.22         31.86         1.55 o                         
  -1   3   6        192.61        158.73         3.71 o                         
   0   3   6         22.45         28.10         0.99 o                         
   1   3   6        110.01        104.69         3.06 o                         
   2   3   6          1.02          2.29         0.48 o                         
   3   3   6        133.60        129.80         3.97 o                         
   4   3   6       1533.55       1476.98        51.25 o                         
   5   3   6          0.86          1.40         0.49 o                         
   6   3   6         70.29         75.73         2.92 o                         
   7   3   6          1.53          2.98         0.62 o                         
   8   3   6         41.59         45.29         1.64 o                         
   9   3   6        155.86        161.20         4.90 o                         
  10   3   6         16.86         19.06         0.78 o                         
  11   3   6         20.04         26.43         1.59 o                         
 -13   4   6         57.13         37.80         2.74 o                         
 -12   4   6        100.85         78.08         3.93 o                         
 -11   4   6          3.27          3.09         1.30 o                         
 -10   4   6         29.24         32.03         1.93 o                         
  -9   4   6         36.10         44.15         2.59 o                         
  -8   4   6         27.18         23.56         1.59 o                         
  -7   4   6         18.23         23.33         1.38 o                         
  -6   4   6        157.06        159.25         6.30 o                         
  -5   4   6          0.01         -0.26         0.81 o                         
  -4   4   6         18.14         16.89         0.90 o                         
  -3   4   6        214.01        187.62         5.17 o                         
  -2   4   6         70.24         61.46         2.39 o                         
  -1   4   6          9.89          7.69         0.77 o                         
   0   4   6        158.22        140.62         4.84 o                         
   1   4   6         11.70         11.70         1.02 o                         
   2   4   6        360.68        307.42         9.07 o                         
   3   4   6        325.74        245.56         6.69 o                         
   4   4   6       1250.93       1019.10        28.07 o                         
   5   4   6         85.81         74.87         2.52 o                         
   6   4   6         78.62         82.96         2.73 o                         
   7   4   6         57.45         55.60         2.48 o                         
   8   4   6         13.13         14.88         1.04 o                         
   9   4   6          7.12          7.38         0.81 o                         
  10   4   6         21.40         21.03         1.95 o                         
 -12   5   6         26.21         29.29         8.57 o                         
 -11   5   6         48.38         40.95         3.24 o                         
 -10   5   6         74.57         87.54         4.17 o                         
  -9   5   6         54.31         54.70         2.77 o                         
  -8   5   6         34.00         34.50         1.84 o                         
  -7   5   6         75.41         87.83         4.66 o                         
  -6   5   6        175.35        176.99         6.66 o                         
  -5   5   6        332.24        355.45        14.72 o                         
  -4   5   6         42.18         42.32         1.85 o                         
  -3   5   6          3.63          3.44         0.86 o                         
  -2   5   6        308.28        295.36        14.67 o                         
  -1   5   6         14.97         10.64         1.02 o                         
   0   5   6        514.55        512.91        17.02 o                         
   1   5   6         63.93         57.86         2.42 o                         
   2   5   6          1.35          2.73         1.03 o                         
   3   5   6         12.52         10.36         0.85 o                         
   4   5   6        202.35        184.29        11.64 o                         
   5   5   6         41.66         35.48         2.47 o                         
   6   5   6          0.41          1.24         0.71 o                         
   7   5   6         10.88          8.84         0.75 o                         
   8   5   6         10.26          6.06         1.74 o                         
   9   5   6         56.25         47.77         3.59 o                         
 -10   6   6          8.43          9.73         1.19 o                         
  -9   6   6        102.05        105.08         5.65 o                         
  -8   6   6         41.17         43.19         2.86 o                         
  -7   6   6        154.27        148.45         4.17 o                         
  -6   6   6         15.32         12.55         0.93 o                         
  -5   6   6        112.15        131.44         5.47 o                         
  -4   6   6          8.56          8.49         0.94 o                         
  -3   6   6          0.06          0.56         0.83 o                         
  -2   6   6       1585.97       1690.65        64.32 o                         
  -1   6   6          5.13          6.82         1.21 o                         
   0   6   6         13.15         10.64         1.63 o                         
   1   6   6         14.74         14.66         1.08 o                         
   2   6   6          2.62          2.06         1.19 o                         
   3   6   6         32.91         27.34         1.48 o                         
   4   6   6          0.16          0.81         0.86 o                         
   5   6   6        114.34        113.45        10.41 o                         
   6   6   6          0.02          0.40         0.96 o                         
   7   6   6          1.93          1.85         0.65 o                         
   8   6   6         39.02         37.70         2.85 o                         
  -8   7   6         38.39         50.03         3.69 o                         
  -7   7   6          0.02          0.34         0.69 o                         
  -6   7   6         36.28         42.86         2.03 o                         
  -5   7   6          6.39          6.83         0.77 o                         
  -4   7   6         11.86         16.88         1.06 o                         
  -3   7   6          0.06          0.69         0.76 o                         
  -2   7   6        116.65        122.30         6.59 o                         
  -1   7   6        148.35        165.28        11.39 o                         
   0   7   6         14.84         15.50         2.11 o                         
   1   7   6        148.61        146.60         9.99 o                         
   2   7   6          4.09          5.64         2.03 o                         
   3   7   6         17.25         12.98         1.05 o                         
   4   7   6         35.22         38.99         2.07 o                         
   5   7   6         35.07         44.00         2.10 o                         
  -4   8   6        124.48        113.19         7.86 o                         
  -3   8   6         41.74         36.22         3.01 o                         
  -2   8   6          0.25          1.05         0.76 o                         
  -1   8   6          2.49          4.04         0.83 o                         
   0   8   6          0.14          1.45         1.06 o                         
   1   8   6          6.42          6.48         1.21 o                         
 -14   1   7          9.56          8.96         0.78 o                         
 -13   1   7         48.91         42.66         3.03 o                         
 -12   1   7         31.81         35.91         2.97 o                         
 -11   1   7        103.07        102.99         4.61 o                         
 -10   1   7        276.88        274.08        12.71 o                         
  -9   1   7          8.41         10.41         1.09 o                         
  -8   1   7         54.36         59.87         2.75 o                         
  -7   1   7        483.32        425.52        13.89 o                         
  -6   1   7         11.57         13.00         0.82 o                         
  -5   1   7        818.91        841.73        18.55 o                         
  -4   1   7         12.59          9.95         0.54 o                         
  -3   1   7        136.11        130.33         3.07 o                         
  -2   1   7         85.59         82.15         3.62 o                         
  -1   1   7         15.57         11.89         0.59 o                         
   0   1   7        626.40        634.46        20.17 o                         
   1   1   7        193.79        188.16         9.29 o                         
   2   1   7        273.15        271.25         6.92 o                         
   3   1   7        629.97        706.98        15.62 o                         
   4   1   7        120.05        143.52         3.94 o                         
   5   1   7        259.55        333.86         8.80 o                         
   6   1   7         34.31         41.32         1.76 o                         
   7   1   7        203.33        270.21         9.05 o                         
   8   1   7        231.21        303.71        10.15 o                         
   9   1   7         16.95         18.48         1.10 o                         
  10   1   7         30.90         42.65         2.49 o                         
  11   1   7          2.04          3.27         0.62 o                         
 -14   2   7          8.82          7.64         0.91 o                         
 -13   2   7        310.21        257.56        10.53 o                         
 -12   2   7          0.08          0.70         0.95 o                         
 -11   2   7        508.26        560.73        17.19 o                         
 -10   2   7        590.38        680.72        29.40 o                         
  -9   2   7         18.73         20.63         1.29 o                         
  -8   2   7         74.11         80.75         2.66 o                         
  -7   2   7         32.52         29.99         1.27 o                         
  -6   2   7        129.15        127.33         4.57 o                         
  -5   2   7         29.42         17.18         0.86 o                         
  -4   2   7         84.57         76.57         2.10 o                         
  -3   2   7         30.66         26.22         0.86 o                         
  -2   2   7        222.29        213.08         4.43 o                         
  -1   2   7        435.13        369.50        11.60 o                         
   0   2   7         29.78         22.64         0.77 o                         
   1   2   7         17.88         14.03         0.69 o                         
   2   2   7          2.45          2.24         0.40 o                         
   3   2   7        204.81        195.06         8.25 o                         
   4   2   7         11.79          7.15         0.78 o                         
   5   2   7       1161.80       1321.44        43.15 o                         
   6   2   7        354.83        383.76        12.72 o                         
   7   2   7         28.59         32.63         1.35 o                         
   8   2   7        271.23        320.54         8.74 o                         
   9   2   7        273.50        331.84         8.97 o                         
  10   2   7          0.82          0.18         0.63 o                         
  11   2   7         12.98         16.91         0.94 o                         
 -13   3   7         14.20         11.05         1.82 o                         
 -12   3   7        245.03        213.10        11.78 o                         
 -11   3   7          2.31          1.37         1.63 o                         
 -10   3   7        185.73        202.60         6.15 o                         
  -9   3   7        233.04        249.28        13.20 o                         
  -8   3   7        179.86        177.47         6.57 o                         
  -7   3   7        105.66        109.10         3.13 o                         
  -6   3   7        453.31        443.18        11.31 o                         
  -5   3   7          1.14          0.89         0.73 o                         
  -4   3   7         15.34         15.47         1.12 o                         
  -3   3   7         18.09         18.18         0.98 o                         
  -2   3   7         38.14         39.10         2.08 o                         
  -1   3   7         16.85         11.49         0.65 o                         
   0   3   7        174.92        178.33         5.45 o                         
   1   3   7        323.34        243.01         6.16 o                         
   2   3   7          9.72          9.74         0.79 o                         
   3   3   7        312.65        291.31         7.89 o                         
   4   3   7         78.26         60.83         2.64 o                         
   5   3   7        116.54        112.74         3.54 o                         
   6   3   7         57.11         53.44         1.87 o                         
   7   3   7         76.72         82.46         2.70 o                         
   8   3   7        369.15        426.64        14.69 o                         
   9   3   7        131.56        163.94         4.55 o                         
  10   3   7         77.86         90.10         3.29 o                         
 -13   4   7         82.50         65.15        14.53 o                         
 -12   4   7         22.23         15.26         1.10 o                         
 -11   4   7         36.94         40.98         2.12 o                         
 -10   4   7        107.45        125.24         6.32 o                         
  -9   4   7         13.48         15.45         1.23 o                         
  -8   4   7        114.60        128.38         5.32 o                         
  -7   4   7         80.82         83.96         3.64 o                         
  -6   4   7        557.13        576.26        21.94 o                         
  -5   4   7        130.94        129.29         4.05 o                         
  -4   4   7          1.89          2.32         0.67 o                         
  -3   4   7         42.27         39.82         1.98 o                         
  -2   4   7         92.02         93.95         3.19 o                         
  -1   4   7          1.07          1.16         0.63 o                         
   0   4   7          8.33          6.15         0.69 o                         
   1   4   7        811.19        681.65        22.42 o                         
   2   4   7          1.93          2.75         0.86 o                         
   3   4   7        241.40        219.03         6.04 o                         
   4   4   7         14.70         13.84         0.88 o                         
   5   4   7        242.56        206.76         6.26 o                         
   6   4   7        312.32        275.06        10.58 o                         
   7   4   7          7.02          5.18         1.01 o                         
   8   4   7         71.53         81.95         3.40 o                         
   9   4   7         85.06         66.28         2.47 o                         
  10   4   7         59.70         56.83         4.17 o                         
 -12   5   7          2.05          2.05         0.65 o                         
 -11   5   7          5.84          4.04         0.81 o                         
 -10   5   7          9.22         11.89         0.98 o                         
  -9   5   7          8.17          6.88         1.15 o                         
  -8   5   7          0.16         -0.11         1.11 o                         
  -7   5   7        173.82        197.85         9.60 o                         
  -6   5   7        127.33        148.51         7.40 o                         
  -5   5   7        877.33        916.17        30.03 o                         
  -4   5   7         44.30         46.05         2.04 o                         
  -3   5   7        194.27        201.26         6.15 o                         
  -2   5   7          1.98          3.32         1.45 o                         
  -1   5   7        120.26        119.97         5.52 o                         
   0   5   7        745.47        730.52        24.15 o                         
   1   5   7        619.82        592.29        17.44 o                         
   2   5   7        147.86        135.59         4.29 o                         
   3   5   7          4.86          5.19         0.79 o                         
   4   5   7         43.60         38.26         1.84 o                         
   5   5   7         20.98         20.67         1.09 o                         
   6   5   7          5.32          5.85         0.81 o                         
   7   5   7          0.68          1.47         0.74 o                         
   8   5   7          5.53          4.80         1.63 o                         
   9   5   7          0.70          0.95         0.74 o                         
 -10   6   7         32.21         31.09         8.41 o                         
  -9   6   7        211.92        203.64        10.18 o                         
  -8   6   7          1.88          1.88         0.62 o                         
  -7   6   7          4.60          3.60         0.79 o                         
  -6   6   7          6.16          6.81         0.99 o                         
  -5   6   7         24.07         29.17         1.49 o                         
  -4   6   7         65.57         74.66         2.87 o                         
  -3   6   7        224.67        249.82         8.42 o                         
  -2   6   7        462.19        528.85        22.05 o                         
  -1   6   7         11.44         13.40         1.72 o                         
   0   6   7          0.00         -0.04         1.25 o                         
   1   6   7          9.95          8.94         0.96 o                         
   2   6   7         13.52         11.04         1.00 o                         
   3   6   7         15.77         17.29         1.20 o                         
   4   6   7        213.54        221.13         8.23 o                         
   5   6   7         18.98         16.65         1.05 o                         
   6   6   7          2.47          2.71         0.66 o                         
   7   6   7          3.25          4.64         1.05 o                         
  -8   7   7         15.63         17.29         1.58 o                         
  -7   7   7          0.32          0.75         0.65 o                         
  -6   7   7          0.31          0.99         0.73 o                         
  -5   7   7        119.81        121.45         4.20 o                         
  -4   7   7         11.98         11.65         1.15 o                         
  -3   7   7          1.96          2.27         1.42 o                         
  -2   7   7         11.13         12.92         1.95 o                         
  -1   7   7          0.56          0.41         1.25 o                         
   0   7   7         83.37         88.84         6.80 o                         
   1   7   7          2.49          3.75         1.28 o                         
   2   7   7          1.76          2.10         0.93 o                         
   3   7   7         10.50          6.96         2.14 o                         
   4   7   7          5.17          7.11         0.74 o                         
   5   7   7          4.69          8.94         2.45 o                         
  -3   8   7         25.98         20.67         2.06 o                         
  -2   8   7          0.71          0.41         0.95 o                         
  -1   8   7          7.88          7.31         0.96 o                         
 -14   0   8         43.25         33.89         2.05 o                         
 -13   0   8         61.35         59.31         4.64 o                         
 -12   0   8        171.61        205.28        31.21 o                         
 -11   0   8        216.38        260.40        33.06 o                         
 -10   0   8        509.61        558.00        84.14 o                         
  -9   0   8         90.95         79.36         4.04 o                         
  -8   0   8       1407.10       1288.21        64.14 o                         
  -7   0   8          0.54          1.59         0.98 o                         
  -6   0   8        894.54        883.95        33.49 o                         
  -5   0   8        427.00        425.24        12.95 o                         
  -4   0   8        221.21        208.51         6.54 o                         
  -3   0   8         47.43         38.82         2.66 o                         
  -2   0   8         25.36         18.20         1.13 o                         
  -1   0   8        345.93        310.90         9.24 o                         
   0   0   8       2902.22       2904.11       112.79 o                         
   1   0   8         15.70          8.75         0.76 o                         
   2   0   8       1351.67       1447.52        55.48 o                         
   3   0   8        264.69        263.23         9.67 o                         
   4   0   8         87.88         77.47         3.24 o                         
   5   0   8          0.61          0.96         0.77 o                         
   6   0   8         60.02         69.30         2.97 o                         
   7   0   8        182.54        216.27        11.41 o                         
   8   0   8        450.64        589.01        27.48 o                         
   9   0   8         10.99         14.66         1.79 o                         
  10   0   8        228.12        318.55        21.14 o                         
  11   0   8        115.47        144.91         6.92 o                         
 -14   1   8        349.85        275.12        12.34 o                         
 -13   1   8        346.68        353.68        16.61 o                         
 -12   1   8          5.91          8.76         1.25 o                         
 -11   1   8        128.90        128.34         6.04 o                         
 -10   1   8         15.22         15.82         1.31 o                         
  -9   1   8        120.97        117.49         4.77 o                         
  -8   1   8          1.63          3.74         0.85 o                         
  -7   1   8         10.37         12.15         0.89 o                         
  -6   1   8         19.93         20.20         1.06 o                         
  -5   1   8        496.49        468.92        11.04 o                         
  -4   1   8         67.48         69.24         1.96 o                         
  -3   1   8         30.25         31.63         1.24 o                         
  -2   1   8          1.00          2.65         0.52 o                         
  -1   1   8        201.97        201.02         4.07 o                         
   0   1   8       3394.03       3184.36        67.44 o                         
   1   1   8         11.17         11.39         0.77 o                         
   2   1   8          1.55          1.90         0.48 o                         
   3   1   8        301.92        329.12         8.80 o                         
   4   1   8        127.22        138.53         4.84 o                         
   5   1   8         12.12         10.04         0.78 o                         
   6   1   8        348.56        415.01        13.75 o                         
   7   1   8        284.82        349.16        13.27 o                         
   8   1   8         20.94         28.17         2.33 o                         
   9   1   8        101.71        127.50         6.33 o                         
  10   1   8         17.28         20.23         1.06 o                         
  11   1   8          2.50          3.85         0.55 o                         
 -14   2   8         10.45          9.37         1.35 o                         
 -13   2   8         16.29         14.68         1.14 o                         
 -12   2   8         79.92         68.17         8.70 o                         
 -11   2   8        106.56        112.68         4.82 o                         
 -10   2   8          1.78          1.66         0.80 o                         
  -9   2   8         19.25         22.99         1.10 o                         
  -8   2   8        196.36        206.09         6.27 o                         
  -7   2   8          5.70          6.64         0.92 o                         
  -6   2   8         51.27         51.21         2.31 o                         
  -5   2   8        149.43        147.39         4.26 o                         
  -4   2   8         15.76         14.60         0.73 o                         
  -3   2   8       1549.78       1514.51        40.12 o                         
  -2   2   8        139.67        116.92         2.63 o                         
  -1   2   8        435.36        434.99         9.22 o                         
   0   2   8        707.21        631.29        12.97 o                         
   1   2   8         67.73         72.57         2.12 o                         
   2   2   8        111.48         90.25         3.37 o                         
   3   2   8          7.19          7.70         0.61 o                         
   4   2   8       1084.18       1130.33        42.44 o                         
   5   2   8         26.18         24.61         1.20 o                         
   6   2   8         94.31         92.17         3.01 o                         
   7   2   8         18.27         20.70         1.15 o                         
   8   2   8        108.95        128.82         4.02 o                         
   9   2   8          7.84          9.24         0.69 o                         
  10   2   8         72.74         79.96         2.83 o                         
 -13   3   8         41.06         27.21         5.14 o                         
 -12   3   8          0.76          1.23         0.63 o                         
 -11   3   8         60.70         64.12         3.17 o                         
 -10   3   8         32.69         35.17         1.69 o                         
  -9   3   8        652.08        694.81        22.76 o                         
  -8   3   8        209.28        213.50         9.30 o                         
  -7   3   8          2.33          2.94         0.75 o                         
  -6   3   8          6.73          5.59         0.66 o                         
  -5   3   8         81.81         74.26         3.58 o                         
  -4   3   8          3.31          1.97         1.27 o                         
  -3   3   8         62.48         56.08         1.62 o                         
  -2   3   8         16.73         15.69         0.73 o                         
  -1   3   8          0.47          1.18         0.43 o                         
   0   3   8        206.63        191.13         5.79 o                         
   1   3   8          6.97          6.27         0.69 o                         
   2   3   8         79.89         73.68         3.93 o                         
   3   3   8        335.43        247.55        12.66 o                         
   4   3   8          1.02          0.81         0.50 o                         
   5   3   8        445.33        378.25        14.14 o                         
   6   3   8         17.39         12.52         0.95 o                         
   7   3   8        299.87        337.08         9.22 o                         
   8   3   8        101.39        105.09         3.04 o                         
   9   3   8          3.09          2.87         0.66 o                         
  10   3   8         86.34         99.37         4.80 o                         
 -13   4   8         55.38         43.65         3.32 o                         
 -12   4   8          0.10          1.03         0.95 o                         
 -11   4   8         48.48         47.76         2.48 o                         
 -10   4   8          2.14          3.97         0.96 o                         
  -9   4   8        449.55        556.85        21.33 o                         
  -8   4   8        373.74        393.66        15.00 o                         
  -7   4   8         16.09         18.84         1.31 o                         
  -6   4   8         80.38         86.15         3.18 o                         
  -5   4   8          1.35          2.34         0.74 o                         
  -4   4   8          5.59          5.81         0.92 o                         
  -3   4   8          0.29          1.20         1.09 o                         
  -2   4   8        265.30        245.46         7.31 o                         
  -1   4   8          1.52          1.44         0.67 o                         
   0   4   8          1.68          2.40         0.64 o                         
   1   4   8         56.41         45.38         1.89 o                         
   2   4   8          7.47          7.05         1.02 o                         
   3   4   8         43.18         43.70         2.14 o                         
   4   4   8          1.21          1.27         0.75 o                         
   5   4   8        101.76         83.22         3.60 o                         
   6   4   8         70.14         72.97         3.57 o                         
   7   4   8         55.16         55.96         2.82 o                         
   8   4   8        166.74        166.43         6.30 o                         
   9   4   8        191.47        161.68         5.38 o                         
 -11   5   8          0.01          0.68         0.70 o                         
 -10   5   8         11.77         12.16         0.97 o                         
  -9   5   8         83.38         94.01         3.91 o                         
  -8   5   8         49.91         59.57         2.75 o                         
  -7   5   8         98.69        120.52         8.54 o                         
  -6   5   8         97.13        115.04         4.40 o                         
  -5   5   8        423.06        472.03        15.61 o                         
  -4   5   8         13.60         14.08         1.24 o                         
  -3   5   8          8.43          9.54         1.26 o                         
  -2   5   8         13.29         14.01         1.49 o                         
  -1   5   8         36.54         41.90         2.52 o                         
   0   5   8        435.06        418.08        13.92 o                         
   1   5   8        164.99        165.70         5.81 o                         
   2   5   8         59.85         58.72         2.20 o                         
   3   5   8         43.10         39.91         1.48 o                         
   4   5   8         16.41         17.88         1.05 o                         
   5   5   8        151.89        145.47         7.51 o                         
   6   5   8         75.26         56.04         4.81 o                         
   7   5   8         26.95         21.49         2.09 o                         
 -10   6   8        144.58        143.67         9.70 o                         
  -9   6   8         14.61         12.13         0.98 o                         
  -8   6   8         14.80         14.54         1.76 o                         
  -7   6   8          0.54          1.12         1.02 o                         
  -6   6   8         54.47         55.31         3.13 o                         
  -5   6   8          1.33          3.28         0.95 o                         
  -4   6   8         49.54         48.69         2.37 o                         
  -3   6   8        962.91       1020.99        61.14 o                         
  -2   6   8         42.03         50.72         4.69 o                         
  -1   6   8         42.58         48.33         3.56 o                         
   0   6   8          8.19          8.77         1.23 o                         
   1   6   8         41.55         43.97         1.76 o                         
   2   6   8         20.36         16.89         1.11 o                         
   3   6   8          3.52          2.72         0.85 o                         
   4   6   8        128.78        130.64         4.82 o                         
   5   6   8          3.33          2.94         0.70 o                         
   6   6   8         17.04         12.88         1.56 o                         
  -7   7   8          5.87          6.51         0.78 o                         
  -6   7   8         16.01         13.16         1.66 o                         
  -5   7   8          3.01          4.98         0.89 o                         
  -4   7   8          3.82          3.37         1.37 o                         
  -3   7   8          3.32          3.53         1.48 o                         
  -2   7   8          0.66          1.96         1.24 o                         
  -1   7   8         71.35         78.18         4.17 o                         
   0   7   8         94.47         79.87         6.12 o                         
   1   7   8          6.00          7.38         1.71 o                         
   2   7   8         27.98         29.02         4.82 o                         
   3   7   8         47.07         46.40        11.81 o                         
   4   7   8         64.62         55.13        19.11 o                         
 -14   1   9         35.31         28.68         1.24 o                         
 -13   1   9        101.95         97.22         6.96 o                         
 -12   1   9         70.59         82.80        12.94 o                         
 -11   1   9          4.17          2.84         0.87 o                         
 -10   1   9          4.53          4.81         0.93 o                         
  -9   1   9        408.37        382.96        15.49 o                         
  -8   1   9         55.27         56.36         4.51 o                         
  -7   1   9         82.27         82.49         2.98 o                         
  -6   1   9          5.39          7.51         0.79 o                         
  -5   1   9          0.38          0.99         0.51 o                         
  -4   1   9       1474.69       1385.95        30.21 o                         
  -3   1   9       1270.66       1098.34        24.16 o                         
  -2   1   9          9.22          9.19         0.66 o                         
  -1   1   9        631.45        584.35        13.05 o                         
   0   1   9          8.01          4.38         0.45 o                         
   1   1   9        435.86        332.08        13.56 o                         
   2   1   9        147.43        141.24         4.29 o                         
   3   1   9        152.02        144.96         4.08 o                         
   4   1   9         54.32         53.15         2.48 o                         
   5   1   9        387.22        409.56        17.03 o                         
   6   1   9         23.80         30.94         1.53 o                         
   7   1   9         25.78         29.18         1.45 o                         
   8   1   9         35.82         41.68         2.32 o                         
   9   1   9         21.12         29.33         1.54 o                         
  10   1   9          1.23          1.76         0.61 o                         
 -14   2   9          1.74          1.80         0.60 o                         
 -13   2   9          2.58          2.37         0.81 o                         
 -12   2   9        532.93        603.13        17.66 o                         
 -11   2   9         24.63         26.40         1.30 o                         
 -10   2   9        143.16        146.76         4.56 o                         
  -9   2   9          0.42          0.93         0.88 o                         
  -8   2   9        169.29        162.19         5.01 o                         
  -7   2   9         87.60         81.19         4.76 o                         
  -6   2   9         37.75         37.66         2.06 o                         
  -5   2   9        107.87         95.37         2.37 o                         
  -4   2   9        226.28        238.41         6.21 o                         
  -3   2   9        578.63        550.36        14.62 o                         
  -2   2   9         38.08         36.20         1.03 o                         
  -1   2   9        195.45        166.49         4.58 o                         
   0   2   9        274.28        247.50         6.74 o                         
   1   2   9        152.53        122.26         3.75 o                         
   2   2   9        167.79        140.74         5.03 o                         
   3   2   9        103.76         88.08         3.63 o                         
   4   2   9         28.11         22.90         1.45 o                         
   5   2   9        246.16        265.46         7.98 o                         
   6   2   9        198.04        206.88         7.05 o                         
   7   2   9         79.33         87.26         3.19 o                         
   8   2   9         84.09         87.61         3.15 o                         
   9   2   9         40.19         41.53         1.44 o                         
  10   2   9         42.65         45.23         2.42 o                         
 -13   3   9         44.00         45.90         2.95 o                         
 -12   3   9        260.96        249.40        18.49 o                         
 -11   3   9        330.72        338.87        14.87 o                         
 -10   3   9         22.09         23.56         1.35 o                         
  -9   3   9         39.26         39.03         1.62 o                         
  -8   3   9         43.66         41.79         2.51 o                         
  -7   3   9         39.04         36.59         1.37 o                         
  -6   3   9        199.96        202.98         6.85 o                         
  -5   3   9        274.46        249.40        15.40 o                         
  -4   3   9         20.55         25.36         0.92 o                         
  -3   3   9          7.03          5.25         0.52 o                         
  -2   3   9        260.00        243.07         6.04 o                         
  -1   3   9         48.82         40.43         1.15 o                         
   0   3   9         35.86         36.01         1.40 o                         
   1   3   9         96.95         82.40         2.67 o                         
   2   3   9         93.69         90.41         3.17 o                         
   3   3   9         38.27         26.10         1.28 o                         
   4   3   9          5.90          4.71         0.90 o                         
   5   3   9       2013.09       1656.12       108.45 o                         
   6   3   9         89.12         92.91         3.37 o                         
   7   3   9         67.67         76.03         3.11 o                         
   8   3   9          0.77          1.04         0.68 o                         
   9   3   9         14.13         15.23         0.84 o                         
 -12   4   9         24.96         27.14         1.73 o                         
 -11   4   9          6.63          9.98         1.12 o                         
 -10   4   9          0.33          0.60         1.02 o                         
  -9   4   9        271.98        312.73        14.09 o                         
  -8   4   9        291.25        337.66        11.30 o                         
  -7   4   9          0.16          1.93         1.12 o                         
  -6   4   9          4.28          6.22         1.39 o                         
  -5   4   9        108.90        107.87         3.50 o                         
  -4   4   9        185.83        179.35         7.13 o                         
  -3   4   9        220.89        214.38         6.45 o                         
  -2   4   9          3.22          2.68         0.71 o                         
  -1   4   9         94.12         85.56         3.60 o                         
   0   4   9         60.54         60.71         1.94 o                         
   1   4   9          9.86         10.90         0.90 o                         
   2   4   9       2764.29       2551.93       121.39 o                         
   3   4   9        362.75        308.54        12.66 o                         
   4   4   9         70.69         57.79         2.72 o                         
   5   4   9          7.72          6.46         0.71 o                         
   6   4   9          6.04          5.66         1.05 o                         
   7   4   9          5.26          4.22         0.75 o                         
   8   4   9         11.38         12.67         0.80 o                         
 -11   5   9         17.89         20.88         1.77 o                         
 -10   5   9         16.66         16.21         1.22 o                         
  -9   5   9          1.24          1.96         0.99 o                         
  -8   5   9          2.83          2.37         1.58 o                         
  -7   5   9         40.97         46.18         3.48 o                         
  -6   5   9         37.14         39.28         1.86 o                         
  -5   5   9          5.94          9.27         1.16 o                         
  -4   5   9        146.76        158.20         4.96 o                         
  -3   5   9          4.26          6.92         1.25 o                         
  -2   5   9         12.96         11.48         1.17 o                         
  -1   5   9        174.22        169.28         5.34 o                         
   0   5   9         10.69         12.32         1.15 o                         
   1   5   9          3.19          3.00         1.03 o                         
   2   5   9         82.58         79.94         3.33 o                         
   3   5   9        294.04        284.54        16.02 o                         
   4   5   9         80.49         75.80         2.71 o                         
   5   5   9          9.87          8.10         0.74 o                         
   6   5   9         14.38         13.66         1.37 o                         
   7   5   9          1.43          2.74         1.58 o                         
  -9   6   9         24.28         35.35         1.86 o                         
  -8   6   9         81.41         94.24         4.40 o                         
  -7   6   9          4.88          5.01         1.69 o                         
  -6   6   9         25.08         26.58         4.67 o                         
  -5   6   9          6.37          6.30         0.83 o                         
  -4   6   9          3.95          3.57         0.77 o                         
  -3   6   9         71.51         90.77         3.69 o                         
  -2   6   9         18.96         25.36         3.32 o                         
  -1   6   9        186.62        222.69        13.00 o                         
   0   6   9         20.79         22.30         2.47 o                         
   1   6   9         68.10         62.83         2.64 o                         
   2   6   9          5.16          5.62         0.82 o                         
   3   6   9         26.27         23.79         1.36 o                         
   4   6   9         22.40         25.08         1.33 o                         
   5   6   9        261.96        258.86         8.00 o                         
  -7   7   9          1.41          2.06         1.27 o                         
  -6   7   9        331.30        358.72        16.81 o                         
  -5   7   9          5.03          5.32         1.63 o                         
  -4   7   9         27.02         39.59         3.27 o                         
  -3   7   9         40.09         57.08         6.80 o                         
  -2   7   9          0.66          2.69         1.20 o                         
  -1   7   9          2.78          1.53         1.95 o                         
   0   7   9          3.78          4.34         1.69 o                         
   1   7   9          0.01          0.29         0.83 o                         
   2   7   9         28.52         30.36         7.54 o                         
   3   7   9          2.96          5.84         1.85 o                         
 -14   0  10        144.85        122.43         5.93 o                         
 -13   0  10         66.82         83.62         6.12 o                         
 -12   0  10        127.95        168.76        11.70 o                         
 -11   0  10          0.08          0.11         2.21 o                         
 -10   0  10         20.33         17.97         1.77 o                         
  -9   0  10          1.77          2.24         0.83 o                         
  -8   0  10         18.96         13.83         1.46 o                         
  -7   0  10       2531.99       2500.15       163.28 o                         
  -6   0  10        212.79        209.34         8.15 o                         
  -5   0  10         18.66         18.82         1.17 o                         
  -4   0  10        530.90        463.54        17.59 o                         
  -3   0  10        617.35        519.96        24.16 o                         
  -2   0  10        460.52        421.55        20.98 o                         
  -1   0  10        711.76        606.49        27.93 o                         
   0   0  10        494.48        399.26        18.62 o                         
   1   0  10         11.95         13.01         0.99 o                         
   2   0  10        655.61        653.77        31.29 o                         
   3   0  10        179.97        193.31         8.61 o                         
   4   0  10        384.96        365.36        14.01 o                         
   5   0  10         31.36         36.97         1.89 o                         
   6   0  10          5.80          4.48         0.89 o                         
   7   0  10          5.75          5.33         1.25 o                         
   8   0  10        117.10        126.32         6.26 o                         
   9   0  10          0.13          0.83         0.85 o                         
  10   0  10        948.14        951.38        62.21 o                         
 -14   1  10         35.00         26.71         1.45 o                         
 -13   1  10        287.36        267.88        17.93 o                         
 -12   1  10         17.26         17.18         1.97 o                         
 -11   1  10          1.33          2.80         0.86 o                         
 -10   1  10        211.20        195.57         8.13 o                         
  -9   1  10          7.93          8.08         0.99 o                         
  -8   1  10         42.79         38.29         1.68 o                         
  -7   1  10        446.96        431.98        14.29 o                         
  -6   1  10         14.19         13.77         0.98 o                         
  -5   1  10          4.56          4.07         0.56 o                         
  -4   1  10         45.68         36.78         1.35 o                         
  -3   1  10          5.59          5.79         0.51 o                         
  -2   1  10          0.02          0.71         0.46 o                         
  -1   1  10        400.20        364.41        10.75 o                         
   0   1  10         65.63         51.76         1.74 o                         
   1   1  10        578.49        514.31        16.90 o                         
   2   1  10         90.29         76.18         3.40 o                         
   3   1  10          0.16          0.78         0.63 o                         
   4   1  10          0.99          0.30         0.65 o                         
   5   1  10          2.76          2.01         0.69 o                         
   6   1  10        310.01        315.76        10.56 o                         
   7   1  10         64.51         71.93         2.73 o                         
   8   1  10         34.64         38.06         1.74 o                         
   9   1  10          2.19          3.12         0.68 o                         
  10   1  10         40.49         45.28         2.35 o                         
 -14   2  10          0.90          0.25         0.73 o                         
 -13   2  10          7.04          7.68         1.15 o                         
 -12   2  10          5.73          5.69         0.73 o                         
 -11   2  10         41.02         45.95         2.76 o                         
 -10   2  10         14.62         13.38         1.02 o                         
  -9   2  10          5.24          5.63         1.19 o                         
  -8   2  10         69.10         68.43         2.37 o                         
  -7   2  10         80.91         84.78         3.64 o                         
  -6   2  10        214.64        203.55         6.88 o                         
  -5   2  10         77.76         67.72         1.76 o                         
  -4   2  10          4.55          4.23         0.56 o                         
  -3   2  10         49.44         58.24         1.77 o                         
  -2   2  10         51.40         62.03         1.63 o                         
  -1   2  10        101.83         95.19         2.75 o                         
   0   2  10        244.19        207.52         6.24 o                         
   1   2  10         13.98         12.41         0.80 o                         
   2   2  10        233.91        191.00         7.21 o                         
   3   2  10          1.33          1.33         0.81 o                         
   4   2  10         34.95         39.91         1.41 o                         
   5   2  10         84.75         88.26         2.89 o                         
   6   2  10         15.41         13.12         0.89 o                         
   7   2  10         56.82         53.68         1.87 o                         
   8   2  10        162.43        184.87         8.83 o                         
   9   2  10          5.47          6.83         1.08 o                         
 -13   3  10        111.73        118.43         5.74 o                         
 -12   3  10        107.24        119.83         4.89 o                         
 -11   3  10         44.01         45.97         2.05 o                         
 -10   3  10          8.11          9.08         0.95 o                         
  -9   3  10         30.50         35.07         1.50 o                         
  -8   3  10          7.88          8.51         1.04 o                         
  -7   3  10         61.31         57.07         2.41 o                         
  -6   3  10        172.27        182.69         9.21 o                         
  -5   3  10          3.40          2.86         1.08 o                         
  -4   3  10         49.80         53.09         1.57 o                         
  -3   3  10        144.14        128.82         3.33 o                         
  -2   3  10        286.79        252.80         6.33 o                         
  -1   3  10        235.15        210.26         4.97 o                         
   0   3  10         40.12         39.77         1.18 o                         
   1   3  10         94.38         95.41         2.78 o                         
   2   3  10        200.36        180.25         6.12 o                         
   3   3  10         22.01         17.62         1.45 o                         
   4   3  10        798.99        730.18        70.67 o                         
   5   3  10         34.24         30.47         3.16 o                         
   6   3  10        379.26        388.85        45.63 o                         
   7   3  10        205.98        216.93         9.40 o                         
   8   3  10        227.61        235.69         7.90 o                         
   9   3  10         11.85         13.53         0.88 o                         
 -12   4  10          4.70          4.20         0.89 o                         
 -11   4  10         34.75         28.47         2.64 o                         
 -10   4  10         28.64         30.27         1.70 o                         
  -9   4  10         65.07         78.74         3.42 o                         
  -8   4  10          1.97          2.86         0.97 o                         
  -7   4  10         87.47         89.23         4.23 o                         
  -6   4  10          0.13          1.26         1.19 o                         
  -5   4  10        212.59        240.20         8.17 o                         
  -4   4  10         85.32         76.42         2.96 o                         
  -3   4  10          0.04          0.62         0.77 o                         
  -2   4  10         19.14         23.49         1.20 o                         
  -1   4  10         58.66         61.49         2.17 o                         
   0   4  10        295.78        254.00         7.66 o                         
   1   4  10         14.15         12.72         1.09 o                         
   2   4  10       1480.58       1411.83        45.94 o                         
   3   4  10         28.57         25.03         1.30 o                         
   4   4  10         34.64         34.57         1.67 o                         
   5   4  10         27.32         24.38         2.15 o                         
   6   4  10          4.76          4.65         0.97 o                         
   7   4  10         90.57         91.98         4.16 o                         
   8   4  10         29.07         33.62         2.33 o                         
 -11   5  10         70.55         90.21         6.77 o                         
 -10   5  10         21.63         27.39         2.85 o                         
  -9   5  10          0.82          3.16         1.25 o                         
  -8   5  10         12.09         18.40         2.53 o                         
  -7   5  10        125.00        139.86         5.68 o                         
  -6   5  10         22.15         26.83         1.52 o                         
  -5   5  10          7.60          5.63         1.13 o                         
  -4   5  10          9.49          5.56         1.20 o                         
  -3   5  10         15.76         14.89         1.19 o                         
  -2   5  10        158.24        180.90         6.84 o                         
  -1   5  10        661.95        759.72        23.08 o                         
   0   5  10        439.88        442.84        13.18 o                         
   1   5  10         20.20         27.65         1.49 o                         
   2   5  10        175.27        181.75         6.81 o                         
   3   5  10         11.92         14.32         1.18 o                         
   4   5  10          6.61          8.00         0.99 o                         
   5   5  10         17.30         14.63         1.42 o                         
   6   5  10          0.67          0.90         0.95 o                         
  -9   6  10         46.11         74.94         3.24 o                         
  -8   6  10          0.99          0.50         0.60 o                         
  -7   6  10          2.91          4.13         1.13 o                         
  -6   6  10          5.29          4.68         0.94 o                         
  -5   6  10         43.37         55.60         2.36 o                         
  -4   6  10          7.45          7.91         1.08 o                         
  -3   6  10         47.40         67.15         3.56 o                         
  -2   6  10         78.93         75.52         4.96 o                         
  -1   6  10        158.64        201.94         9.11 o                         
   0   6  10         85.12         92.52         6.10 o                         
   1   6  10          3.56          2.64         0.82 o                         
   2   6  10         47.42         51.07         2.34 o                         
   3   6  10        227.55        236.01         7.75 o                         
   4   6  10         10.16          9.38         0.82 o                         
   5   6  10          4.96          3.16         0.90 o                         
  -6   7  10         23.56         21.93         2.06 o                         
  -5   7  10          0.68          0.52         1.04 o                         
  -4   7  10         18.33         21.38         1.82 o                         
  -3   7  10         34.87         39.48         3.16 o                         
  -2   7  10          1.15          1.16         1.63 o                         
  -1   7  10          7.27          7.62         1.53 o                         
   0   7  10          5.67          5.96         1.82 o                         
   1   7  10         15.86         16.25         4.77 o                         
 -14   1  11          3.74          2.48         0.55 o                         
 -13   1  11          0.37          1.16         1.37 o                         
 -12   1  11          1.77          2.94         1.53 o                         
 -11   1  11         61.80         51.79         2.54 o                         
 -10   1  11        302.07        287.83        10.53 o                         
  -9   1  11         16.72         18.23         1.21 o                         
  -8   1  11         21.92         22.06         1.26 o                         
  -7   1  11         76.85         62.17         2.42 o                         
  -6   1  11         54.40         47.89         1.94 o                         
  -5   1  11          0.00          0.86         0.65 o                         
  -4   1  11        409.65        365.38        12.09 o                         
  -3   1  11        396.59        321.86         9.52 o                         
  -2   1  11          2.19          1.11         0.53 o                         
  -1   1  11          4.97          7.37         0.68 o                         
   0   1  11         23.15         20.75         0.96 o                         
   1   1  11        108.65        101.15         3.17 o                         
   2   1  11        473.48        440.71        13.01 o                         
   3   1  11          0.13          1.81         0.69 o                         
   4   1  11          9.33          9.39         0.83 o                         
   5   1  11        162.85        178.79         5.55 o                         
   6   1  11         11.96          9.68         0.96 o                         
   7   1  11        313.48        343.06        11.32 o                         
   8   1  11          0.42          1.56         0.83 o                         
   9   1  11         19.88         17.00         0.95 o                         
 -13   2  11          0.03          0.59         0.93 o                         
 -12   2  11          0.47          0.76         0.65 o                         
 -11   2  11         44.41         45.43         2.18 o                         
 -10   2  11         52.56         49.64         1.84 o                         
  -9   2  11         70.66         75.15         2.57 o                         
  -8   2  11         11.16          9.70         0.94 o                         
  -7   2  11         45.97         40.61         3.24 o                         
  -6   2  11         21.15         20.67         1.42 o                         
  -5   2  11          1.06          1.45         0.59 o                         
  -4   2  11         11.01         10.76         0.72 o                         
  -3   2  11         18.21         20.01         0.89 o                         
  -2   2  11          2.69          1.64         0.53 o                         
  -1   2  11        318.56        270.15         6.82 o                         
   0   2  11        185.84        175.97         5.36 o                         
   1   2  11        469.96        416.43        12.31 o                         
   2   2  11        156.64        126.96         5.98 o                         
   3   2  11        808.78        690.70        36.33 o                         
   4   2  11        149.81        147.63         5.13 o                         
   5   2  11        595.53        594.20        19.58 o                         
   6   2  11          0.74          2.56         0.82 o                         
   7   2  11         71.85         75.23         2.74 o                         
   8   2  11        112.02        104.24         4.12 o                         
 -13   3  11          7.92          7.43         1.37 o                         
 -12   3  11        133.91        152.22         5.97 o                         
 -11   3  11          0.00          0.01         0.72 o                         
 -10   3  11         40.30         33.24         1.30 o                         
  -9   3  11         98.84         93.33         3.33 o                         
  -8   3  11         27.17         27.05         1.63 o                         
  -7   3  11        103.39         90.43         4.14 o                         
  -6   3  11          5.07         11.54         2.35 o                         
  -5   3  11          7.34          6.96         0.90 o                         
  -4   3  11          3.84          4.50         0.61 o                         
  -3   3  11          3.17          1.40         0.57 o                         
  -2   3  11         79.77         67.34         1.90 o                         
  -1   3  11        225.57        189.42         4.52 o                         
   0   3  11        215.62        183.83         4.40 o                         
   1   3  11        185.44        193.66         6.71 o                         
   2   3  11          6.43          8.27         0.80 o                         
   3   3  11         45.07         42.21         2.13 o                         
   4   3  11          0.59          0.92         1.37 o                         
   5   3  11        311.46        300.66        31.61 o                         
   6   3  11        153.33        152.24        21.01 o                         
   7   3  11        153.88        150.25        14.24 o                         
   8   3  11         87.10         83.81         3.16 o                         
 -12   4  11          0.03         -0.79         1.16 o                         
 -11   4  11         10.79         10.56         1.19 o                         
 -10   4  11        136.44        149.87         5.93 o                         
  -9   4  11         33.41         30.52         2.50 o                         
  -8   4  11         12.00         18.54         1.51 o                         
  -7   4  11        151.52        164.33         8.03 o                         
  -6   4  11        151.15        181.33         8.89 o                         
  -5   4  11         27.90         28.50         1.64 o                         
  -4   4  11         12.14          9.03         1.13 o                         
  -3   4  11         35.45         35.42         1.84 o                         
  -2   4  11         30.21         21.57         1.29 o                         
  -1   4  11         21.75         19.48         1.13 o                         
   0   4  11         83.05         77.36         3.54 o                         
   1   4  11        131.82        131.72         5.40 o                         
   2   4  11         13.75         14.50         1.34 o                         
   3   4  11        299.73        291.92        14.12 o                         
   4   4  11        169.35        186.45        17.74 o                         
   5   4  11         51.07         51.12         2.81 o                         
   6   4  11        114.30        115.77         5.72 o                         
   7   4  11         17.54         15.76         0.98 o                         
 -10   5  11          5.39          6.71         1.10 o                         
  -9   5  11          0.10          2.54         1.23 o                         
  -8   5  11         37.22         42.65         3.74 o                         
  -7   5  11         19.57         26.49         1.70 o                         
  -6   5  11          0.28          0.50         1.21 o                         
  -5   5  11         71.58         72.08         3.34 o                         
  -4   5  11          5.60          8.15         1.23 o                         
  -3   5  11         93.88        101.47         4.23 o                         
  -2   5  11          4.62          3.63         0.80 o                         
  -1   5  11        645.76        706.22        20.84 o                         
   0   5  11        163.80        175.40         5.88 o                         
   1   5  11         60.47         71.35         2.81 o                         
   2   5  11        273.93        271.23        10.02 o                         
   3   5  11         57.34         63.13         5.61 o                         
   4   5  11         46.32         48.97         2.79 o                         
   5   5  11         24.22         24.07         1.64 o                         
   6   5  11          3.90          4.55         0.78 o                         
  -8   6  11         32.79         44.04         2.76 o                         
  -7   6  11         96.05        120.17         9.17 o                         
  -6   6  11          6.54          8.91         1.34 o                         
  -5   6  11         66.39         79.54         3.53 o                         
  -4   6  11        235.35        280.63        12.65 o                         
  -3   6  11         92.05         97.20        11.39 o                         
  -2   6  11          1.21          0.75         1.10 o                         
  -1   6  11          0.86          2.35         0.99 o                         
   0   6  11         35.55         47.35         2.69 o                         
   1   6  11        295.71        352.06        15.23 o                         
   2   6  11          0.04          1.36         0.93 o                         
   3   6  11         18.29         17.50         1.05 o                         
  -4   7  11         79.89         68.17         4.96 o                         
  -3   7  11        175.98        171.05        39.88 o                         
  -2   7  11         55.36         34.53         2.90 o                         
  -1   7  11         25.48         23.29         7.09 o                         
 -13   0  12          0.39          0.56         1.06 o                         
 -12   0  12          7.70          8.42         1.39 o                         
 -11   0  12         39.04         47.76        12.21 o                         
 -10   0  12          3.93          6.41         1.21 o                         
  -9   0  12          3.07          2.74         1.05 o                         
  -8   0  12          6.67          5.90         1.28 o                         
  -7   0  12        243.21        202.38         9.69 o                         
  -6   0  12        197.99        189.40         9.15 o                         
  -5   0  12        439.75        420.35        19.74 o                         
  -4   0  12        166.63        137.74         6.77 o                         
  -3   0  12         15.09         13.59         1.38 o                         
  -2   0  12          0.11         -0.13         1.02 o                         
  -1   0  12        937.84        817.72        53.62 o                         
   0   0  12         24.29         23.10         2.14 o                         
   1   0  12        381.88        390.53        14.91 o                         
   2   0  12         63.45         60.29         2.68 o                         
   3   0  12        106.22         99.17         4.11 o                         
   4   0  12         99.57         83.38         3.51 o                         
   5   0  12         65.24         56.18         2.52 o                         
   6   0  12         54.50         50.57         2.64 o                         
   7   0  12         20.83         25.10         1.70 o                         
   8   0  12         13.78          8.42         0.96 o                         
 -13   1  12          8.99         13.30         3.69 o                         
 -12   1  12          3.50          3.29         1.02 o                         
 -11   1  12         15.52         15.71         1.08 o                         
 -10   1  12         10.32         10.79         0.94 o                         
  -9   1  12         27.67         26.76         2.13 o                         
  -8   1  12         80.59         68.41         3.80 o                         
  -7   1  12         85.61         73.93         5.49 o                         
  -6   1  12        171.21        168.39         6.94 o                         
  -5   1  12        165.35        164.37         5.61 o                         
  -4   1  12        249.27        230.04         8.92 o                         
  -3   1  12        316.55        288.32        11.16 o                         
  -2   1  12        696.22        603.14        22.94 o                         
  -1   1  12         12.99         15.80         1.02 o                         
   0   1  12         78.07         70.67         2.63 o                         
   1   1  12         58.54         42.86         1.57 o                         
   2   1  12        610.75        498.09        13.41 o                         
   3   1  12          4.48          3.26         0.65 o                         
   4   1  12         33.46         32.71         1.22 o                         
   5   1  12        180.38        166.93         5.10 o                         
   6   1  12         39.81         42.20         1.56 o                         
   7   1  12        142.60        119.45         3.62 o                         
   8   1  12         41.38         39.42         1.79 o                         
 -13   2  12          5.80          4.85         1.21 o                         
 -12   2  12          7.54          5.12         0.69 o                         
 -11   2  12          3.90          6.32         0.81 o                         
 -10   2  12         20.68         26.23         1.25 o                         
  -9   2  12         15.33         13.47         1.03 o                         
  -8   2  12          4.91          4.79         0.86 o                         
  -7   2  12         35.08         31.58         2.54 o                         
  -6   2  12          7.54          5.87         1.06 o                         
  -5   2  12        129.53        124.77         3.55 o                         
  -4   2  12         17.16         12.49         0.80 o                         
  -3   2  12         37.71         30.68         1.17 o                         
  -2   2  12        249.30        248.92         6.80 o                         
  -1   2  12         88.59         87.76         2.40 o                         
   0   2  12          9.52          7.03         0.79 o                         
   1   2  12        262.15        243.44         7.26 o                         
   2   2  12        501.59        521.58        22.29 o                         
   3   2  12         48.67         48.63         2.60 o                         
   4   2  12          4.01          7.13         0.92 o                         
   5   2  12         16.27         16.32         1.16 o                         
   6   2  12         23.86         25.60         1.46 o                         
   7   2  12         29.50         35.55         1.45 o                         
   8   2  12          0.26          0.99         0.71 o                         
 -12   3  12         10.24          8.52         1.15 o                         
 -11   3  12         83.14         85.10         3.94 o                         
 -10   3  12        188.54        198.12         6.20 o                         
  -9   3  12          4.60          5.56         0.84 o                         
  -8   3  12          9.61          9.60         0.96 o                         
  -7   3  12        205.40        183.91         7.43 o                         
  -6   3  12          3.43          4.31         1.49 o                         
  -5   3  12         12.14         14.87         1.11 o                         
  -4   3  12          1.83          2.31         0.62 o                         
  -3   3  12          2.73          4.45         0.64 o                         
  -2   3  12          6.64          6.03         0.65 o                         
  -1   3  12        223.94        205.20         5.57 o                         
   0   3  12        124.05        121.10         3.48 o                         
   1   3  12        216.80        204.46         5.40 o                         
   2   3  12        157.58        139.48         5.85 o                         
   3   3  12        135.12        142.71         7.40 o                         
   4   3  12         25.15         22.73         1.87 o                         
   5   3  12         10.72         11.53         1.63 o                         
   6   3  12          0.27          1.77         1.03 o                         
   7   3  12        291.78        292.13        19.30 o                         
 -11   4  12          2.83          2.83         0.97 o                         
 -10   4  12          0.32          1.18         1.18 o                         
  -9   4  12          3.33          4.01         1.34 o                         
  -8   4  12          2.13          1.88         1.14 o                         
  -7   4  12         28.13         34.74         2.46 o                         
  -6   4  12         10.26         13.71         1.51 o                         
  -5   4  12        205.68        189.02         7.31 o                         
  -4   4  12        134.21        119.54         4.28 o                         
  -3   4  12         94.91         89.79         2.96 o                         
  -2   4  12         29.98         33.90         1.47 o                         
  -1   4  12        107.55         94.20         4.69 o                         
   0   4  12        185.13        214.28         7.69 o                         
   1   4  12        119.57        113.88         4.68 o                         
   2   4  12         17.70         19.42         1.51 o                         
   3   4  12         21.72         17.34         1.38 o                         
   4   4  12          4.27          4.66         1.14 o                         
   5   4  12         21.84         19.88         2.11 o                         
   6   4  12         76.22         66.17         4.75 o                         
 -10   5  12          0.42          0.75         1.05 o                         
  -9   5  12         27.69         35.24         2.18 o                         
  -8   5  12         40.53         42.18         3.64 o                         
  -7   5  12         16.54         18.33         1.42 o                         
  -6   5  12          8.34          9.40         1.27 o                         
  -5   5  12         56.99         58.38         2.76 o                         
  -4   5  12         48.90         56.18         3.42 o                         
  -3   5  12          4.96          4.50         0.96 o                         
  -2   5  12        139.85        135.62         8.39 o                         
  -1   5  12         75.70         91.09         3.24 o                         
   0   5  12         66.50         76.71         2.76 o                         
   1   5  12         93.19         97.77         3.64 o                         
   2   5  12         63.94         69.53         3.11 o                         
   3   5  12         23.04         19.40         2.00 o                         
   4   5  12        125.84        143.62         9.70 o                         
   5   5  12          5.15          7.62         1.98 o                         
  -7   6  12         11.95         17.17         1.10 o                         
  -6   6  12         94.56        103.10         9.73 o                         
  -5   6  12        164.49        174.71        11.19 o                         
  -4   6  12        197.81        249.25        18.29 o                         
  -3   6  12          0.04         -0.79         1.16 o                         
  -2   6  12         27.99         34.21         7.67 o                         
  -1   6  12        139.91        172.14         6.62 o                         
   0   6  12          3.40          1.93         0.82 o                         
   1   6  12         16.85         15.53         4.19 o                         
   2   6  12        104.76         88.10         6.06 o                         
 -13   1  13         10.15          8.77         1.16 o                         
 -12   1  13          4.60          5.37         0.96 o                         
 -11   1  13          1.35          2.25         0.72 o                         
 -10   1  13         24.03         19.64         1.25 o                         
  -9   1  13         11.26         11.07         0.92 o                         
  -8   1  13        110.35        100.41         6.99 o                         
  -7   1  13        115.01        109.94         5.05 o                         
  -6   1  13         34.20         36.21         2.23 o                         
  -5   1  13         70.16         70.21         3.31 o                         
  -4   1  13        141.67        135.46         5.49 o                         
  -3   1  13         64.59         61.39         3.77 o                         
  -2   1  13       1964.37       1796.34        67.27 o                         
  -1   1  13        284.86        268.94         8.05 o                         
   0   1  13        449.74        419.98        13.89 o                         
   1   1  13          4.94          3.30         0.97 o                         
   2   1  13          0.09          0.76         0.71 o                         
   3   1  13         42.00         39.11         1.36 o                         
   4   1  13         12.68         10.14         0.71 o                         
   5   1  13         40.58         39.43         1.47 o                         
   6   1  13          7.02          5.29         0.60 o                         
   7   1  13         35.68         24.36         1.61 o                         
 -12   2  13          0.24          1.26         0.71 o                         
 -11   2  13         78.99         80.60         4.80 o                         
 -10   2  13        405.41        421.12        13.09 o                         
  -9   2  13         44.27         49.48         3.07 o                         
  -8   2  13          5.88          6.65         1.05 o                         
  -7   2  13          7.96          6.29         1.10 o                         
  -6   2  13         32.43         32.80         2.21 o                         
  -5   2  13         61.48         51.78         1.89 o                         
  -4   2  13         20.65         20.54         1.10 o                         
  -3   2  13        439.23        414.32        12.25 o                         
  -2   2  13        450.12        399.44        10.77 o                         
  -1   2  13        120.94         91.21         2.50 o                         
   0   2  13        595.23        515.52        12.84 o                         
   1   2  13        380.54        339.97        11.82 o                         
   2   2  13         22.23         21.93         1.45 o                         
   3   2  13        120.23        131.30         5.89 o                         
   4   2  13        895.70        817.78        36.71 o                         
   5   2  13          7.67          8.75         0.84 o                         
   6   2  13         94.30         87.80         3.27 o                         
   7   2  13        160.86        142.82         6.80 o                         
 -12   3  13          6.66          9.28         1.48 o                         
 -11   3  13          1.47          2.09         0.76 o                         
 -10   3  13         92.88        111.70         4.03 o                         
  -9   3  13          0.03          0.90         1.01 o                         
  -8   3  13        262.82        245.19         7.81 o                         
  -7   3  13        100.61         88.88         2.89 o                         
  -6   3  13        155.53        144.83        10.23 o                         
  -5   3  13         62.94         45.91         3.04 o                         
  -4   3  13         70.34         55.40         2.69 o                         
  -3   3  13        203.84        198.43         5.53 o                         
  -2   3  13        122.92        101.55         3.69 o                         
  -1   3  13         29.51         34.11         1.27 o                         
   0   3  13         19.35         20.48         0.97 o                         
   1   3  13         32.00         29.56         1.06 o                         
   2   3  13         14.44         15.11         0.90 o                         
   3   3  13         98.72         91.75         3.44 o                         
   4   3  13         43.47         47.10         1.84 o                         
   5   3  13          5.68          6.05         0.68 o                         
   6   3  13          0.79          1.30         0.64 o                         
 -11   4  13          0.51          0.03         0.95 o                         
 -10   4  13          0.70          1.74         1.42 o                         
  -9   4  13          3.78          3.64         1.22 o                         
  -8   4  13         11.16         16.51         1.74 o                         
  -7   4  13        108.31        123.18         6.15 o                         
  -6   4  13          7.41          6.96         1.28 o                         
  -5   4  13         98.53         91.34         4.54 o                         
  -4   4  13         46.79         44.29         3.98 o                         
  -3   4  13         10.34         11.12         0.94 o                         
  -2   4  13         12.12         11.87         0.94 o                         
  -1   4  13         24.14         27.74         1.25 o                         
   0   4  13        125.63        126.01         5.13 o                         
   1   4  13         87.07         93.73         3.89 o                         
   2   4  13          5.60          6.72         1.13 o                         
   3   4  13         26.89         23.87         2.00 o                         
   4   4  13         43.01         50.43         2.95 o                         
  -9   5  13         54.86         66.75         4.82 o                         
  -8   5  13          0.56          1.89         1.37 o                         
  -7   5  13         11.37         16.05         1.27 o                         
  -6   5  13          0.12          1.09         1.05 o                         
  -5   5  13         17.28         20.92         1.84 o                         
  -4   5  13         24.08         34.36         2.34 o                         
  -3   5  13          0.27          0.57         0.85 o                         
  -2   5  13         53.24         38.70         2.64 o                         
  -1   5  13         40.65         41.46         2.32 o                         
   0   5  13         86.68         99.37         3.58 o                         
   1   5  13         20.12         21.74         1.19 o                         
   2   5  13          3.55          3.81         0.75 o                         
   3   5  13         22.44         24.20         2.11 o                         
  -6   6  13         25.86         30.10         2.64 o                         
  -5   6  13         36.58         31.11         2.74 o                         
  -4   6  13         11.29         13.22         3.80 o                         
  -3   6  13         75.18         82.47        21.99 o                         
  -2   6  13         30.02         29.00         7.91 o                         
  -1   6  13         50.54         66.02         2.84 o                         
   0   6  13          6.83          6.90         0.87 o                         
 -12   0  14        144.11        179.72        41.94 o                         
 -11   0  14        123.80        126.92        26.10 o                         
 -10   0  14         16.91         14.02         1.41 o                         
  -9   0  14         12.35          9.53         1.36 o                         
  -8   0  14        242.60        218.06        14.76 o                         
  -7   0  14          3.69          4.03         1.32 o                         
  -6   0  14        197.99        200.40        13.81 o                         
  -5   0  14       5885.47       6035.25       278.13 o                         
  -4   0  14        286.37        289.02        13.78 o                         
  -3   0  14        267.03        287.76        13.72 o                         
  -2   0  14         11.71          7.80         1.61 o                         
  -1   0  14         66.51         63.74         5.01 o                         
   0   0  14          1.87          2.62         0.91 o                         
   1   0  14          4.72          2.96         1.42 o                         
   2   0  14        373.26        315.28        12.06 o                         
   3   0  14        173.72        148.06         5.86 o                         
   4   0  14         19.31         19.14         1.21 o                         
   5   0  14         57.20         47.89         2.09 o                         
   6   0  14          0.04          0.40         0.74 o                         
 -12   1  14         12.43         17.93         1.79 o                         
 -11   1  14         15.80         12.85         1.24 o                         
 -10   1  14         11.60         10.56         1.73 o                         
  -9   1  14         54.20         55.05         2.41 o                         
  -8   1  14         60.81         68.33         3.37 o                         
  -7   1  14         21.31         24.81         1.97 o                         
  -6   1  14        234.28        257.40        12.34 o                         
  -5   1  14        304.18        318.41        12.33 o                         
  -4   1  14         95.60        101.18         4.26 o                         
  -3   1  14        931.08        888.21        41.21 o                         
  -2   1  14        842.18        809.37        37.60 o                         
  -1   1  14        225.74        209.50         7.66 o                         
   0   1  14         11.33          7.99         0.92 o                         
   1   1  14        368.81        316.25        18.14 o                         
   2   1  14          0.05          1.81         0.81 o                         
   3   1  14        270.20        220.90         6.69 o                         
   4   1  14        129.16        119.34         4.25 o                         
   5   1  14        101.51         94.38         4.62 o                         
   6   1  14          0.29          0.72         0.65 o                         
 -12   2  14          7.02          5.41         0.85 o                         
 -11   2  14          0.67          0.38         0.68 o                         
 -10   2  14          2.82          6.07         0.80 o                         
  -9   2  14         33.40         37.03         2.23 o                         
  -8   2  14         53.23         54.80         2.59 o                         
  -7   2  14          5.42          4.16         1.05 o                         
  -6   2  14         26.15         29.63         1.74 o                         
  -5   2  14         12.13         14.21         1.27 o                         
  -4   2  14         21.68         23.18         1.47 o                         
  -3   2  14         78.68         72.62         2.64 o                         
  -2   2  14         83.99         72.87         2.66 o                         
  -1   2  14         33.68         30.93         1.43 o                         
   0   2  14         44.99         48.11         1.71 o                         
   1   2  14          0.00          0.67         0.66 o                         
   2   2  14          7.64          5.40         0.75 o                         
   3   2  14          0.07          1.25         0.90 o                         
   4   2  14          9.82          6.81         1.11 o                         
   5   2  14         60.40         68.91         2.87 o                         
   6   2  14          6.61          4.19         0.52 o                         
 -11   3  14         62.89         67.92         2.81 o                         
 -10   3  14         29.28         31.77         1.42 o                         
  -9   3  14         32.17         31.59         1.68 o                         
  -8   3  14          0.46          1.44         0.81 o                         
  -7   3  14          3.06          4.38         0.87 o                         
  -6   3  14          1.55          1.00         1.85 o                         
  -5   3  14         96.78         88.68         8.88 o                         
  -4   3  14          3.89          3.88         0.91 o                         
  -3   3  14         18.76         14.65         1.04 o                         
  -2   3  14          8.30          6.76         0.72 o                         
  -1   3  14          1.52          2.03         0.65 o                         
   0   3  14         51.01         48.31         2.15 o                         
   1   3  14        130.25        102.05         3.74 o                         
   2   3  14          0.71          0.74         0.63 o                         
   3   3  14         86.59         73.45         3.31 o                         
   4   3  14          0.33         -0.05         0.70 o                         
   5   3  14          0.37          1.41         0.64 o                         
 -10   4  14         13.14         14.63         1.00 o                         
  -9   4  14          7.04          9.76         1.66 o                         
  -8   4  14         37.72         42.71         2.51 o                         
  -7   4  14         21.75         32.35         2.20 o                         
  -6   4  14          1.45          2.72         1.10 o                         
  -5   4  14        200.54        198.15        13.23 o                         
  -4   4  14         45.69         40.41         1.89 o                         
  -3   4  14         12.70         10.41         0.88 o                         
  -2   4  14         19.46         15.92         1.37 o                         
  -1   4  14         11.05         10.49         1.17 o                         
   0   4  14         49.62         53.30         4.11 o                         
   1   4  14         22.37         21.00         1.47 o                         
   2   4  14          8.58          8.08         1.03 o                         
   3   4  14        238.14        266.85        29.21 o                         
   4   4  14        100.23        109.62        10.25 o                         
  -8   5  14          0.06          0.35         0.74 o                         
  -7   5  14         11.81          8.73         0.98 o                         
  -6   5  14          0.15          1.27         0.92 o                         
  -5   5  14          4.37          5.57         1.17 o                         
  -4   5  14          1.80          0.71         0.94 o                         
  -3   5  14         55.93         45.81         2.19 o                         
  -2   5  14        108.59        104.27         9.49 o                         
  -1   5  14         16.49         15.68         1.04 o                         
   0   5  14         14.23         19.27         1.07 o                         
   1   5  14          5.58          8.77         0.95 o                         
   2   5  14         40.00         47.94         4.03 o                         
 -12   1  15          6.75          8.61         1.17 o                         
 -11   1  15          2.11          3.23         0.91 o                         
 -10   1  15         22.61         19.14         1.57 o                         
  -9   1  15          4.31          3.88         1.01 o                         
  -8   1  15        940.52        957.35        41.45 o                         
  -7   1  15         35.43         39.11         2.31 o                         
  -6   1  15          0.08          0.91         1.35 o                         
  -5   1  15         51.76         57.97         2.73 o                         
  -4   1  15         15.34         16.97         1.41 o                         
  -3   1  15         67.15         68.14         3.73 o                         
  -2   1  15          0.60         -0.11         1.22 o                         
  -1   1  15          0.00          0.97         1.03 o                         
   0   1  15        220.20        211.27         8.95 o                         
   1   1  15          4.93          4.31         0.82 o                         
   2   1  15        104.15         92.33         2.96 o                         
   3   1  15          0.73          2.31         0.71 o                         
   4   1  15          0.00          1.55         0.73 o                         
   5   1  15         94.55         76.50         6.11 o                         
 -11   2  15         26.21         26.84         2.11 o                         
 -10   2  15          9.28         12.75         0.84 o                         
  -9   2  15          7.40          7.02         0.91 o                         
  -8   2  15         73.70         87.89         3.33 o                         
  -7   2  15        178.15        192.66         9.32 o                         
  -6   2  15        340.37        346.47        16.38 o                         
  -5   2  15         73.68         84.12         5.17 o                         
  -4   2  15          1.10          1.32         0.94 o                         
  -3   2  15         37.94         36.89         1.68 o                         
  -2   2  15          3.78          3.68         0.78 o                         
  -1   2  15          5.41          4.45         0.77 o                         
   0   2  15        719.43        627.36        20.35 o                         
   1   2  15          4.46          5.79         0.75 o                         
   2   2  15         73.42         68.68         2.90 o                         
   3   2  15          0.37          1.04         0.61 o                         
   4   2  15          2.09          2.08         0.52 o                         
   5   2  15         63.67         51.34         3.95 o                         
 -10   3  15         18.13         17.34         1.10 o                         
  -9   3  15          0.05          1.07         0.77 o                         
  -8   3  15         53.01         54.16         3.02 o                         
  -7   3  15          0.25          1.52         0.78 o                         
  -6   3  15         75.41         55.09         4.32 o                         
  -5   3  15          7.96          8.25         1.32 o                         
  -4   3  15          9.77         14.24         4.06 o                         
  -3   3  15          4.45          4.18         0.72 o                         
  -2   3  15         23.05         21.63         1.05 o                         
  -1   3  15          5.99          5.39         0.72 o                         
   0   3  15        345.28        316.37        10.92 o                         
   1   3  15         34.05         23.26         1.36 o                         
   2   3  15          4.55          5.34         0.87 o                         
   3   3  15        105.90         85.32         7.17 o                         
   4   3  15          6.33          6.81         2.19 o                         
  -9   4  15         11.19         14.88         2.19 o                         
  -7   4  15          1.35          3.59         1.34 o                         
  -6   4  15         30.57         31.86         2.89 o                         
  -5   4  15          2.18          1.50         0.98 o                         
  -4   4  15         26.07         24.89         3.19 o                         
  -3   4  15        142.33        172.75        12.94 o                         
  -2   4  15         20.71         16.80         1.59 o                         
  -1   4  15          6.34          8.63         1.24 o                         
   0   4  15          0.03          1.08         0.96 o                         
   1   4  15         11.37         10.59         1.13 o                         
   2   4  15          2.97          6.55         2.14 o                         
  -6   5  15         16.65         14.98         3.69 o                         
  -5   5  15          0.83          3.07         1.19 o                         
  -4   5  15         12.97         20.93         2.48 o                         
  -3   5  15          8.93         15.76         2.32 o                         
  -2   5  15          0.17          2.37         1.53 o                         
  -1   5  15         10.06         12.76         1.41 o                         
   0   5  15         53.30         42.28         3.37 o                         
 -11   0  16         10.26         14.02         1.95 o                         
 -10   0  16         35.00         39.96         3.43 o                         
  -9   0  16         19.13         20.48         3.93 o                         
  -8   0  16         98.46        110.51         7.86 o                         
  -7   0  16          2.31          3.85         1.85 o                         
  -6   0  16         72.46         78.66         6.01 o                         
  -5   0  16         23.35         28.50         2.14 o                         
  -4   0  16        693.67        775.19        36.11 o                         
  -3   0  16        167.50        170.57         8.33 o                         
  -2   0  16         64.14         53.32         3.11 o                         
  -1   0  16        128.76        120.42         8.54 o                         
   0   0  16          7.62          7.88         1.29 o                         
   1   0  16          0.51          1.41         1.29 o                         
   2   0  16         27.64         26.91         1.81 o                         
   3   0  16          5.48          7.76         0.99 o                         
   4   0  16        152.21        167.39        11.23 o                         
 -11   1  16          0.37          0.69         1.08 o                         
 -10   1  16         33.08         48.22         2.44 o                         
  -9   1  16         41.32         47.38         6.59 o                         
  -8   1  16        222.87        250.63        11.87 o                         
  -7   1  16         64.59         77.53         4.12 o                         
  -6   1  16         13.23         16.91         1.73 o                         
  -5   1  16        183.60        200.37         7.89 o                         
  -4   1  16         23.29         22.14         1.54 o                         
  -3   1  16        168.96        173.66         8.46 o                         
  -2   1  16         13.18         12.10         1.23 o                         
  -1   1  16         21.57         19.82         1.41 o                         
   0   1  16          0.71          1.32         1.21 o                         
   1   1  16         22.61         19.73         1.10 o                         
   2   1  16         13.45         11.42         0.82 o                         
   3   1  16          3.19          3.12         0.84 o                         
   4   1  16         13.45         14.19         1.08 o                         
 -10   2  16          2.04          5.13         0.88 o                         
  -9   2  16          7.71         12.82         1.92 o                         
  -8   2  16         73.47         85.41         3.58 o                         
  -7   2  16         53.36         53.45         3.00 o                         
  -6   2  16          6.98          7.56         1.34 o                         
  -5   2  16          2.10          2.58         1.63 o                         
  -4   2  16         24.04         25.37         1.99 o                         
  -3   2  16         11.16         12.50         1.03 o                         
  -2   2  16         12.02         12.59         1.00 o                         
  -1   2  16         80.22         80.58         2.95 o                         
   0   2  16         42.54         52.43         3.28 o                         
   1   2  16          6.59          6.80         0.69 o                         
   2   2  16          1.39          1.06         0.71 o                         
   3   2  16          9.63         11.48         0.79 o                         
  -9   3  16        287.51        275.66        12.95 o                         
  -8   3  16          0.86          1.51         0.78 o                         
  -7   3  16          2.95          5.98         1.30 o                         
  -6   3  16          1.52          2.09         1.30 o                         
  -5   3  16          8.40         12.31         1.34 o                         
  -4   3  16          0.01         -0.97         1.13 o                         
  -3   3  16        170.88        162.39        15.84 o                         
  -2   3  16         38.33         41.64         3.39 o                         
  -1   3  16         31.09         33.49         1.47 o                         
   0   3  16        132.50        112.36        13.66 o                         
   1   3  16          6.84          5.14         0.80 o                         
   2   3  16          0.30          1.70         0.90 o                         
  -7   4  16         23.45         29.45         1.83 o                         
  -6   4  16         13.14         14.61         1.41 o                         
  -5   4  16         24.44         22.74         4.48 o                         
  -4   4  16          0.12          2.10         1.16 o                         
  -3   4  16        140.39        175.97         7.42 o                         
  -2   4  16         70.83         73.02        16.26 o                         
  -1   4  16         10.91         12.11         1.22 o                         
   0   4  16          0.02          1.23         0.78 o                         
   1   4  16          2.27          3.64         1.05 o                         
 -10   1  17         12.03         12.76         1.27 o                         
  -9   1  17          2.70          3.95         0.92 o                         
  -8   1  17         20.63         24.73         2.28 o                         
  -7   1  17        203.72        212.74        10.14 o                         
  -6   1  17          6.93          9.57         1.38 o                         
  -5   1  17         77.62         88.35         4.75 o                         
  -4   1  17        187.83        192.40         7.59 o                         
  -3   1  17         60.34         71.04         3.78 o                         
  -2   1  17          2.65          3.82         0.84 o                         
  -1   1  17          0.01          1.09         0.75 o                         
   0   1  17         33.11         32.30         1.64 o                         
   1   1  17         82.83         91.53         3.20 o                         
   2   1  17        119.86        114.28         4.89 o                         
  -9   2  17         43.59         44.50         1.99 o                         
  -8   2  17         67.29         71.61         3.37 o                         
  -7   2  17         36.57         37.63         1.61 o                         
  -6   2  17          0.47          0.67         1.06 o                         
  -5   2  17          2.05          4.17         1.63 o                         
  -4   2  17          6.45         11.14         1.39 o                         
  -3   2  17        126.02        134.74         6.38 o                         
  -2   2  17          0.01          0.52         0.72 o                         
  -1   2  17        112.93        118.64         5.81 o                         
   0   2  17         98.22        101.61         4.54 o                         
   1   2  17          6.24          4.41         0.90 o                         
   2   2  17          1.96          4.11         1.11 o                         
  -8   3  17         26.93         25.15         2.27 o                         
  -7   3  17          4.23          8.75         1.69 o                         
  -6   3  17          7.61         13.92         2.16 o                         
  -5   3  17          7.30          7.75         1.28 o                         
  -4   3  17          2.70          3.16         1.00 o                         
  -3   3  17         22.37         25.46         3.43 o                         
  -2   3  17          6.63          8.55         2.43 o                         
  -1   3  17          0.64         -1.21         1.27 o                         
   0   3  17         52.01         69.96         5.01 o                         
  -4   4  17          7.52         13.50         1.95 o                         
  -3   4  17         43.35         60.42         4.48 o                         
  -8   0  18         49.31         61.17        10.89 o                         
  -7   0  18        526.03        513.15        33.85 o                         
  -6   0  18        178.32        197.81        13.39 o                         
  -5   0  18          0.96          1.32         1.53 o                         
  -4   0  18          3.03          3.74         1.69 o                         
  -3   0  18         65.59         73.72         3.86 o                         
  -2   0  18         55.32         61.79         4.64 o                         
  -1   0  18        263.66        277.14        13.09 o                         
   0   0  18        132.84        137.30         6.62 o                         
   1   0  18         12.27         18.05         1.23 o                         
  -8   1  18          0.30          2.36         0.83 o                         
  -7   1  18        147.73        157.12         7.53 o                         
  -6   1  18         69.27         69.71         3.63 o                         
  -5   1  18         38.62         43.00         4.11 o                         
  -4   1  18          1.34          1.37         1.53 o                         
  -3   1  18        127.02        144.46         5.69 o                         
  -2   1  18          2.74          3.35         0.72 o                         
  -1   1  18          0.23          0.80         0.63 o                         
   0   1  18         11.11         10.40         1.23 o                         
  -7   2  18         14.42         17.48         1.12 o                         
  -6   2  18         11.00         10.46         1.11 o                         
  -5   2  18          0.42          0.90         1.32 o                         
  -4   2  18          0.44          0.98         1.00 o                         
  -3   2  18         95.97        106.87        11.23 o                         
  -2   2  18        123.04        125.70         6.77 o                         
  -1   2  18         12.20         13.54         0.91 o                         
   0   2  18          1.79          1.63         1.11 o                         
  -5   3  18         33.42         37.11         6.27 o                         
  -4   3  18         69.51         77.40        14.66 o                         
  -3   3  18         31.59         31.48         2.79 o                         
  -5   1  19         48.27         45.98         2.48 o                         
  -4   1  19          1.04          2.69         1.21 o                         
  -3   1  19         27.74         31.53         3.08 o                         
                                                                                
